# Supplementary material for: Time-course proteomics dataset to monitor protein-bound methionine oxidation in Bacillus cereus ATCC 14579
Source: Data Brief. 2018 Mar 10;18:394–8. doi: 10.1016/j.dib.2018.03.030 (PMC5996235; doi:10.1016/j.dib.2018.03.030)
Supplement: Supplementary file 3 — Supplementary material [file mmc2.xlsx]

## Sheet: Table S1
Table S1 :List of assigned MS/MS spectra in the cellular proteomes of the ΔmsrAB (cAB) , and wild-type ATCC 14579 ΔpBClin15 (cOP) strains.
Query	Observed	Mr (expt)	Mr (calc)	delta	miss	score	score (prot)	start	stop		sequence		modifications	#hits	R.T.	Query title	Charge	Accession	Description	Sample	Label Sample&Protein	Comptage SC colonne V	Label Sample&Spectre	modifications	Nombre d'oxydations	Cumul nombre d'oxydations	sequence	Nombre de M	Cumul nombre de M	SC
7571	899.987	1797.96	1797.96	0.268082	0	36.48	36.48	92	111	K	TIPVAAGLAGGSSDAAATLR	G		1	4128.31	cAB11.10002.10002.2.dta	2	gi|30018316|ref|NP_829947.1|	4-diphosphocytidyl-2-C-methyl-D-erythritol kinase [Bacillus cereus ATCC 14579],	cAB11	cAB11$gi|30018316|ref|NP_829947.1|	1	cAB11$7571		0	0		0	0	6990
5916	786.923	1571.83	1571.83	-0.0521685	0	15.62	15.62	532	545	R	QQFEVPIQATIGNK	V		1	4128.67	cAB11.10003.10003.2.dta	2	gi|30022398|ref|NP_834029.1|	GTP-binding protein LepA [Bacillus cereus ATCC 14579],	cAB11	cAB11$gi|30022398|ref|NP_834029.1|	9	cAB11$5916		0	0		0	0	6990
9035	506.273	2021.06	2021.06	0.56505	2	24.92	24.92	56	74	R	TMRDIAAEGGDILFVGTKK	Q		1	4129.88	cAB11.10006.10006.4.dta	4	gi|30021915|ref|NP_833546.1|	30S ribosomal protein S2 [Bacillus cereus ATCC 14579],	cAB11	cAB11$gi|30021915|ref|NP_833546.1|	104	cAB11$9035		0	0	M	1	1	6990
227	395.231	788.447	788.447	0.0431228	0	21.45	21.45	138	144	K	DMLAVLK	G		1	4130.19	cAB11.10007.10007.2.dta	2	gi|30018381|ref|NP_830012.1|	50S ribosomal protein L4 [Bacillus cereus ATCC 14579],	cAB11	cAB11$gi|30018381|ref|NP_830012.1|	48	cAB11$227		0	0	M	1	2	6990
1507	518.24	1034.47	1034.46	0.629311	0	46.52	46.52	1	9	-	MFGFGGFTR	D	Oxidation (M) [1]	1	4131.11	cAB11.10009.10009.2.dta	2	gi|30022527|ref|NP_834158.1|	rod shape-determining protein mreB [Bacillus cereus ATCC 14579],	cAB11	cAB11$gi|30022527|ref|NP_834158.1|	50	cAB11$1507	M	1	1	M	1	3	6990
1388	510.297	1018.58	1018.58	-0.930706	0	34.19	34.19	121	128	R	LTQLLEFR	N		1	4131.76	cAB11.10011.10011.2.dta	2	gi|30019437|ref|NP_831068.1|	spermidine/putrescine ABC transporter ATP-binding protein [Bacillus cereus ATCC 14579],	cAB11	cAB11$gi|30019437|ref|NP_831068.1|	6	cAB11$1388		0	1		0	3	6990
462	422.268	842.522	842.523	-0.823717	0	32.08	32.08	272	278	R	ELSLLLR	R		1	4132.09	cAB11.10012.10012.2.dta	2	gi|161511197|ref|NP_834970.2|	F0F1 ATP synthase subunit alpha [Bacillus cereus ATCC 14579],	cAB11	cAB11$gi|161511197|ref|NP_834970.2|	59	cAB11$462		0	1		0	3	6990
2206	563.851	1125.69	1125.69	0.632503	0	75.13	75.13	285	296	R	GIVLTGGGALLR	N		1	4133.02	cAB11.10014.10014.2.dta	2	gi|30022527|ref|NP_834158.1|	rod shape-determining protein mreB [Bacillus cereus ATCC 14579],	cAB11	cAB11$gi|30022527|ref|NP_834158.1|	50	cAB11$2206		0	1		0	3	6990
12201	804.909	3215.61	3215.61	0.01897	1	23.16	23.16	360	391	R	AGYTAVVSHRSGETEDATIADIAVATNAGQIK	T		1	4133.27	cAB11.10015.10015.4.dta	4	gi|30023172|ref|NP_834803.1|	phosphopyruvate hydratase [Bacillus cereus ATCC 14579],	cAB11	cAB11$gi|30023172|ref|NP_834803.1|	152	cAB11$12201		0	1		0	3	6990
6353	820.414	1638.81	1638.81	1.97643	0	65.8	65.8	96	110	R	SVIGTTGFTEEELTR	L		1	4133.61	cAB11.10016.10016.2.dta	2	gi|30019680|ref|NP_831311.1|	dihydrodipicolinate reductase [Bacillus cereus ATCC 14579],	cAB11	cAB11$gi|30019680|ref|NP_831311.1|	2	cAB11$6353		0	1		0	3	6990
4849	702.349	1402.68	1402.68	0.601704	0	62.51	62.51	257	269	K	EADEAVATLDELK	A		1	4133.92	cAB11.10017.10017.2.dta	2	gi|30022561|ref|NP_834192.1|	trigger factor [Bacillus cereus ATCC 14579],	cAB11	cAB11$gi|30022561|ref|NP_834192.1|	31	cAB11$4849		0	1		0	3	6990
2371	575.788	1149.56	1149.56	1.03431	0	47.58	47.58	211	219	R	NMQNFDLLR	A		2	4135.16	cAB11.10020.10020.2.dta	2	gi|30021058|ref|NP_832689.1|	bifunctional 3-deoxy-7-phosphoheptulonate synthase/chorismate mutase [Bacillus cereus ATCC 14579],	cAB11	cAB11$gi|30021058|ref|NP_832689.1|	56	cAB11$2371		0	1	M	1	4	6990
7332	881.985	1761.96	1761.95	1.38596	1	64.25	64.25	96	110	R	WLGGTLTNFQTIQKR	I		1	4135.4	cAB11.10021.10021.2.dta	2	gi|30021915|ref|NP_833546.1|	30S ribosomal protein S2 [Bacillus cereus ATCC 14579],	cAB11	cAB11$gi|30021915|ref|NP_833546.1|	104	cAB11$7332		0	1		0	4	6990
9877	1106.05	2210.09	2210.08	3.07365	1	53.81	53.81	368	388	K	QAEEAGMTVTVSKFPFAANGR	A		1	4135.68	cAB11.10022.10022.2.dta	2	gi|30022058|ref|NP_833689.1|	dihydrolipoamide dehydrogenase [Bacillus cereus ATCC 14579],	cAB11	cAB11$gi|30022058|ref|NP_833689.1|	57	cAB11$9877		0	1	M	1	5	6990
5151	726.871	1451.73	1451.73	1.23095	0	55.13	55.13	162	174	R	AVDSLVSLSEYNR	F		1	4136.06	cAB11.10023.10023.2.dta	2	gi|30023462|ref|NP_835093.1|	bactoprenol glucosyl transferase [Bacillus cereus ATCC 14579],	cAB11	cAB11$gi|30023462|ref|NP_835093.1|	5	cAB11$5151		0	1		0	5	6990
4060	649.841	1297.67	1297.67	0.795274	0	80.11	80.11	307	319	K	SIVASAFGFSGQK	C		1	4137.63	cAB11.10027.10027.2.dta	2	gi|30018552|ref|NP_830183.1|	1-pyrroline-5-carboxylate dehydrogenase [Bacillus cereus ATCC 14579],	cAB11	cAB11$gi|30018552|ref|NP_830183.1|	35	cAB11$4060		0	1		0	5	6990
1300	503.29	1004.57	1004.57	0.51465	0	31.16	31.16	298	306	K	VALDVFVSR	I		1	4137.91	cAB11.10028.10028.2.dta	2	gi|30022712|ref|NP_834343.1|	acetate kinase [Bacillus cereus ATCC 14579],	cAB11	cAB11$gi|30022712|ref|NP_834343.1|	77	cAB11$1300		0	1		0	5	6990
5917	786.923	1571.83	1571.83	0.647652	0	27.25	27.25	532	545	R	QQFEVPIQATIGNK	V		1	4138.76	cAB11.10030.10030.2.dta	2	gi|30022398|ref|NP_834029.1|	GTP-binding protein LepA [Bacillus cereus ATCC 14579],	cAB11	cAB11$gi|30022398|ref|NP_834029.1|	9	cAB11$5917		0	1		0	5	6990
9034	506.273	2021.06	2021.06	0.268176	2	21.81	21.81	56	74	R	TMRDIAAEGGDILFVGTKK	Q		1	4139.95	cAB11.10033.10033.4.dta	4	gi|30021915|ref|NP_833546.1|	30S ribosomal protein S2 [Bacillus cereus ATCC 14579],	cAB11	cAB11$gi|30021915|ref|NP_833546.1|	104	cAB11$9034		0	1	M	1	6	6990
466	422.269	842.523	842.523	0.0308597	0	26.01	26.01	272	278	R	ELSLLLR	R		1	4142.09	cAB11.10037.10037.2.dta	2	gi|161511197|ref|NP_834970.2|	F0F1 ATP synthase subunit alpha [Bacillus cereus ATCC 14579],	cAB11	cAB11$gi|161511197|ref|NP_834970.2|	59	cAB11$466		0	1		0	6	6990
1504	518.239	1034.46	1034.46	-0.202037	0	32.1	32.1	1	9	-	MFGFGGFTR	D	Oxidation (M) [1]	1	4143.25	cAB11.10040.10040.2.dta	2	gi|30022527|ref|NP_834158.1|	rod shape-determining protein mreB [Bacillus cereus ATCC 14579],	cAB11	cAB11$gi|30022527|ref|NP_834158.1|	50	cAB11$1504	M	1	2	M	1	7	6990
867	467.274	932.533	932.533	0.124392	0	43.55	43.55	226	234	K	FGAVDLLAK	D		1	4143.54	cAB11.10041.10041.2.dta	2	gi|30023022|ref|NP_834653.1|	ABC transporter-associated protein [Bacillus cereus ATCC 14579],	cAB11	cAB11$gi|30023022|ref|NP_834653.1|	23	cAB11$867		0	2		0	7	6990
2205	563.851	1125.69	1125.69	0.206096	0	69.27	69.27	285	296	R	GIVLTGGGALLR	N		1	4144.29	cAB11.10043.10043.2.dta	2	gi|30022527|ref|NP_834158.1|	rod shape-determining protein mreB [Bacillus cereus ATCC 14579],	cAB11	cAB11$gi|30022527|ref|NP_834158.1|	50	cAB11$2205		0	2		0	7	6990
2369	575.788	1149.56	1149.56	0.721145	0	53.89	53.89	211	219	R	NMQNFDLLR	A		2	4146.75	cAB11.10049.10049.2.dta	2	gi|30021058|ref|NP_832689.1|	bifunctional 3-deoxy-7-phosphoheptulonate synthase/chorismate mutase [Bacillus cereus ATCC 14579],	cAB11	cAB11$gi|30021058|ref|NP_832689.1|	56	cAB11$2369		0	2	M	1	8	6990
7333	881.985	1761.96	1761.95	1.38596	1	65.38	65.38	96	110	R	WLGGTLTNFQTIQKR	I		1	4146.99	cAB11.10050.10050.2.dta	2	gi|30021915|ref|NP_833546.1|	30S ribosomal protein S2 [Bacillus cereus ATCC 14579],	cAB11	cAB11$gi|30021915|ref|NP_833546.1|	104	cAB11$7333		0	2		0	8	6990
9853	1103.03	2204.05	2204.05	2.25403	0	94.77	94.77	484	503	R	VAEEIVFGEVSTGAHNDFQR	A		1	4147.32	cAB11.10051.10051.2.dta	2	gi|30018336|ref|NP_829967.1|	cell division protein ftsH [Bacillus cereus ATCC 14579],	cAB11	cAB11$gi|30018336|ref|NP_829967.1|	42	cAB11$9853		0	2		0	8	6990
5237	731.431	1460.85	1460.85	0.529145	0	59.17	59.17	182	196	R	NVVIGLGGPVQGVPR	E		1	4148.27	cAB11.10053.10053.2.dta	2	gi|30020238|ref|NP_831869.1|	formate--tetrahydrofolate ligase [Bacillus cereus ATCC 14579],	cAB11	cAB11$gi|30020238|ref|NP_831869.1|	49	cAB11$5237		0	2		0	8	6990
12680	905.194	3616.75	3616.74	1.13445	2	20.19	20.19	58	89	K	NGVFEVKGQFNNSSQGEQFVTYAPNTEELQKK	I		1	4148.56	cAB11.10054.10054.4.dta	4	gi|30018336|ref|NP_829967.1|	cell division protein ftsH [Bacillus cereus ATCC 14579],	cAB11	cAB11$gi|30018336|ref|NP_829967.1|	42	cAB11$12680		0	2		0	8	6990
4059	649.841	1297.67	1297.67	0.240432	0	58.86	58.86	307	319	K	SIVASAFGFSGQK	C		1	4149.83	cAB11.10057.10057.2.dta	2	gi|30018552|ref|NP_830183.1|	1-pyrroline-5-carboxylate dehydrogenase [Bacillus cereus ATCC 14579],	cAB11	cAB11$gi|30018552|ref|NP_830183.1|	35	cAB11$4059		0	2		0	8	6990
12564	878.695	3510.75	3510.75	0.792139	2	42.19	42.19	427	458	K	AKDFDHALAIANNTEYGLTGAVITNNRDHIEK	A		1	4152.28	cAB11.10063.10063.4.dta	4	gi|30018552|ref|NP_830183.1|	1-pyrroline-5-carboxylate dehydrogenase [Bacillus cereus ATCC 14579],	cAB11	cAB11$gi|30018552|ref|NP_830183.1|	35	cAB11$12564		0	2		0	8	6990
12202	804.911	3215.61	3215.61	2.83026	1	28.24	28.24	360	391	R	AGYTAVVSHRSGETEDATIADIAVATNAGQIK	T		1	4152.65	cAB11.10064.10064.4.dta	4	gi|30023172|ref|NP_834803.1|	phosphopyruvate hydratase [Bacillus cereus ATCC 14579],	cAB11	cAB11$gi|30023172|ref|NP_834803.1|	152	cAB11$12202		0	2		0	8	6990
465	422.269	842.522	842.523	-0.040355	0	27.44	27.44	272	278	R	ELSLLLR	R		1	4153.61	cAB11.10066.10066.2.dta	2	gi|161511197|ref|NP_834970.2|	F0F1 ATP synthase subunit alpha [Bacillus cereus ATCC 14579],	cAB11	cAB11$gi|161511197|ref|NP_834970.2|	59	cAB11$465		0	2		0	8	6990
2305	572.304	1142.59	1142.59	1.03974	0	54.83	54.83	136	145	R	ELGIDLNDVR	S		1	4153.87	cAB11.10067.10067.2.dta	2	gi|30019404|ref|NP_831035.1|	dihydrolipoamide acetyltransferase [Bacillus cereus ATCC 14579],	cAB11	cAB11$gi|30019404|ref|NP_831035.1|	33	cAB11$2305		0	2		0	8	6990
866	467.274	932.533	932.533	0.124392	0	50.69	50.69	226	234	K	FGAVDLLAK	D		1	4154.14	cAB11.10068.10068.2.dta	2	gi|30023022|ref|NP_834653.1|	ABC transporter-associated protein [Bacillus cereus ATCC 14579],	cAB11	cAB11$gi|30023022|ref|NP_834653.1|	23	cAB11$866		0	2		0	8	6990
2204	563.851	1125.69	1125.69	-0.00710677	0	49.33	49.33	285	296	R	GIVLTGGGALLR	N		1	4155.38	cAB11.10071.10071.2.dta	2	gi|30022527|ref|NP_834158.1|	rod shape-determining protein mreB [Bacillus cereus ATCC 14579],	cAB11	cAB11$gi|30022527|ref|NP_834158.1|	50	cAB11$2204		0	2		0	8	6990
1483	517.28	1032.54	1032.55	-1.05274	0	33.92	33.92	153	160	K	LMIEQIMR	D		1	4156.29	cAB11.10074.10074.2.dta	2	gi|30023477|ref|NP_835108.1|	UDP-glucose 4-epimerase [Bacillus cereus ATCC 14579],	cAB11	cAB11$gi|30023477|ref|NP_835108.1|	8	cAB11$1483		0	2	MM	2	10	6990
2368	575.787	1149.56	1149.56	0.286196	0	44.24	44.24	211	219	R	NMQNFDLLR	A		2	4157.54	cAB11.10077.10077.2.dta	2	gi|30021058|ref|NP_832689.1|	bifunctional 3-deoxy-7-phosphoheptulonate synthase/chorismate mutase [Bacillus cereus ATCC 14579],	cAB11	cAB11$gi|30021058|ref|NP_832689.1|	56	cAB11$2368		0	2	M	1	11	6990
9852	1103.03	2204.05	2204.05	1.47365	0	72.52	72.52	484	503	R	VAEEIVFGEVSTGAHNDFQR	A		1	4157.8	cAB11.10078.10078.2.dta	2	gi|30018336|ref|NP_829967.1|	cell division protein ftsH [Bacillus cereus ATCC 14579],	cAB11	cAB11$gi|30018336|ref|NP_829967.1|	42	cAB11$9852		0	2		0	11	6990
5238	731.431	1460.85	1460.85	0.611289	0	50.49	50.49	182	196	R	NVVIGLGGPVQGVPR	E		1	4160.01	cAB11.10084.10084.2.dta	2	gi|30020238|ref|NP_831869.1|	formate--tetrahydrofolate ligase [Bacillus cereus ATCC 14579],	cAB11	cAB11$gi|30020238|ref|NP_831869.1|	49	cAB11$5238		0	2		0	11	6990
9876	553.281	2209.1	2209.09	0.860533	0	19.55	19.55	448	468	K	ANDELHSVGLGAMNLHGYLAK	N		1	4161.24	cAB11.10087.10087.4.dta	4	gi|30019504|ref|NP_831135.1|	ribonucleotide-diphosphate reductase subunit alpha [Bacillus cereus ATCC 14579],	cAB11	cAB11$gi|30019504|ref|NP_831135.1|	21	cAB11$9876		0	2	M	1	12	6990
662	446.766	891.518	891.518	-0.188443	0	25.14	25.14	65	71	R	NLLTYLR	N		1	4163.25	cAB11.10092.10092.2.dta	2	gi|30021897|ref|NP_833528.1|	30S ribosomal protein S15 [Bacillus cereus ATCC 14579],	cAB11	cAB11$gi|30021897|ref|NP_833528.1|	1	cAB11$662		0	2		0	12	6990
2304	572.304	1142.59	1142.59	0.409595	0	55.95	55.95	136	145	R	ELGIDLNDVR	S		1	4164.18	cAB11.10094.10094.2.dta	2	gi|30019404|ref|NP_831035.1|	dihydrolipoamide acetyltransferase [Bacillus cereus ATCC 14579],	cAB11	cAB11$gi|30019404|ref|NP_831035.1|	33	cAB11$2304		0	2		0	12	6990
464	422.268	842.522	842.523	-0.11157	0	29.73	29.73	272	278	R	ELSLLLR	R		1	4164.75	cAB11.10096.10096.2.dta	2	gi|161511197|ref|NP_834970.2|	F0F1 ATP synthase subunit alpha [Bacillus cereus ATCC 14579],	cAB11	cAB11$gi|161511197|ref|NP_834970.2|	59	cAB11$464		0	2		0	12	6990
865	467.274	932.533	932.533	-0.132971	0	64.21	64.21	226	234	K	FGAVDLLAK	D		1	4165.04	cAB11.10097.10097.2.dta	2	gi|30023022|ref|NP_834653.1|	ABC transporter-associated protein [Bacillus cereus ATCC 14579],	cAB11	cAB11$gi|30023022|ref|NP_834653.1|	23	cAB11$865		0	2		0	12	6990
167	373.7	745.386	745.386	0.905571	0	26.81	26.81	161	167	K	SVEELLG	-		1	4165.38	cAB11.10098.10098.2.dta	2	gi|30018397|ref|NP_830028.1|	30S ribosomal protein S5 [Bacillus cereus ATCC 14579],	cAB11	cAB11$gi|30018397|ref|NP_830028.1|	38	cAB11$167		0	2		0	12	6990
1484	517.28	1032.55	1032.55	-0.103627	0	35.62	35.62	153	160	K	LMIEQIMR	D		1	4166.28	cAB11.10100.10100.2.dta	2	gi|30023477|ref|NP_835108.1|	UDP-glucose 4-epimerase [Bacillus cereus ATCC 14579],	cAB11	cAB11$gi|30023477|ref|NP_835108.1|	8	cAB11$1484		0	2	MM	2	14	6990
11191	1358.63	2715.24	2715.24	0.650771	0	48.45	48.45	65	88	K	GQFNNSSQGEQFVTYAPNTEELQK	K		1	4166.57	cAB11.10101.10101.2.dta	2	gi|30018336|ref|NP_829967.1|	cell division protein ftsH [Bacillus cereus ATCC 14579],	cAB11	cAB11$gi|30018336|ref|NP_829967.1|	42	cAB11$11191		0	2		0	14	6990
2203	563.851	1125.69	1125.69	-0.22031	0	51.35	51.35	285	296	R	GIVLTGGGALLR	N		1	4166.94	cAB11.10102.10102.2.dta	2	gi|30022527|ref|NP_834158.1|	rod shape-determining protein mreB [Bacillus cereus ATCC 14579],	cAB11	cAB11$gi|30022527|ref|NP_834158.1|	50	cAB11$2203		0	2		0	14	6990
1741	533.314	1064.61	1064.61	1.17414	1	27.01	27.01	64	71	K	RFDIIVFR	A		1	4167.27	cAB11.10103.10103.2.dta	2	gi|30021927|ref|NP_833558.1|	Signal peptidase I [Bacillus cereus ATCC 14579],	cAB11	cAB11$gi|30021927|ref|NP_833558.1|	5	cAB11$1741		0	2		0	14	6990
2367	575.787	1149.56	1149.56	0.181809	0	33.24	33.24	211	219	R	NMQNFDLLR	A		2	4168.53	cAB11.10106.10106.2.dta	2	gi|30021058|ref|NP_832689.1|	bifunctional 3-deoxy-7-phosphoheptulonate synthase/chorismate mutase [Bacillus cereus ATCC 14579],	cAB11	cAB11$gi|30021058|ref|NP_832689.1|	56	cAB11$2367		0	2	M	1	15	6990
2766	597.814	1193.61	1193.61	1.12935	0	20.06	20.06	269	278	K	NIAIFQMETK	H		1	4168.81	cAB11.10107.10107.2.dta	2	gi|30022196|ref|NP_833827.1|	diaminohydroxyphosphoribosylaminopyrimidine deaminase [Bacillus cereus ATCC 14579],	cAB11	cAB11$gi|30022196|ref|NP_833827.1|	5	cAB11$2766		0	2	M	1	16	6990
2833	600.344	1198.67	1198.67	-0.27447	0	24.77	24.77	53	64	K	NILMIGPTGVGK	T		1	4169.13	cAB11.10108.10108.2.dta	2	gi|30021917|ref|NP_833548.1|	ATP-dependent protease ATP-binding subunit [Bacillus cereus ATCC 14579],	cAB11	cAB11$gi|30021917|ref|NP_833548.1|	24	cAB11$2833		0	2	M	1	17	6990
6530	831.373	1660.73	1660.73	-0.0204729	0	62.78	62.78	72	86	K	DGVIADYETTATMMK	Y	Oxidation (M) [13]	1	4171.51	cAB11.10114.10114.2.dta	2	gi|30022527|ref|NP_834158.1|	rod shape-determining protein mreB [Bacillus cereus ATCC 14579],	cAB11	cAB11$gi|30022527|ref|NP_834158.1|	50	cAB11$6530	M	1	3	MM	2	19	6990
4945	709.359	1416.7	1416.7	2.9717	0	19.64	19.64	197	209	K	DAPINFVGNVESR	D		1	4172.31	cAB11.10116.10116.2.dta	2	gi|30021941|ref|NP_833572.1|	putative glycerol-3-phosphate acyltransferase PlsX [Bacillus cereus ATCC 14579],	cAB11	cAB11$gi|30021941|ref|NP_833572.1|	4	cAB11$4945		0	3		0	19	6990
9167	1025.5	2048.98	2048.99	-2.64423	1	15.23	15.23	54	70	K	TYIGRETPLYYAENMTK	Y		1	4174.05	cAB11.10121.10121.2.dta	2	gi|30019390|ref|NP_831021.1|	tryptophan synthase subunit beta [Bacillus cereus ATCC 14579],	cAB11	cAB11$gi|30019390|ref|NP_831021.1|	20	cAB11$9167		0	3	M	1	20	6990
2303	572.304	1142.59	1142.59	0.30457	0	41.86	41.86	136	145	R	ELGIDLNDVR	S		1	4175.19	cAB11.10124.10124.2.dta	2	gi|30019404|ref|NP_831035.1|	dihydrolipoamide acetyltransferase [Bacillus cereus ATCC 14579],	cAB11	cAB11$gi|30019404|ref|NP_831035.1|	33	cAB11$2303		0	3		0	20	6990
5250	732.907	1463.8	1463.8	0.95505	0	43.01	43.01	291	303	K	LVDHDIIEALAQK	H		1	4175.77	cAB11.10126.10126.2.dta	2	gi|30022675|ref|NP_834306.1|	6-phosphofructokinase [Bacillus cereus ATCC 14579],	cAB11	cAB11$gi|30022675|ref|NP_834306.1|	57	cAB11$5250		0	3		0	20	6990
467	422.269	842.523	842.523	0.410672	0	23.55	23.55	272	278	R	ELSLLLR	R		1	4176.06	cAB11.10127.10127.2.dta	2	gi|161511197|ref|NP_834970.2|	F0F1 ATP synthase subunit alpha [Bacillus cereus ATCC 14579],	cAB11	cAB11$gi|161511197|ref|NP_834970.2|	59	cAB11$467		0	3		0	20	6990
868	467.274	932.534	932.533	0.660566	0	35.88	35.88	226	234	K	FGAVDLLAK	D		1	4176.38	cAB11.10128.10128.2.dta	2	gi|30023022|ref|NP_834653.1|	ABC transporter-associated protein [Bacillus cereus ATCC 14579],	cAB11	cAB11$gi|30023022|ref|NP_834653.1|	23	cAB11$868		0	3		0	20	6990
168	373.701	745.387	745.386	1.81785	0	19.34	19.34	161	167	K	SVEELLG	-		1	4176.71	cAB11.10129.10129.2.dta	2	gi|30018397|ref|NP_830028.1|	30S ribosomal protein S5 [Bacillus cereus ATCC 14579],	cAB11	cAB11$gi|30018397|ref|NP_830028.1|	38	cAB11$168		0	3		0	20	6990
1810	539.289	1076.56	1076.56	1.04592	0	28.78	28.78	200	209	K	GVGDFNSILR	E		1	4177.46	cAB11.10131.10131.2.dta	2	gi|30019369|ref|NP_831000.1|	enoyl-(acyl carrier protein) reductase [Bacillus cereus ATCC 14579],	cAB11	cAB11$gi|30019369|ref|NP_831000.1|	25	cAB11$1810		0	3		0	20	6990
5535	753.871	1505.73	1505.72	1.31365	0	96.26	96.26	232	245	R	APFTAELDASDIEK	G		1	4177.76	cAB11.10132.10132.2.dta	2	gi|30018427|ref|NP_830058.1|	D-fructose-6-phosphate amidotransferase [Bacillus cereus ATCC 14579],	cAB11	cAB11$gi|30018427|ref|NP_830058.1|	47	cAB11$5535		0	3		0	20	6990
1485	517.28	1032.55	1032.55	0.245025	0	29.39	29.39	153	160	K	LMIEQIMR	D		1	4178.1	cAB11.10133.10133.2.dta	2	gi|30023477|ref|NP_835108.1|	UDP-glucose 4-epimerase [Bacillus cereus ATCC 14579],	cAB11	cAB11$gi|30023477|ref|NP_835108.1|	8	cAB11$1485		0	3	MM	2	22	6990
1740	533.313	1064.61	1064.61	-1.68136	1	21.43	21.43	64	71	K	RFDIIVFR	A		1	4178.4	cAB11.10134.10134.2.dta	2	gi|30021927|ref|NP_833558.1|	Signal peptidase I [Bacillus cereus ATCC 14579],	cAB11	cAB11$gi|30021927|ref|NP_833558.1|	5	cAB11$1740		0	3		0	22	6990
12733	924.231	3692.9	3692.89	1.56436	2	33.14	33.14	151	188	R	IVKADIDAFANGGQTVAATEAPAAVEATPAAAKEEAPK	A		1	4179.16	cAB11.10136.10136.4.dta	4	gi|30022059|ref|NP_833690.1|	branched-chain alpha-keto acid dehydrogenase subunit E2 [Bacillus cereus ATCC 14579],	cAB11	cAB11$gi|30022059|ref|NP_833690.1|	47	cAB11$12733		0	3		0	22	6990
10386	596.834	2383.31	2383.31	-0.23203	0	16.84	16.84	216	237	R	VQVKPFTFGVAAMHLGIKPESK	-		1	4179.85	cAB11.10138.10138.4.dta	4	gi|30019661|ref|NP_831292.1|	ubiquinone/menaquinone biosynthesis methyltransferase [Bacillus cereus ATCC 14579],	cAB11	cAB11$gi|30019661|ref|NP_831292.1|	3	cAB11$10386		0	3	M	1	23	6990
4800	696.872	1391.73	1391.73	-0.385851	0	19.12	19.12	575	587	K	QAGDLVYVIGETK	A		1	4181.34	cAB11.10142.10142.2.dta	2	gi|30018537|ref|NP_830168.1|	phosphoribosylformylglycinamidine synthase II [Bacillus cereus ATCC 14579],	cAB11	cAB11$gi|30018537|ref|NP_830168.1|	70	cAB11$4800		0	3		0	23	6990
8940	502.293	2005.14	2005.15	-2.0582	1	16.82	16.82	97	114	R	KLGHSYVGTEHILLGLIR	E		1	4181.65	cAB11.10143.10143.4.dta	4	gi|30018352|ref|NP_829983.1|	negative regulator of genetic competence clpC/mecB [Bacillus cereus ATCC 14579],	cAB11	cAB11$gi|30018352|ref|NP_829983.1|	37	cAB11$8940		0	3		0	23	6990
2370	575.788	1149.56	1149.56	0.929921	0	25.81	25.81	211	219	R	NMQNFDLLR	A		2	4182.05	cAB11.10144.10144.2.dta	2	gi|30021058|ref|NP_832689.1|	bifunctional 3-deoxy-7-phosphoheptulonate synthase/chorismate mutase [Bacillus cereus ATCC 14579],	cAB11	cAB11$gi|30021058|ref|NP_832689.1|	56	cAB11$2370		0	3	M	1	24	6990
2201	563.85	1125.69	1125.69	-1.53506	0	36	36	285	296	R	GIVLTGGGALLR	N		1	4182.71	cAB11.10146.10146.2.dta	2	gi|30022527|ref|NP_834158.1|	rod shape-determining protein mreB [Bacillus cereus ATCC 14579],	cAB11	cAB11$gi|30022527|ref|NP_834158.1|	50	cAB11$2201		0	3		0	24	6990
495	428.766	855.517	855.518	-1.1268	0	19.21	19.21	332	339	R	EGLLGVLR	I		1	4183.86	cAB11.10149.10149.2.dta	2	gi|30021055|ref|NP_832686.1|	prephenate dehydrogenase [Bacillus cereus ATCC 14579],	cAB11	cAB11$gi|30021055|ref|NP_832686.1|	9	cAB11$495		0	3		0	24	6990
5097	721.868	1441.72	1441.72	0.366923	0	30.66	30.66	27	39	K	NIEEVPDPVFAGR	M		1	4184.18	cAB11.10150.10150.2.dta	2	gi|30023351|ref|NP_834982.1|	PTS system, glucose-specific IIA component [Bacillus cereus ATCC 14579],	cAB11	cAB11$gi|30023351|ref|NP_834982.1|	2	cAB11$5097		0	3		0	24	6990
11960	770.937	3079.72	3079.71	0.968596	1	16.22	16.22	9	38	R	SKPHVNIGTIGHVDHGKTTLTAAITTVLAK	A		1	4184.54	cAB11.10151.10151.4.dta	4	gi|30018378|ref|NP_830009.1|	elongation factor Tu [Bacillus cereus ATCC 14579],	cAB11	cAB11$gi|30018378|ref|NP_830009.1|	868	cAB11$11960		0	3		0	24	6990
5251	732.907	1463.8	1463.8	1.13267	0	52.88	52.88	291	303	K	LVDHDIIEALAQK	H		1	4185.84	cAB11.10154.10154.2.dta	2	gi|30022675|ref|NP_834306.1|	6-phosphofructokinase [Bacillus cereus ATCC 14579],	cAB11	cAB11$gi|30022675|ref|NP_834306.1|	57	cAB11$5251		0	3		0	24	6990
5534	753.87	1505.73	1505.72	0.901891	0	109.25	109.25	232	245	R	APFTAELDASDIEK	G		1	4188.03	cAB11.10160.10160.2.dta	2	gi|30018427|ref|NP_830058.1|	D-fructose-6-phosphate amidotransferase [Bacillus cereus ATCC 14579],	cAB11	cAB11$gi|30018427|ref|NP_830058.1|	47	cAB11$5534		0	3		0	24	6990
1808	539.288	1076.56	1076.56	0.265661	0	39.16	39.16	200	209	K	GVGDFNSILR	E		1	4188.31	cAB11.10161.10161.2.dta	2	gi|30019369|ref|NP_831000.1|	enoyl-(acyl carrier protein) reductase [Bacillus cereus ATCC 14579],	cAB11	cAB11$gi|30019369|ref|NP_831000.1|	25	cAB11$1808		0	3		0	24	6990
2294	571.778	1141.54	1141.54	0.326751	0	35.54	35.54	33	42	K	ESSFGEFLAR	I		1	4188.57	cAB11.10162.10162.2.dta	2	gi|30021987|ref|NP_833618.1|	integral membrane protein [Bacillus cereus ATCC 14579],	cAB11	cAB11$gi|30021987|ref|NP_833618.1|	1	cAB11$2294		0	3		0	24	6990
3177	604.812	1207.61	1207.61	0.363528	0	20.07	20.07	100	109	R	NEISLNDYLK	E		1	4189.17	cAB11.10164.10164.2.dta	2	gi|30021976|ref|NP_833607.1|	carbamoyl phosphate synthase small subunit [Bacillus cereus ATCC 14579],	cAB11	cAB11$gi|30021976|ref|NP_833607.1|	17	cAB11$3177		0	3		0	24	6990
1950	548.326	1094.64	1094.64	0.306037	0	21.68	21.68	254	262	K	LTYLPYVVK	A		1	4190.09	cAB11.10166.10166.2.dta	2	gi|30022059|ref|NP_833690.1|	branched-chain alpha-keto acid dehydrogenase subunit E2 [Bacillus cereus ATCC 14579],	cAB11	cAB11$gi|30022059|ref|NP_833690.1|	47	cAB11$1950		0	3		0	24	6990
12715	920.244	3676.95	3676.94	0.777276	2	35.75	35.75	33	66	K	TLAHLLKYDTVHGTLNAEVSANENSIVVNGKEIK	V		1	4190.36	cAB11.10167.10167.4.dta	4	gi|30023174|ref|NP_834805.1|	glyceraldehyde-3-phosphate dehydrogenase [Bacillus cereus ATCC 14579],	cAB11	cAB11$gi|30023174|ref|NP_834805.1|	115	cAB11$12715		0	3		0	24	6990
4805	696.874	1391.73	1391.73	3.37925	0	44.63	44.63	575	587	K	QAGDLVYVIGETK	A		1	4191.28	cAB11.10169.10169.2.dta	2	gi|30018537|ref|NP_830168.1|	phosphoribosylformylglycinamidine synthase II [Bacillus cereus ATCC 14579],	cAB11	cAB11$gi|30018537|ref|NP_830168.1|	70	cAB11$4805		0	3		0	24	6990
8292	959.929	1917.84	1917.84	0.74928	0	70.09	70.09	235	250	K	YAVLNSDDNVTEEYMR	S		1	4192.14	cAB11.10171.10171.2.dta	2	gi|30022003|ref|NP_833634.1|	UDP-N-acetylmuramoylalanyl-D-glutamate--2,6-diaminopimelate ligase [Bacillus cereus ATCC 14579],	cAB11	cAB11$gi|30022003|ref|NP_833634.1|	15	cAB11$8292		0	3	M	1	25	6990
2187	563.287	1124.56	1124.56	-1.28939	0	42.4	42.4	3	12	R	LTNFFGDVGR	E		1	4193.1	cAB11.10173.10173.2.dta	2	gi|30018365|ref|NP_829996.1|	preprotein translocase subunit SecE [Bacillus cereus ATCC 14579],	cAB11	cAB11$gi|30018365|ref|NP_829996.1|	2	cAB11$2187		0	3		0	25	6990
5098	721.868	1441.72	1441.72	0.713731	0	42.58	42.58	27	39	K	NIEEVPDPVFAGR	M		1	4195.25	cAB11.10178.10178.2.dta	2	gi|30023351|ref|NP_834982.1|	PTS system, glucose-specific IIA component [Bacillus cereus ATCC 14579],	cAB11	cAB11$gi|30023351|ref|NP_834982.1|	2	cAB11$5098		0	3		0	25	6990
5252	732.907	1463.8	1463.8	1.13267	0	52.67	52.67	291	303	K	LVDHDIIEALAQK	H		1	4196.41	cAB11.10181.10181.2.dta	2	gi|30022675|ref|NP_834306.1|	6-phosphofructokinase [Bacillus cereus ATCC 14579],	cAB11	cAB11$gi|30022675|ref|NP_834306.1|	57	cAB11$5252		0	3		0	25	6990
500	428.767	855.519	855.518	1.49149	0	16.06	16.06	332	339	R	EGLLGVLR	I		1	4196.7	cAB11.10182.10182.2.dta	2	gi|30021055|ref|NP_832686.1|	prephenate dehydrogenase [Bacillus cereus ATCC 14579],	cAB11	cAB11$gi|30021055|ref|NP_832686.1|	9	cAB11$500		0	3		0	25	6990
5533	753.87	1505.73	1505.72	0.0916502	0	73.13	73.13	232	245	R	APFTAELDASDIEK	G		1	4198.56	cAB11.10186.10186.2.dta	2	gi|30018427|ref|NP_830058.1|	D-fructose-6-phosphate amidotransferase [Bacillus cereus ATCC 14579],	cAB11	cAB11$gi|30018427|ref|NP_830058.1|	47	cAB11$5533		0	3		0	25	6990
3176	604.812	1207.61	1207.61	0.148227	0	30	30	100	109	R	NEISLNDYLK	E		1	4198.85	cAB11.10187.10187.2.dta	2	gi|30021976|ref|NP_833607.1|	carbamoyl phosphate synthase small subunit [Bacillus cereus ATCC 14579],	cAB11	cAB11$gi|30021976|ref|NP_833607.1|	17	cAB11$3176		0	3		0	25	6990
1806	539.288	1076.56	1076.56	-0.198781	0	30.52	30.52	200	209	K	GVGDFNSILR	E		1	4199.13	cAB11.10188.10188.2.dta	2	gi|30019369|ref|NP_831000.1|	enoyl-(acyl carrier protein) reductase [Bacillus cereus ATCC 14579],	cAB11	cAB11$gi|30019369|ref|NP_831000.1|	25	cAB11$1806		0	3		0	25	6990
5221	730.343	1458.67	1458.67	0.907676	0	30.99	30.99	59	70	R	ETPLYYAENMTK	Y		1	4199.4	cAB11.10189.10189.2.dta	2	gi|30019390|ref|NP_831021.1|	tryptophan synthase subunit beta [Bacillus cereus ATCC 14579],	cAB11	cAB11$gi|30019390|ref|NP_831021.1|	20	cAB11$5221		0	3	M	1	26	6990
4216	658.848	1315.68	1315.68	0.616411	0	40	40	3	14	R	IAVIGAMEEEVR	I		1	4200.3	cAB11.10191.10191.2.dta	2	gi|30022449|ref|NP_834080.1|	5'-methylthioadenosine/S-adenosylhomocysteine nucleosidase [Bacillus cereus ATCC 14579],	cAB11	cAB11$gi|30022449|ref|NP_834080.1|	6	cAB11$4216		0	3	M	1	27	6990
7012	858.435	1714.86	1714.85	1.73076	0	37.73	37.73	116	132	R	IYGETLPLDAAPGADGR	I		1	4200.59	cAB11.10192.10192.2.dta	2	gi|30020374|ref|NP_832005.1|	succinate-semialdehyde dehydrogenase [NADP+] [Bacillus cereus ATCC 14579],	cAB11	cAB11$gi|30020374|ref|NP_832005.1|	6	cAB11$7012		0	3		0	27	6990
1952	548.326	1094.64	1094.64	0.76281	0	22.42	22.42	254	262	K	LTYLPYVVK	A		1	4201.53	cAB11.10194.10194.2.dta	2	gi|30022059|ref|NP_833690.1|	branched-chain alpha-keto acid dehydrogenase subunit E2 [Bacillus cereus ATCC 14579],	cAB11	cAB11$gi|30022059|ref|NP_833690.1|	47	cAB11$1952		0	3		0	27	6990
4803	696.873	1391.73	1391.73	1.79848	0	23.69	23.69	575	587	K	QAGDLVYVIGETK	A		1	4201.8	cAB11.10195.10195.2.dta	2	gi|30018537|ref|NP_830168.1|	phosphoribosylformylglycinamidine synthase II [Bacillus cereus ATCC 14579],	cAB11	cAB11$gi|30018537|ref|NP_830168.1|	70	cAB11$4803		0	3		0	27	6990
8293	959.929	1917.84	1917.84	0.74928	0	67.66	67.66	235	250	K	YAVLNSDDNVTEEYMR	S		1	4202.68	cAB11.10197.10197.2.dta	2	gi|30022003|ref|NP_833634.1|	UDP-N-acetylmuramoylalanyl-D-glutamate--2,6-diaminopimelate ligase [Bacillus cereus ATCC 14579],	cAB11	cAB11$gi|30022003|ref|NP_833634.1|	15	cAB11$8293		0	3	M	1	28	6990
5712	769.88	1537.75	1537.74	0.779713	0	77.43	77.43	255	268	R	VAEVDIMYGEGISR	E		1	4203.01	cAB11.10198.10198.2.dta	2	gi|30021871|ref|NP_833502.1|	recombinase A [Bacillus cereus ATCC 14579],	cAB11	cAB11$gi|30021871|ref|NP_833502.1|	41	cAB11$5712		0	3	M	1	29	6990
1784	536.778	1071.54	1071.54	-0.759653	0	18.64	18.64	88	96	R	ANFYVSLMK	K		1	4203.37	cAB11.10199.10199.2.dta	2	gi|30023450|ref|NP_835081.1|	glycosyltransferase [Bacillus cereus ATCC 14579],	cAB11	cAB11$gi|30023450|ref|NP_835081.1|	10	cAB11$1784		0	3	M	1	30	6990
2188	563.289	1124.56	1124.56	1.21825	0	53.13	53.13	3	12	R	LTNFFGDVGR	E		1	4204.24	cAB11.10201.10201.2.dta	2	gi|30018365|ref|NP_829996.1|	preprotein translocase subunit SecE [Bacillus cereus ATCC 14579],	cAB11	cAB11$gi|30018365|ref|NP_829996.1|	2	cAB11$2188		0	3		0	30	6990
5532	753.868	1505.72	1505.72	-1.76792	0	59.92	59.92	232	245	R	APFTAELDASDIEK	G		1	4204.53	cAB11.10202.10202.2.dta	2	gi|30018427|ref|NP_830058.1|	D-fructose-6-phosphate amidotransferase [Bacillus cereus ATCC 14579],	cAB11	cAB11$gi|30018427|ref|NP_830058.1|	47	cAB11$5532		0	3		0	30	6990
11084	673.594	2690.35	2690.35	0.592861	1	15.41	15.41	95	118	K	GVYAVEKTFETDGVYHIIAHTNAR	E		1	4207.33	cAB11.10210.10210.4.dta	4	gi|30022175|ref|NP_833806.1|	hypothetical protein BC4088 [Bacillus cereus ATCC 14579],	cAB11	cAB11$gi|30022175|ref|NP_833806.1|	3	cAB11$11084		0	3		0	30	6990
5950	791.87	1581.73	1581.72	0.777	0	55.99	55.99	78	90	K	AMQVADETFQTWR	K		1	4207.66	cAB11.10211.10211.2.dta	2	gi|30018552|ref|NP_830183.1|	1-pyrroline-5-carboxylate dehydrogenase [Bacillus cereus ATCC 14579],	cAB11	cAB11$gi|30018552|ref|NP_830183.1|	35	cAB11$5950		0	3	M	1	31	6990
7088	432.244	1724.95	1724.95	0.495668	1	22.69	22.69	34	49	K	TAAFGLPLLDKVDTHK	E		1	4209.61	cAB11.10216.10216.4.dta	4	gi|30018496|ref|NP_830127.1|	ATP-dependent RNA helicase [Bacillus cereus ATCC 14579],	cAB11	cAB11$gi|30018496|ref|NP_830127.1|	32	cAB11$7088		0	3		0	31	6990
4217	658.848	1315.68	1315.68	1.17886	0	58.42	58.42	3	14	R	IAVIGAMEEEVR	I		1	4210.55	cAB11.10218.10218.2.dta	2	gi|30022449|ref|NP_834080.1|	5'-methylthioadenosine/S-adenosylhomocysteine nucleosidase [Bacillus cereus ATCC 14579],	cAB11	cAB11$gi|30022449|ref|NP_834080.1|	6	cAB11$4217		0	3	M	1	32	6990
7013	858.436	1714.86	1714.85	2.30224	0	45.78	45.78	116	132	R	IYGETLPLDAAPGADGR	I		1	4210.85	cAB11.10219.10219.2.dta	2	gi|30020374|ref|NP_832005.1|	succinate-semialdehyde dehydrogenase [NADP+] [Bacillus cereus ATCC 14579],	cAB11	cAB11$gi|30020374|ref|NP_832005.1|	6	cAB11$7013		0	3		0	32	6990
12729	924.012	3692.02	3692.01	1.38244	2	26.55	26.55	9	45	R	SKPHVNIGTIGHVDHGKTTLTAAITTVLAKAGGAEAR	G		1	4212.07	cAB11.10222.10222.4.dta	4	gi|30018378|ref|NP_830009.1|	elongation factor Tu [Bacillus cereus ATCC 14579],	cAB11	cAB11$gi|30018378|ref|NP_830009.1|	868	cAB11$12729		0	3		0	32	6990
1951	548.326	1094.64	1094.64	0.525288	0	18.24	18.24	254	262	K	LTYLPYVVK	A		1	4212.36	cAB11.10223.10223.2.dta	2	gi|30022059|ref|NP_833690.1|	branched-chain alpha-keto acid dehydrogenase subunit E2 [Bacillus cereus ATCC 14579],	cAB11	cAB11$gi|30022059|ref|NP_833690.1|	47	cAB11$1951		0	3		0	32	6990
5713	769.88	1537.75	1537.74	0.85775	0	84.78	84.78	255	268	R	VAEVDIMYGEGISR	E		1	4213.59	cAB11.10226.10226.2.dta	2	gi|30021871|ref|NP_833502.1|	recombinase A [Bacillus cereus ATCC 14579],	cAB11	cAB11$gi|30021871|ref|NP_833502.1|	41	cAB11$5713		0	3	M	1	33	6990
2186	563.285	1124.56	1124.55	2.27112	0	38.45	38.45	82	90	K	SMEEIIFTR	G		1	4214.8	cAB11.10229.10229.2.dta	2	gi|30023021|ref|NP_834652.1|	cysteine desulfhydrase [Bacillus cereus ATCC 14579],	cAB11	cAB11$gi|30023021|ref|NP_834652.1|	28	cAB11$2186		0	3	M	1	34	6990
12364	827.689	3306.73	3306.72	1.28859	1	27.07	27.07	33	63	K	TLAHLLKYDTVHGTLNAEVSANENSIVVNGK	E		1	4216.51	cAB11.10233.10233.4.dta	4	gi|30023174|ref|NP_834805.1|	glyceraldehyde-3-phosphate dehydrogenase [Bacillus cereus ATCC 14579],	cAB11	cAB11$gi|30023174|ref|NP_834805.1|	115	cAB11$12364		0	3		0	34	6990
11083	673.593	2690.34	2690.35	-0.760125	1	28.4	28.4	95	118	K	GVYAVEKTFETDGVYHIIAHTNAR	E		1	4217.42	cAB11.10235.10235.4.dta	4	gi|30022175|ref|NP_833806.1|	hypothetical protein BC4088 [Bacillus cereus ATCC 14579],	cAB11	cAB11$gi|30022175|ref|NP_833806.1|	3	cAB11$11083		0	3		0	34	6990
5951	791.87	1581.73	1581.72	1.08047	0	56.88	56.88	78	90	K	AMQVADETFQTWR	K		1	4217.73	cAB11.10236.10236.2.dta	2	gi|30018552|ref|NP_830183.1|	1-pyrroline-5-carboxylate dehydrogenase [Bacillus cereus ATCC 14579],	cAB11	cAB11$gi|30018552|ref|NP_830183.1|	35	cAB11$5951		0	3	M	1	35	6990
10431	600.319	2397.25	2397.24	0.91188	0	25.44	25.44	178	200	R	IDEFNSPGFITGKPLVLGGSHGR	E		1	4219.28	cAB11.10240.10240.4.dta	4	gi|30019639|ref|NP_831270.1|	NAD-specific glutamate dehydrogenase [Bacillus cereus ATCC 14579],	cAB11	cAB11$gi|30019639|ref|NP_831270.1|	27	cAB11$10431		0	3		0	35	6990
5272	734.352	1466.69	1466.69	2.2377	0	67.21	67.21	393	404	K	AMEAWETQVQFK	E		1	4219.6	cAB11.10241.10241.2.dta	2	gi|30018533|ref|NP_830164.1|	adenylosuccinate lyase [Bacillus cereus ATCC 14579],	cAB11	cAB11$gi|30018533|ref|NP_830164.1|	32	cAB11$5272		0	3	M	1	36	6990
4215	658.848	1315.68	1315.68	0.0539645	0	34.85	34.85	3	14	R	IAVIGAMEEEVR	I		1	4222.11	cAB11.10247.10247.2.dta	2	gi|30022449|ref|NP_834080.1|	5'-methylthioadenosine/S-adenosylhomocysteine nucleosidase [Bacillus cereus ATCC 14579],	cAB11	cAB11$gi|30022449|ref|NP_834080.1|	6	cAB11$4215		0	3	M	1	37	6990
5915	786.423	1570.83	1570.83	-0.183342	0	58.89	58.89	293	307	R	SSQNILNAANAVIEK	N		1	4223.94	cAB11.10252.10252.2.dta	2	gi|30018548|ref|NP_830179.1|	DNA helicase II [Bacillus cereus ATCC 14579],	cAB11	cAB11$gi|30018548|ref|NP_830179.1|	5	cAB11$5915		0	3		0	37	6990
2184	563.284	1124.55	1124.55	0.634919	0	44.83	44.83	82	90	K	SMEEIIFTR	G		1	4225.75	cAB11.10256.10256.2.dta	2	gi|30023021|ref|NP_834652.1|	cysteine desulfhydrase [Bacillus cereus ATCC 14579],	cAB11	cAB11$gi|30023021|ref|NP_834652.1|	28	cAB11$2184		0	3	M	1	38	6990
4210	658.375	1314.74	1314.74	-2.59215	0	19.99	19.99	29	39	K	QLEQLTLETLK	Q		1	4226.01	cAB11.10257.10257.2.dta	2	gi|30019464|ref|NP_831095.1|	PhaP protein [Bacillus cereus ATCC 14579],	cAB11	cAB11$gi|30019464|ref|NP_831095.1|	2	cAB11$4210		0	3		0	38	6990
9721	544.53	2174.09	2174.09	0.503659	1	41.42	39.4633	356	374	K	RNNVFGEEAFISFPHSPVK	I		1	4226.89	cAB11.10259.10259.4.dta	4	gi|30022712|ref|NP_834343.1|	acetate kinase [Bacillus cereus ATCC 14579],	cAB11	cAB11$gi|30022712|ref|NP_834343.1|	77	cAB11$9721		0	3		0	38	6990
5711	769.88	1537.75	1537.74	0.623641	0	50.31	50.31	255	268	R	VAEVDIMYGEGISR	E		1	4228.17	cAB11.10262.10262.2.dta	2	gi|30021871|ref|NP_833502.1|	recombinase A [Bacillus cereus ATCC 14579],	cAB11	cAB11$gi|30021871|ref|NP_833502.1|	41	cAB11$5711		0	3	M	1	39	6990
6738	842.97	1683.93	1683.92	3.31192	0	19.48	19.48	132	148	R	SNVPLVPAAYVGPSSVK	E		1	4229.4	cAB11.10265.10265.2.dta	2	gi|30018465|ref|NP_830096.1|	1-acyl-sn-glycerol-3-phosphate acyltransferase [Bacillus cereus ATCC 14579],	cAB11	cAB11$gi|30018465|ref|NP_830096.1|	2	cAB11$6738		0	3		0	39	6990
5271	734.351	1466.69	1466.69	0.819534	0	54.3	54.3	393	404	K	AMEAWETQVQFK	E		1	4230.34	cAB11.10267.10267.2.dta	2	gi|30018533|ref|NP_830164.1|	adenylosuccinate lyase [Bacillus cereus ATCC 14579],	cAB11	cAB11$gi|30018533|ref|NP_830164.1|	32	cAB11$5271		0	3	M	1	40	6990
8149	949.547	1897.08	1897.07	2.16649	1	20.94	20.94	61	77	K	IINALIDQANRVTLTSR	A		1	4230.63	cAB11.10268.10268.2.dta	2	gi|30019304|ref|NP_830935.1|	ornithine--oxo-acid transaminase [Bacillus cereus ATCC 14579],	cAB11	cAB11$gi|30019304|ref|NP_830935.1|	24	cAB11$8149		0	3		0	40	6990
4671	688.379	1374.74	1374.74	3.02385	0	15.99	15.99	100	111	K	IIPVDLTEYQGK	V		1	4230.96	cAB11.10269.10269.2.dta	2	gi|30022928|ref|NP_834559.1|	hypothetical protein BC4860 [Bacillus cereus ATCC 14579],	cAB11	cAB11$gi|30022928|ref|NP_834559.1|	5	cAB11$4671		0	3		0	40	6990
10430	600.319	2397.25	2397.24	0.694965	0	27.11	27.11	178	200	R	IDEFNSPGFITGKPLVLGGSHGR	E		1	4231.98	cAB11.10272.10272.4.dta	4	gi|30019639|ref|NP_831270.1|	NAD-specific glutamate dehydrogenase [Bacillus cereus ATCC 14579],	cAB11	cAB11$gi|30019639|ref|NP_831270.1|	27	cAB11$10430		0	3		0	40	6990
10205	1159.59	2317.16	2317.15	2.63772	1	99.56	99.56	123	143	K	GLAVEKVETTVTDEDVENELK	S		1	4232.3	cAB11.10273.10273.2.dta	2	gi|30022561|ref|NP_834192.1|	trigger factor [Bacillus cereus ATCC 14579],	cAB11	cAB11$gi|30022561|ref|NP_834192.1|	31	cAB11$10205		0	3		0	40	6990
12608	889.722	3554.86	3554.85	2.53288	1	29.12	29.12	107	140	R	VVNPLGQPVDGLGPINTTNTRPIESPAPGVMDRK	S	Oxidation (M) [31]	1	4233.25	cAB11.10275.10275.4.dta	4	gi|161511197|ref|NP_834970.2|	F0F1 ATP synthase subunit alpha [Bacillus cereus ATCC 14579],	cAB11	cAB11$gi|161511197|ref|NP_834970.2|	59	cAB11$12608	M	1	4	M	1	41	6990
12728	924.011	3692.02	3692.01	0.916573	2	17.63	17.63	9	45	R	SKPHVNIGTIGHVDHGKTTLTAAITTVLAKAGGAEAR	G		1	4234.53	cAB11.10278.10278.4.dta	4	gi|30018378|ref|NP_830009.1|	elongation factor Tu [Bacillus cereus ATCC 14579],	cAB11	cAB11$gi|30018378|ref|NP_830009.1|	868	cAB11$12728		0	4		0	41	6990
2183	563.284	1124.55	1124.55	0.52821	0	45.17	45.17	82	90	K	SMEEIIFTR	G		1	4236.11	cAB11.10282.10282.2.dta	2	gi|30023021|ref|NP_834652.1|	cysteine desulfhydrase [Bacillus cereus ATCC 14579],	cAB11	cAB11$gi|30023021|ref|NP_834652.1|	28	cAB11$2183		0	4	M	1	42	6990
5724	770.909	1539.8	1539.8	1.92038	0	68.37	68.37	266	280	K	QAGIAANVVAEINDR	A		1	4237.28	cAB11.10285.10285.2.dta	2	gi|30022060|ref|NP_833691.1|	pyruvate dehydrogenase E1 component beta subunit [Bacillus cereus ATCC 14579],	cAB11	cAB11$gi|30022060|ref|NP_833691.1|	84	cAB11$5724		0	4		0	42	6990
9722	544.53	2174.09	2174.09	0.61405	1	36.01	34.0533	356	374	K	RNNVFGEEAFISFPHSPVK	I		1	4237.56	cAB11.10286.10286.4.dta	4	gi|30022712|ref|NP_834343.1|	acetate kinase [Bacillus cereus ATCC 14579],	cAB11	cAB11$gi|30022712|ref|NP_834343.1|	77	cAB11$9722		0	4		0	42	6990
8258	957.472	1912.93	1912.93	0.661813	0	43.61	43.61	208	225	R	VIDVNNGLNGEGPFSPER	A		1	4238.5	cAB11.10288.10288.2.dta	2	gi|30022245|ref|NP_833876.1|	butyrate kinase [Bacillus cereus ATCC 14579],	cAB11	cAB11$gi|30022245|ref|NP_833876.1|	12	cAB11$8258		0	4		0	42	6990
3477	619.872	1237.73	1237.73	0.273889	0	24.79	24.79	363	373	K	ILIEPDNALIK	Q		1	4239.45	cAB11.10290.10290.2.dta	2	gi|30021917|ref|NP_833548.1|	ATP-dependent protease ATP-binding subunit [Bacillus cereus ATCC 14579],	cAB11	cAB11$gi|30021917|ref|NP_833548.1|	24	cAB11$3477		0	4		0	42	6990
6737	842.967	1683.92	1683.92	0.342653	0	22.99	22.99	132	148	R	SNVPLVPAAYVGPSSVK	E		1	4240.06	cAB11.10292.10292.2.dta	2	gi|30018465|ref|NP_830096.1|	1-acyl-sn-glycerol-3-phosphate acyltransferase [Bacillus cereus ATCC 14579],	cAB11	cAB11$gi|30018465|ref|NP_830096.1|	2	cAB11$6737		0	4		0	42	6990
8147	949.546	1897.08	1897.07	1.58665	1	55.69	55.69	61	77	K	IINALIDQANRVTLTSR	A		1	4240.99	cAB11.10294.10294.2.dta	2	gi|30019304|ref|NP_830935.1|	ornithine--oxo-acid transaminase [Bacillus cereus ATCC 14579],	cAB11	cAB11$gi|30019304|ref|NP_830935.1|	24	cAB11$8147		0	4		0	42	6990
3557	624.846	1247.68	1247.68	0.670046	0	27.94	27.94	4	15	K	IAPSILSADFSK	L		1	4242.75	cAB11.10298.10298.2.dta	2	gi|30021948|ref|NP_833579.1|	ribulose-phosphate 3-epimerase [Bacillus cereus ATCC 14579],	cAB11	cAB11$gi|30021948|ref|NP_833579.1|	8	cAB11$3557		0	4		0	42	6990
12607	889.722	3554.86	3554.85	1.64395	1	17.81	17.81	107	140	R	VVNPLGQPVDGLGPINTTNTRPIESPAPGVMDRK	S	Oxidation (M) [31]	1	4243.57	cAB11.10300.10300.4.dta	4	gi|161511197|ref|NP_834970.2|	F0F1 ATP synthase subunit alpha [Bacillus cereus ATCC 14579],	cAB11	cAB11$gi|161511197|ref|NP_834970.2|	59	cAB11$12607	M	1	5	M	1	43	6990
2053	553.304	1104.59	1104.59	0.425496	0	34.51	34.51	6	15	K	QVFSIDLAGR	Q		1	4244.78	cAB11.10303.10303.2.dta	2	gi|30021896|ref|NP_833527.1|	polynucleotide phosphorylase/polyadenylase [Bacillus cereus ATCC 14579],	cAB11	cAB11$gi|30021896|ref|NP_833527.1|	7	cAB11$2053		0	5		0	43	6990
12459	853.168	3408.64	3408.64	0.647766	0	47.74	47.74	299	328	R	FNEKPMGEQVIIDDYAHHPTEINATIEAAR	Q		1	4245.97	cAB11.10306.10306.4.dta	4	gi|30022759|ref|NP_834390.1|	UDP-N-acetylmuramate--L-alanine ligase [Bacillus cereus ATCC 14579],	cAB11	cAB11$gi|30022759|ref|NP_834390.1|	7	cAB11$12459		0	5	M	1	44	6990
2182	563.284	1124.55	1124.55	-0.00533545	0	44.96	44.96	82	90	K	SMEEIIFTR	G		1	4247.25	cAB11.10309.10309.2.dta	2	gi|30023021|ref|NP_834652.1|	cysteine desulfhydrase [Bacillus cereus ATCC 14579],	cAB11	cAB11$gi|30023021|ref|NP_834652.1|	28	cAB11$2182		0	5	M	1	45	6990
3632	627.846	1253.68	1253.68	0.99627	0	17.04	17.04	427	437	R	FQLTDLPPAPR	G		1	4247.55	cAB11.10310.10310.2.dta	2	gi|30022393|ref|NP_834024.1|	molecular chaperone DnaK [Bacillus cereus ATCC 14579],	cAB11	cAB11$gi|30022393|ref|NP_834024.1|	29	cAB11$3632		0	5		0	45	6990
5723	770.909	1539.8	1539.8	1.4398	0	77.62	77.62	266	280	K	QAGIAANVVAEINDR	A		1	4248.42	cAB11.10312.10312.2.dta	2	gi|30022060|ref|NP_833691.1|	pyruvate dehydrogenase E1 component beta subunit [Bacillus cereus ATCC 14579],	cAB11	cAB11$gi|30022060|ref|NP_833691.1|	84	cAB11$5723		0	5		0	45	6990
4729	690.864	1379.71	1379.71	0.822636	0	44.19	44.19	175	186	K	VIYIAEDSAMLR	Q		1	4248.69	cAB11.10313.10313.2.dta	2	gi|30019800|ref|NP_831431.1|	chemotaxis protein cheV [Bacillus cereus ATCC 14579],	cAB11	cAB11$gi|30019800|ref|NP_831431.1|	6	cAB11$4729		0	5	M	1	46	6990
8261	957.473	1912.93	1912.93	2.13599	0	66.62	66.62	208	225	R	VIDVNNGLNGEGPFSPER	A		1	4250.51	cAB11.10317.10317.2.dta	2	gi|30022245|ref|NP_833876.1|	butyrate kinase [Bacillus cereus ATCC 14579],	cAB11	cAB11$gi|30022245|ref|NP_833876.1|	12	cAB11$8261		0	5		0	46	6990
8148	949.546	1897.08	1897.07	1.64991	1	41.21	41.21	61	77	K	IINALIDQANRVTLTSR	A		1	4251.64	cAB11.10320.10320.2.dta	2	gi|30019304|ref|NP_830935.1|	ornithine--oxo-acid transaminase [Bacillus cereus ATCC 14579],	cAB11	cAB11$gi|30019304|ref|NP_830935.1|	24	cAB11$8148		0	5		0	46	6990
6282	813.934	1625.85	1625.85	1.63115	0	17.98	17.98	64	78	K	QEPVSSLTELPEAVK	N		1	4252.61	cAB11.10323.10323.2.dta	2	gi|30023022|ref|NP_834653.1|	ABC transporter-associated protein [Bacillus cereus ATCC 14579],	cAB11	cAB11$gi|30023022|ref|NP_834653.1|	23	cAB11$6282		0	5		0	46	6990
6247	811.407	1620.8	1620.8	-0.362167	0	60.66	60.66	180	194	K	IGEDATVSVVENFNK	Q		1	4253.48	cAB11.10325.10325.2.dta	2	gi|30018591|ref|NP_830222.1|	ferrichrome-binding protein [Bacillus cereus ATCC 14579],	cAB11	cAB11$gi|30018591|ref|NP_830222.1|	15	cAB11$6247		0	5		0	46	6990
3556	624.846	1247.68	1247.68	0.477688	0	40.43	40.43	4	15	K	IAPSILSADFSK	L		1	4254.37	cAB11.10327.10327.2.dta	2	gi|30021948|ref|NP_833579.1|	ribulose-phosphate 3-epimerase [Bacillus cereus ATCC 14579],	cAB11	cAB11$gi|30021948|ref|NP_833579.1|	8	cAB11$3556		0	5		0	46	6990
12606	889.721	3554.86	3554.85	1.22762	1	16.56	16.56	107	140	R	VVNPLGQPVDGLGPINTTNTRPIESPAPGVMDRK	S	Oxidation (M) [31]	1	4254.63	cAB11.10328.10328.4.dta	4	gi|161511197|ref|NP_834970.2|	F0F1 ATP synthase subunit alpha [Bacillus cereus ATCC 14579],	cAB11	cAB11$gi|161511197|ref|NP_834970.2|	59	cAB11$12606	M	1	6	M	1	47	6990
702	449.779	897.544	897.544	0.671834	0	21.13	21.13	545	552	K	LGFPVPIR	H		1	4255.86	cAB11.10331.10331.2.dta	2	gi|30020338|ref|NP_831969.1|	asparagine synthetase [glutamine-hydrolyzing] [Bacillus cereus ATCC 14579],	cAB11	cAB11$gi|30020338|ref|NP_831969.1|	20	cAB11$702		0	6		0	47	6990
5437	747.373	1492.73	1492.73	0.897014	0	59.28	59.28	16	28	K	WYVVDAEGQTLGR	L		1	4258.07	cAB11.10336.10336.2.dta	2	gi|30018412|ref|NP_830043.1|	50S ribosomal protein L13 [Bacillus cereus ATCC 14579],	cAB11	cAB11$gi|30018412|ref|NP_830043.1|	6	cAB11$5437		0	6		0	47	6990
5385	743.394	1484.77	1484.77	0.640502	0	27.11	27.11	305	318	R	DSILNGEELPVTAK	E		1	4259.05	cAB11.10339.10339.2.dta	2	gi|30021696|ref|NP_833327.1|	oxidoreductase [Bacillus cereus ATCC 14579],	cAB11	cAB11$gi|30021696|ref|NP_833327.1|	1	cAB11$5385		0	6		0	47	6990
5722	770.909	1539.8	1539.8	1.28393	0	63.81	63.81	266	280	K	QAGIAANVVAEINDR	A		1	4260.27	cAB11.10342.10342.2.dta	2	gi|30022060|ref|NP_833691.1|	pyruvate dehydrogenase E1 component beta subunit [Bacillus cereus ATCC 14579],	cAB11	cAB11$gi|30022060|ref|NP_833691.1|	84	cAB11$5722		0	6		0	47	6990
4728	690.864	1379.71	1379.71	0.735661	0	46.91	46.91	175	186	K	VIYIAEDSAMLR	Q		1	4260.56	cAB11.10343.10343.2.dta	2	gi|30019800|ref|NP_831431.1|	chemotaxis protein cheV [Bacillus cereus ATCC 14579],	cAB11	cAB11$gi|30019800|ref|NP_831431.1|	6	cAB11$4728		0	6	M	1	48	6990
12460	853.169	3408.65	3408.64	1.64523	0	48.16	48.16	299	328	R	FNEKPMGEQVIIDDYAHHPTEINATIEAAR	Q		1	4260.89	cAB11.10344.10344.4.dta	4	gi|30022759|ref|NP_834390.1|	UDP-N-acetylmuramate--L-alanine ligase [Bacillus cereus ATCC 14579],	cAB11	cAB11$gi|30022759|ref|NP_834390.1|	7	cAB11$12460		0	6	M	1	49	6990
8260	957.473	1912.93	1912.93	1.36231	0	54.58	54.58	208	225	R	VIDVNNGLNGEGPFSPER	A		1	4261.79	cAB11.10346.10346.2.dta	2	gi|30022245|ref|NP_833876.1|	butyrate kinase [Bacillus cereus ATCC 14579],	cAB11	cAB11$gi|30022245|ref|NP_833876.1|	12	cAB11$8260		0	6		0	49	6990
11080	673.101	2688.37	2688.37	0.794161	2	20.84	20.84	188	212	R	AFGSNKELLQSILKNQGADVDADQK	R		1	4262.7	cAB11.10348.10348.4.dta	4	gi|30021214|ref|NP_832845.1|	hemolysin BL binding component precursor [Bacillus cereus ATCC 14579],	cAB11	cAB11$gi|30021214|ref|NP_832845.1|	2	cAB11$11080		0	6		0	49	6990
6281	813.933	1625.85	1625.85	0.204201	0	15.06	15.06	64	78	K	QEPVSSLTELPEAVK	N		1	4263.06	cAB11.10349.10349.2.dta	2	gi|30023022|ref|NP_834653.1|	ABC transporter-associated protein [Bacillus cereus ATCC 14579],	cAB11	cAB11$gi|30023022|ref|NP_834653.1|	23	cAB11$6281		0	6		0	49	6990
2185	563.285	1124.56	1124.55	2.16441	0	26.37	26.37	82	90	K	SMEEIIFTR	G		1	4263.35	cAB11.10350.10350.2.dta	2	gi|30023021|ref|NP_834652.1|	cysteine desulfhydrase [Bacillus cereus ATCC 14579],	cAB11	cAB11$gi|30023021|ref|NP_834652.1|	28	cAB11$2185		0	6	M	1	50	6990
6248	811.407	1620.8	1620.8	0.242473	0	55.04	55.04	180	194	K	IGEDATVSVVENFNK	Q		1	4264.27	cAB11.10352.10352.2.dta	2	gi|30018591|ref|NP_830222.1|	ferrichrome-binding protein [Bacillus cereus ATCC 14579],	cAB11	cAB11$gi|30018591|ref|NP_830222.1|	15	cAB11$6248		0	6		0	50	6990
10349	593.302	2369.18	2369.18	0.144354	0	29.71	29.71	220	240	K	HTAPHVTLMDEVDVTELVAHR	K		1	4265.2	cAB11.10354.10354.4.dta	4	gi|30022059|ref|NP_833690.1|	branched-chain alpha-keto acid dehydrogenase subunit E2 [Bacillus cereus ATCC 14579],	cAB11	cAB11$gi|30022059|ref|NP_833690.1|	47	cAB11$10349		0	6	M	1	51	6990
9863	552.804	2207.19	2207.19	0.177602	2	25.61	25.61	144	162	K	IFKEYIDPAVGLQGFQARR	I		1	4265.52	cAB11.10355.10355.4.dta	4	gi|30021924|ref|NP_833555.1|	succinyl-CoA synthetase subunit beta [Bacillus cereus ATCC 14579],	cAB11	cAB11$gi|30021924|ref|NP_833555.1|	35	cAB11$9863		0	6		0	51	6990
1977	549.829	1097.64	1097.64	-0.269668	0	28.25	28.25	125	134	R	LSPIASELLR	D		1	4265.88	cAB11.10356.10356.2.dta	2	gi|30021697|ref|NP_833328.1|	DNA topoisomerase IV subunit A [Bacillus cereus ATCC 14579],	cAB11	cAB11$gi|30021697|ref|NP_833328.1|	2	cAB11$1977		0	6		0	51	6990
12217	807.149	3224.57	3224.56	1.24513	1	29.43	29.43	46	74	R	KILDENGLYNVAVEETPGHLSDHYDPTAK	T		1	4267.46	cAB11.10360.10360.4.dta	4	gi|30019676|ref|NP_831307.1|	hypothetical protein BC1528 [Bacillus cereus ATCC 14579],	cAB11	cAB11$gi|30019676|ref|NP_831307.1|	9	cAB11$12217		0	6		0	51	6990
5685	766.92	1531.83	1531.82	0.922429	0	49.39	49.39	43	57	K	FGSPLITNDGVTIAK	E		1	4267.77	cAB11.10361.10361.2.dta	2	gi|30018515|ref|NP_830146.1|	chaperonin GroEL [Bacillus cereus ATCC 14579],	cAB11	cAB11$gi|30018515|ref|NP_830146.1|	123	cAB11$5685		0	6		0	51	6990
5436	747.373	1492.73	1492.73	0.816624	0	60.03	60.03	16	28	K	WYVVDAEGQTLGR	L		1	4269.67	cAB11.10366.10366.2.dta	2	gi|30018412|ref|NP_830043.1|	50S ribosomal protein L13 [Bacillus cereus ATCC 14579],	cAB11	cAB11$gi|30018412|ref|NP_830043.1|	6	cAB11$5436		0	6		0	51	6990
693	449.779	897.542	897.544	-1.31136	0	29.68	29.68	545	552	K	LGFPVPIR	H		1	4269.97	cAB11.10367.10367.2.dta	2	gi|30020338|ref|NP_831969.1|	asparagine synthetase [glutamine-hydrolyzing] [Bacillus cereus ATCC 14579],	cAB11	cAB11$gi|30020338|ref|NP_831969.1|	20	cAB11$693		0	6		0	51	6990
2795	599.313	1196.61	1196.61	0.776359	0	68.65	68.65	316	326	R	VVDLAAYMTSK	G		1	4270.88	cAB11.10369.10369.2.dta	2	gi|30023174|ref|NP_834805.1|	glyceraldehyde-3-phosphate dehydrogenase [Bacillus cereus ATCC 14579],	cAB11	cAB11$gi|30023174|ref|NP_834805.1|	115	cAB11$2795		0	6	M	1	52	6990
4727	690.863	1379.71	1379.71	0.112342	0	42.2	42.2	175	186	K	VIYIAEDSAMLR	Q		1	4271.17	cAB11.10370.10370.2.dta	2	gi|30019800|ref|NP_831431.1|	chemotaxis protein cheV [Bacillus cereus ATCC 14579],	cAB11	cAB11$gi|30019800|ref|NP_831431.1|	6	cAB11$4727		0	6	M	1	53	6990
12732	924.012	3692.02	3692.01	1.70747	2	22.46	22.46	9	45	R	SKPHVNIGTIGHVDHGKTTLTAAITTVLAKAGGAEAR	G		1	4272.11	cAB11.10372.10372.4.dta	4	gi|30018378|ref|NP_830009.1|	elongation factor Tu [Bacillus cereus ATCC 14579],	cAB11	cAB11$gi|30018378|ref|NP_830009.1|	868	cAB11$12732		0	6		0	53	6990
8259	957.472	1912.93	1912.93	1.11139	0	67.34	67.34	208	225	R	VIDVNNGLNGEGPFSPER	A		1	4272.43	cAB11.10373.10373.2.dta	2	gi|30022245|ref|NP_833876.1|	butyrate kinase [Bacillus cereus ATCC 14579],	cAB11	cAB11$gi|30022245|ref|NP_833876.1|	12	cAB11$8259		0	6		0	53	6990
3627	627.845	1253.68	1253.68	-1.33288	0	21.28	21.28	427	437	R	FQLTDLPPAPR	G		1	4273.39	cAB11.10375.10375.2.dta	2	gi|30022393|ref|NP_834024.1|	molecular chaperone DnaK [Bacillus cereus ATCC 14579],	cAB11	cAB11$gi|30022393|ref|NP_834024.1|	29	cAB11$3627		0	6		0	53	6990
10350	593.303	2369.18	2369.18	0.954761	0	35.77	35.77	220	240	K	HTAPHVTLMDEVDVTELVAHR	K		1	4276.39	cAB11.10381.10381.4.dta	4	gi|30022059|ref|NP_833690.1|	branched-chain alpha-keto acid dehydrogenase subunit E2 [Bacillus cereus ATCC 14579],	cAB11	cAB11$gi|30022059|ref|NP_833690.1|	47	cAB11$10350		0	6	M	1	54	6990
9864	552.804	2207.19	2207.19	0.503809	2	22.09	22.09	144	162	K	IFKEYIDPAVGLQGFQARR	I		1	4276.69	cAB11.10382.10382.4.dta	4	gi|30021924|ref|NP_833555.1|	succinyl-CoA synthetase subunit beta [Bacillus cereus ATCC 14579],	cAB11	cAB11$gi|30021924|ref|NP_833555.1|	35	cAB11$9864		0	6		0	54	6990
1978	549.83	1097.64	1097.64	0.404503	0	19.02	19.02	125	134	R	LSPIASELLR	D		1	4277.02	cAB11.10383.10383.2.dta	2	gi|30021697|ref|NP_833328.1|	DNA topoisomerase IV subunit A [Bacillus cereus ATCC 14579],	cAB11	cAB11$gi|30021697|ref|NP_833328.1|	2	cAB11$1978		0	6		0	54	6990
5687	766.921	1531.83	1531.82	1.31412	0	54.72	54.72	43	57	K	FGSPLITNDGVTIAK	E		1	4278.23	cAB11.10386.10386.2.dta	2	gi|30018515|ref|NP_830146.1|	chaperonin GroEL [Bacillus cereus ATCC 14579],	cAB11	cAB11$gi|30018515|ref|NP_830146.1|	123	cAB11$5687		0	6		0	54	6990
5015	715.922	1429.83	1429.83	0.449704	1	34.06	34.06	38	49	R	ERIQLFEGVVIK	R		1	4278.5	cAB11.10387.10387.2.dta	2	gi|30021928|ref|NP_833559.1|	50S ribosomal protein L19 [Bacillus cereus ATCC 14579],	cAB11	cAB11$gi|30021928|ref|NP_833559.1|	47	cAB11$5015		0	6		0	54	6990
7550	898.506	1795	1795	0.916437	1	96.85	96.85	265	281	R	KLLDQAQAGDNIGALLR	G		1	4278.82	cAB11.10388.10388.2.dta	2	gi|30018378|ref|NP_830009.1|	elongation factor Tu [Bacillus cereus ATCC 14579],	cAB11	cAB11$gi|30018378|ref|NP_830009.1|	868	cAB11$7550		0	6		0	54	6990
9960	559.812	2235.22	2235.22	-0.0518965	2	24.08	24.08	35	53	K	HKFKLPVVPANMQTIIDER	I		1	4279.15	cAB11.10389.10389.4.dta	4	gi|30023481|ref|NP_835112.1|	guanosine 5'-monophosphate oxidoreductase [Bacillus cereus ATCC 14579],	cAB11	cAB11$gi|30023481|ref|NP_835112.1|	60	cAB11$9960		0	6	M	1	55	6990
12570	880.672	3518.66	3518.66	-1.47158	1	19.05	19.05	221	253	R	DGIHGATFASEELSESSEAKRPAVQVGDPFMEK	L		1	4279.53	cAB11.10390.10390.4.dta	4	gi|30018537|ref|NP_830168.1|	phosphoribosylformylglycinamidine synthase II [Bacillus cereus ATCC 14579],	cAB11	cAB11$gi|30018537|ref|NP_830168.1|	70	cAB11$12570		0	6	M	1	56	6990
4383	674.861	1347.71	1347.71	0.152852	0	35.38	35.38	156	168	R	SIGTISMDQVIGK	A		1	4279.87	cAB11.10391.10391.2.dta	2	gi|30021927|ref|NP_833558.1|	Signal peptidase I [Bacillus cereus ATCC 14579],	cAB11	cAB11$gi|30021927|ref|NP_833558.1|	5	cAB11$4383		0	6	M	1	57	6990
6306	816.438	1630.86	1630.86	0.829624	1	31.25	31.25	471	484	K	LLETDAKIEELMAR	Y		1	4280.22	cAB11.10392.10392.2.dta	2	gi|30022595|ref|NP_834226.1|	succinate dehydrogenase flavoprotein subunit [Bacillus cereus ATCC 14579],	cAB11	cAB11$gi|30022595|ref|NP_834226.1|	24	cAB11$6306		0	6	M	1	58	6990
9490	1061.53	2121.04	2121.04	1.37291	0	93.77	93.77	80	100	K	TNDVAGDGTTTATVLAQAMIR	E	Oxidation (M) [19]	1	4283.13	cAB11.10399.10399.2.dta	2	gi|30018515|ref|NP_830146.1|	chaperonin GroEL [Bacillus cereus ATCC 14579],	cAB11	cAB11$gi|30018515|ref|NP_830146.1|	123	cAB11$9490	M	1	7	M	1	59	6990
5019	716.847	1431.68	1431.68	1.14551	0	26.59	26.59	175	186	R	SLVGNYFEYQGR	N		1	4285.32	cAB11.10403.10403.2.dta	2	gi|30022458|ref|NP_834089.1|	collagenase [Bacillus cereus ATCC 14579],	cAB11	cAB11$gi|30022458|ref|NP_834089.1|	1	cAB11$5019		0	7		0	59	6990
5177	728.923	1455.83	1455.83	0.65667	0	64.11	64.11	6	21	R	AIGVIDSGVGGLTVAK	E		1	4286.23	cAB11.10405.10405.2.dta	2	gi|30022575|ref|NP_834206.1|	glutamate racemase [Bacillus cereus ATCC 14579],	cAB11	cAB11$gi|30022575|ref|NP_834206.1|	2	cAB11$5177		0	7		0	59	6990
10351	593.303	2369.18	2369.18	1.88335	0	49.79	49.79	220	240	K	HTAPHVTLMDEVDVTELVAHR	K		1	4288.23	cAB11.10410.10410.4.dta	4	gi|30022059|ref|NP_833690.1|	branched-chain alpha-keto acid dehydrogenase subunit E2 [Bacillus cereus ATCC 14579],	cAB11	cAB11$gi|30022059|ref|NP_833690.1|	47	cAB11$10351		0	7	M	1	60	6990
12215	807.147	3224.56	3224.56	-1.54595	1	31.81	31.81	46	74	R	KILDENGLYNVAVEETPGHLSDHYDPTAK	T		1	4288.54	cAB11.10411.10411.4.dta	4	gi|30019676|ref|NP_831307.1|	hypothetical protein BC1528 [Bacillus cereus ATCC 14579],	cAB11	cAB11$gi|30019676|ref|NP_831307.1|	9	cAB11$12215		0	7		0	60	6990
7551	898.506	1795	1795	1.11699	1	103.53	103.53	265	281	R	KLLDQAQAGDNIGALLR	G		1	4290.52	cAB11.10416.10416.2.dta	2	gi|30018378|ref|NP_830009.1|	elongation factor Tu [Bacillus cereus ATCC 14579],	cAB11	cAB11$gi|30018378|ref|NP_830009.1|	868	cAB11$7551		0	7		0	60	6990
5686	766.92	1531.83	1531.82	1.07911	0	51.41	51.41	43	57	K	FGSPLITNDGVTIAK	E		1	4290.79	cAB11.10417.10417.2.dta	2	gi|30018515|ref|NP_830146.1|	chaperonin GroEL [Bacillus cereus ATCC 14579],	cAB11	cAB11$gi|30018515|ref|NP_830146.1|	123	cAB11$5686		0	7		0	60	6990
6283	814.398	1626.78	1626.79	-4.965	0	24.81	24.81	175	188	K	YSGISNTPYEDIIR	D		1	4291.36	cAB11.10419.10419.2.dta	2	gi|30020336|ref|NP_831967.1|	cytochrome c oxidase Cu(A) center assembly protein [Bacillus cereus ATCC 14579],	cAB11	cAB11$gi|30020336|ref|NP_831967.1|	1	cAB11$6283		0	7		0	60	6990
3629	627.845	1253.68	1253.68	-0.359742	0	15.49	15.49	427	437	R	FQLTDLPPAPR	G		1	4291.66	cAB11.10420.10420.2.dta	2	gi|30022393|ref|NP_834024.1|	molecular chaperone DnaK [Bacillus cereus ATCC 14579],	cAB11	cAB11$gi|30022393|ref|NP_834024.1|	29	cAB11$3629		0	7		0	60	6990
4236	660.344	1318.67	1318.68	-1.95423	0	31.57	31.57	190	201	R	NTAYDLGIPLDK	M		1	4294.01	cAB11.10426.10426.2.dta	2	gi|30022502|ref|NP_834133.1|	quinolinate synthetase [Bacillus cereus ATCC 14579],	cAB11	cAB11$gi|30022502|ref|NP_834133.1|	30	cAB11$4236		0	7		0	60	6990
6316	817.445	1632.88	1632.87	1.87645	1	72.06	72.06	59	74	R	DIAAEGGDILFVGTKK	Q		1	4296.97	cAB11.10432.10432.2.dta	2	gi|30021915|ref|NP_833546.1|	30S ribosomal protein S2 [Bacillus cereus ATCC 14579],	cAB11	cAB11$gi|30021915|ref|NP_833546.1|	104	cAB11$6316		0	7		0	60	6990
9825	551.082	2200.3	2200.29	1.36345	2	17.96	17.96	286	305	K	KIDKVHELSVAPLIGEAIIR	V		1	4298.75	cAB11.10435.10435.4.dta	4	gi|30018321|ref|NP_829952.1|	ribose-phosphate pyrophosphokinase [Bacillus cereus ATCC 14579],	cAB11	cAB11$gi|30018321|ref|NP_829952.1|	89	cAB11$9825		0	7		0	60	6990
10352	593.304	2369.19	2369.18	2.71064	0	22.34	22.34	220	240	K	HTAPHVTLMDEVDVTELVAHR	K		1	4300.74	cAB11.10439.10439.4.dta	4	gi|30022059|ref|NP_833690.1|	branched-chain alpha-keto acid dehydrogenase subunit E2 [Bacillus cereus ATCC 14579],	cAB11	cAB11$gi|30022059|ref|NP_833690.1|	47	cAB11$10352		0	7	M	1	61	6990
7549	898.506	1795	1795	0.916437	1	91.65	91.65	265	281	R	KLLDQAQAGDNIGALLR	G		1	4301.98	cAB11.10442.10442.2.dta	2	gi|30018378|ref|NP_830009.1|	elongation factor Tu [Bacillus cereus ATCC 14579],	cAB11	cAB11$gi|30018378|ref|NP_830009.1|	868	cAB11$7549		0	7		0	61	6990
5802	776.393	1550.77	1550.77	-0.594543	0	37.91	37.91	229	241	K	YLEGEEITVEELK	A		1	4303.1	cAB11.10445.10445.2.dta	2	gi|30018377|ref|NP_830008.1|	elongation factor G [Bacillus cereus ATCC 14579],	cAB11	cAB11$gi|30018377|ref|NP_830008.1|	193	cAB11$5802		0	7		0	61	6990
4239	660.346	1318.68	1318.68	0.912278	0	66.26	66.26	190	201	R	NTAYDLGIPLDK	M		1	4304.55	cAB11.10449.10449.2.dta	2	gi|30022502|ref|NP_834133.1|	quinolinate synthetase [Bacillus cereus ATCC 14579],	cAB11	cAB11$gi|30022502|ref|NP_834133.1|	30	cAB11$4239		0	7		0	61	6990
8933	1003	2003.98	2003.98	0.173654	0	53.57	53.57	167	185	R	YVENPNGSVSDIAGIVNEK	G		1	4306.1	cAB11.10453.10453.2.dta	2	gi|30018536|ref|NP_830167.1|	phosphoribosylformylglycinamidine synthase subunit I [Bacillus cereus ATCC 14579],	cAB11	cAB11$gi|30018536|ref|NP_830167.1|	5	cAB11$8933		0	7		0	61	6990
3589	626.315	1250.61	1250.61	0.251876	0	34.18	34.18	66	76	R	LDSILDEGSFR	E		1	4306.48	cAB11.10454.10454.2.dta	2	gi|30022677|ref|NP_834308.1|	acetyl-CoA carboxylase subunit beta [Bacillus cereus ATCC 14579],	cAB11	cAB11$gi|30022677|ref|NP_834308.1|	3	cAB11$3589		0	7		0	61	6990
6310	817.444	1632.87	1632.87	0.676109	1	97.52	97.52	59	74	R	DIAAEGGDILFVGTKK	Q		1	4307.37	cAB11.10456.10456.2.dta	2	gi|30021915|ref|NP_833546.1|	30S ribosomal protein S2 [Bacillus cereus ATCC 14579],	cAB11	cAB11$gi|30021915|ref|NP_833546.1|	104	cAB11$6310		0	7		0	61	6990
6547	831.965	1661.91	1661.91	0.261746	0	56.53	56.53	228	242	R	IVVAYNFANQPVTVK	D		1	4307.99	cAB11.10458.10458.2.dta	2	gi|30020238|ref|NP_831869.1|	formate--tetrahydrofolate ligase [Bacillus cereus ATCC 14579],	cAB11	cAB11$gi|30020238|ref|NP_831869.1|	49	cAB11$6547		0	7		0	61	6990
4981	711.871	1421.73	1421.73	0.663278	0	66.42	66.42	240	253	R	VMTLDMGTVVAGTK	Y		1	4308.31	cAB11.10459.10459.2.dta	2	gi|30018352|ref|NP_829983.1|	negative regulator of genetic competence clpC/mecB [Bacillus cereus ATCC 14579],	cAB11	cAB11$gi|30018352|ref|NP_829983.1|	37	cAB11$4981		0	7	MM	2	63	6990
9824	551.081	2200.3	2200.29	0.363588	2	21.17	21.17	286	305	K	KIDKVHELSVAPLIGEAIIR	V		1	4309.2	cAB11.10461.10461.4.dta	4	gi|30018321|ref|NP_829952.1|	ribose-phosphate pyrophosphokinase [Bacillus cereus ATCC 14579],	cAB11	cAB11$gi|30018321|ref|NP_829952.1|	89	cAB11$9824		0	7		0	63	6990
8257	479.024	1912.07	1912.07	-0.565879	1	16.5	16.5	417	433	R	LRESFGFVGTPIHIIAR	A		1	4310.19	cAB11.10464.10464.4.dta	4	gi|30019652|ref|NP_831283.1|	GTP-binding protein EngA [Bacillus cereus ATCC 14579],	cAB11	cAB11$gi|30019652|ref|NP_831283.1|	9	cAB11$8257		0	7		0	63	6990
3903	642.862	1283.71	1283.71	0.904411	0	38.52	38.52	28	39	R	VSIVEDIPGVTR	D		1	4311.15	cAB11.10466.10466.2.dta	2	gi|30019652|ref|NP_831283.1|	GTP-binding protein EngA [Bacillus cereus ATCC 14579],	cAB11	cAB11$gi|30019652|ref|NP_831283.1|	9	cAB11$3903		0	7		0	63	6990
7552	898.506	1795	1795	1.45126	1	95.18	95.18	265	281	R	KLLDQAQAGDNIGALLR	G		1	4312.38	cAB11.10469.10469.2.dta	2	gi|30018378|ref|NP_830009.1|	elongation factor Tu [Bacillus cereus ATCC 14579],	cAB11	cAB11$gi|30018378|ref|NP_830009.1|	868	cAB11$7552		0	7		0	63	6990
8794	995.518	1989.02	1989.02	0.735035	1	46.04	46.04	211	230	K	NVTVASTMGPGVRVDVSTLA	-	Oxidation (M) [8]	1	4312.96	cAB11.10471.10471.2.dta	2	gi|161511215|ref|NP_829999.2|	50S ribosomal protein L1 [Bacillus cereus ATCC 14579],	cAB11	cAB11$gi|161511215|ref|NP_829999.2|	23	cAB11$8794	M	1	8	M	1	64	6990
7356	883.513	1765.01	1765.01	1.3813	1	56.49	54.5333	271	286	R	LLDLGAPSIIVQNEKR	M		1	4313.34	cAB11.10472.10472.2.dta	2	gi|30018373|ref|NP_830004.1|	DNA-directed RNA polymerase subunit beta' [Bacillus cereus ATCC 14579],	cAB11	cAB11$gi|30018373|ref|NP_830004.1|	23	cAB11$7356		0	8		0	64	6990
5803	776.394	1550.77	1550.77	0.656447	0	62.31	62.31	229	241	K	YLEGEEITVEELK	A		1	4314.28	cAB11.10474.10474.2.dta	2	gi|30018377|ref|NP_830008.1|	elongation factor G [Bacillus cereus ATCC 14579],	cAB11	cAB11$gi|30018377|ref|NP_830008.1|	193	cAB11$5803		0	8		0	64	6990
4237	660.346	1318.68	1318.68	0.639277	0	62.15	62.15	190	201	R	NTAYDLGIPLDK	M		1	4314.55	cAB11.10475.10475.2.dta	2	gi|30022502|ref|NP_834133.1|	quinolinate synthetase [Bacillus cereus ATCC 14579],	cAB11	cAB11$gi|30022502|ref|NP_834133.1|	30	cAB11$4237		0	8		0	64	6990
3630	627.846	1253.68	1253.68	-0.168305	0	17.75	17.75	427	437	R	FQLTDLPPAPR	G		1	4315.14	cAB11.10477.10477.2.dta	2	gi|30022393|ref|NP_834024.1|	molecular chaperone DnaK [Bacillus cereus ATCC 14579],	cAB11	cAB11$gi|30022393|ref|NP_834024.1|	29	cAB11$3630		0	8		0	64	6990
9296	520.778	2079.08	2079.08	0.202493	2	27.13	27.13	16	34	K	AFIPYVMGGDGGLEKLKER	I		1	4316.02	cAB11.10479.10479.4.dta	4	gi|30019391|ref|NP_831022.1|	tryptophan synthase subunit alpha [Bacillus cereus ATCC 14579],	cAB11	cAB11$gi|30019391|ref|NP_831022.1|	18	cAB11$9296		0	8	M	1	65	6990
7598	901.48	1800.95	1800.94	3.20888	0	37.28	37.28	294	311	K	VAILTTGSQGEPMAALSR	M		1	4318.23	cAB11.10485.10485.2.dta	2	gi|30021887|ref|NP_833518.1|	Zn-dependent hydrolase [Bacillus cereus ATCC 14579],	cAB11	cAB11$gi|30021887|ref|NP_833518.1|	8	cAB11$7598		0	8	M	1	66	6990
8934	1003	2003.98	2003.98	1.51099	0	61.19	61.19	167	185	R	YVENPNGSVSDIAGIVNEK	G		1	4318.56	cAB11.10486.10486.2.dta	2	gi|30018536|ref|NP_830167.1|	phosphoribosylformylglycinamidine synthase subunit I [Bacillus cereus ATCC 14579],	cAB11	cAB11$gi|30018536|ref|NP_830167.1|	5	cAB11$8934		0	8		0	66	6990
6313	817.444	1632.87	1632.87	0.823089	1	81.85	81.85	59	74	R	DIAAEGGDILFVGTKK	Q		1	4319.52	cAB11.10488.10488.2.dta	2	gi|30021915|ref|NP_833546.1|	30S ribosomal protein S2 [Bacillus cereus ATCC 14579],	cAB11	cAB11$gi|30021915|ref|NP_833546.1|	104	cAB11$6313		0	8		0	66	6990
9823	551.081	2200.29	2200.29	0.0363588	2	29.46	29.46	286	305	K	KIDKVHELSVAPLIGEAIIR	V		1	4319.81	cAB11.10489.10489.4.dta	4	gi|30018321|ref|NP_829952.1|	ribose-phosphate pyrophosphokinase [Bacillus cereus ATCC 14579],	cAB11	cAB11$gi|30018321|ref|NP_829952.1|	89	cAB11$9823		0	8		0	66	6990
6548	831.965	1661.92	1661.91	0.851428	0	67.87	67.87	228	242	R	IVVAYNFANQPVTVK	D		1	4320.12	cAB11.10490.10490.2.dta	2	gi|30020238|ref|NP_831869.1|	formate--tetrahydrofolate ligase [Bacillus cereus ATCC 14579],	cAB11	cAB11$gi|30020238|ref|NP_831869.1|	49	cAB11$6548		0	8		0	66	6990
4982	711.871	1421.73	1421.73	0.747683	0	74.64	74.64	240	253	R	VMTLDMGTVVAGTK	Y		1	4320.42	cAB11.10491.10491.2.dta	2	gi|30018352|ref|NP_829983.1|	negative regulator of genetic competence clpC/mecB [Bacillus cereus ATCC 14579],	cAB11	cAB11$gi|30018352|ref|NP_829983.1|	37	cAB11$4982		0	8	MM	2	68	6990
5900	785.385	1568.76	1568.75	0.625974	0	26.94	26.94	16	30	K	AFIPYVMGGDGGLEK	L	Oxidation (M) [7]	1	4321.69	cAB11.10494.10494.2.dta	2	gi|30019391|ref|NP_831022.1|	tryptophan synthase subunit alpha [Bacillus cereus ATCC 14579],	cAB11	cAB11$gi|30019391|ref|NP_831022.1|	18	cAB11$5900	M	1	9	M	1	69	6990
5955	791.963	1581.91	1581.91	1.24912	1	73.93	73.93	18	33	R	GVDTLANAVKVTLGPK	G		1	4322.61	cAB11.10496.10496.2.dta	2	gi|30018515|ref|NP_830146.1|	chaperonin GroEL [Bacillus cereus ATCC 14579],	cAB11	cAB11$gi|30018515|ref|NP_830146.1|	123	cAB11$5955		0	9		0	69	6990
7553	898.506	1795	1795	1.66296	1	94.64	94.64	265	281	R	KLLDQAQAGDNIGALLR	G		1	4324.24	cAB11.10500.10500.2.dta	2	gi|30018378|ref|NP_830009.1|	elongation factor Tu [Bacillus cereus ATCC 14579],	cAB11	cAB11$gi|30018378|ref|NP_830009.1|	868	cAB11$7553		0	9		0	69	6990
7091	863.492	1724.97	1724.97	1.70032	0	86.23	86.23	200	214	R	VLVVEQQPITTLTER	T		1	4324.53	cAB11.10501.10501.2.dta	2	gi|30018902|ref|NP_830533.1|	hydroxymethylpyrimidine transport ATP-binding protein [Bacillus cereus ATCC 14579],	cAB11	cAB11$gi|30018902|ref|NP_830533.1|	3	cAB11$7091		0	9		0	69	6990
6180	806.363	1610.71	1610.71	-0.692861	0	73.72	73.72	58	71	K	EIELEDAFENMGAK	L	Oxidation (M) [11]	1	4324.87	cAB11.10502.10502.2.dta	2	gi|30018515|ref|NP_830146.1|	chaperonin GroEL [Bacillus cereus ATCC 14579],	cAB11	cAB11$gi|30018515|ref|NP_830146.1|	123	cAB11$6180	M	1	10	M	1	70	6990
3857	640.81	1279.61	1279.61	0.771332	0	37.19	37.19	31	41	K	SVGMNPLFMER	G		1	4326.15	cAB11.10505.10505.2.dta	2	gi|30022549|ref|NP_834180.1|	glutamate-1-semialdehyde aminotransferase [Bacillus cereus ATCC 14579],	cAB11	cAB11$gi|30022549|ref|NP_834180.1|	31	cAB11$3857		0	10	MM	2	72	6990
4238	660.346	1318.68	1318.68	0.639277	0	62.86	62.86	190	201	R	NTAYDLGIPLDK	M		1	4326.44	cAB11.10506.10506.2.dta	2	gi|30022502|ref|NP_834133.1|	quinolinate synthetase [Bacillus cereus ATCC 14579],	cAB11	cAB11$gi|30022502|ref|NP_834133.1|	30	cAB11$4238		0	10		0	72	6990
7310	879.967	1757.92	1757.92	1.71737	0	37.35	37.35	152	168	K	ALIVTADANESVELSAR	N		1	4327.77	cAB11.10510.10510.2.dta	2	gi|30018381|ref|NP_830012.1|	50S ribosomal protein L4 [Bacillus cereus ATCC 14579],	cAB11	cAB11$gi|30018381|ref|NP_830012.1|	48	cAB11$7310		0	10		0	72	6990
11871	756.145	3020.55	3020.55	0.785619	1	31.52	31.52	78	105	K	GTDKKPAIVLDLDETVLDNSPHQAMSVK	T		1	4329.39	cAB11.10514.10514.4.dta	4	gi|30022589|ref|NP_834220.1|	acid phosphatase [Bacillus cereus ATCC 14579],	cAB11	cAB11$gi|30022589|ref|NP_834220.1|	15	cAB11$11871		0	10	M	1	73	6990
7596	901.478	1800.94	1800.94	0.0882872	0	49.77	49.77	294	311	K	VAILTTGSQGEPMAALSR	M		1	4329.72	cAB11.10515.10515.2.dta	2	gi|30021887|ref|NP_833518.1|	Zn-dependent hydrolase [Bacillus cereus ATCC 14579],	cAB11	cAB11$gi|30021887|ref|NP_833518.1|	8	cAB11$7596		0	10	M	1	74	6990
3631	627.846	1253.68	1253.68	0.900551	0	44.05	44.05	427	437	R	FQLTDLPPAPR	G		1	4330.09	cAB11.10516.10516.2.dta	2	gi|30022393|ref|NP_834024.1|	molecular chaperone DnaK [Bacillus cereus ATCC 14579],	cAB11	cAB11$gi|30022393|ref|NP_834024.1|	29	cAB11$3631		0	10		0	74	6990
5232	730.875	1459.73	1459.73	0.625456	0	59.21	59.21	552	564	K	ETLIAVENGDMLR	M		1	4331.18	cAB11.10519.10519.2.dta	2	gi|30023042|ref|NP_834673.1|	Acyl-CoA dehydrogenase [Bacillus cereus ATCC 14579],	cAB11	cAB11$gi|30023042|ref|NP_834673.1|	58	cAB11$5232		0	10	M	1	75	6990
6314	817.444	1632.87	1632.87	0.823089	1	62.01	62.01	59	74	R	DIAAEGGDILFVGTKK	Q		1	4331.48	cAB11.10520.10520.2.dta	2	gi|30021915|ref|NP_833546.1|	30S ribosomal protein S2 [Bacillus cereus ATCC 14579],	cAB11	cAB11$gi|30021915|ref|NP_833546.1|	104	cAB11$6314		0	10		0	75	6990
5661	765.413	1528.81	1528.81	1.34484	0	47.96	47.96	255	268	K	TGQTVEEVVNVLNK	K		1	4331.8	cAB11.10521.10521.2.dta	2	gi|30022712|ref|NP_834343.1|	acetate kinase [Bacillus cereus ATCC 14579],	cAB11	cAB11$gi|30022712|ref|NP_834343.1|	77	cAB11$5661		0	10		0	75	6990
9822	551.081	2200.29	2200.29	-0.181794	2	27.35	27.35	286	305	K	KIDKVHELSVAPLIGEAIIR	V		1	4332.12	cAB11.10522.10522.4.dta	4	gi|30018321|ref|NP_829952.1|	ribose-phosphate pyrophosphokinase [Bacillus cereus ATCC 14579],	cAB11	cAB11$gi|30018321|ref|NP_829952.1|	89	cAB11$9822		0	10		0	75	6990
6549	831.965	1661.92	1661.91	1.14025	0	38.13	38.13	228	242	R	IVVAYNFANQPVTVK	D		1	4332.45	cAB11.10523.10523.2.dta	2	gi|30020238|ref|NP_831869.1|	formate--tetrahydrofolate ligase [Bacillus cereus ATCC 14579],	cAB11	cAB11$gi|30020238|ref|NP_831869.1|	49	cAB11$6549		0	10		0	75	6990
8907	999.949	1997.88	1997.88	1.84596	0	55.02	55.02	170	186	K	MSQNGWSYEEALQEAQK	L		1	4332.82	cAB11.10524.10524.2.dta	2	gi|30020103|ref|NP_831734.1|	homoserine dehydrogenase [Bacillus cereus ATCC 14579],	cAB11	cAB11$gi|30020103|ref|NP_831734.1|	7	cAB11$8907		0	10	M	1	76	6990
5952	791.963	1581.91	1581.91	1.00891	1	65.38	65.38	18	33	R	GVDTLANAVKVTLGPK	G		1	4333.79	cAB11.10526.10526.2.dta	2	gi|30018515|ref|NP_830146.1|	chaperonin GroEL [Bacillus cereus ATCC 14579],	cAB11	cAB11$gi|30018515|ref|NP_830146.1|	123	cAB11$5952		0	10		0	76	6990
2235	565.825	1129.64	1129.63	1.05432	0	22.39	22.39	348	357	K	ELGITDTLIR	I		1	4334.06	cAB11.10527.10527.2.dta	2	gi|30022447|ref|NP_834078.1|	cystathionine beta-lyase [Bacillus cereus ATCC 14579],	cAB11	cAB11$gi|30022447|ref|NP_834078.1|	10	cAB11$2235		0	10		0	76	6990
7434	889.954	1777.89	1777.9	-1.85388	1	21.04	21.04	332	346	R	SDNVNNLLDLYKNTR	S		1	4335.08	cAB11.10530.10530.2.dta	2	gi|30018559|ref|NP_830190.1|	aspartyl/glutamyl-tRNA amidotransferase subunit A [Bacillus cereus ATCC 14579],	cAB11	cAB11$gi|30018559|ref|NP_830190.1|	6	cAB11$7434		0	10		0	76	6990
1198	494.29	986.565	986.565	-0.077035	0	27.59	27.59	265	273	R	TGIIDVLEK	M		1	4335.45	cAB11.10531.10531.2.dta	2	gi|30021054|ref|NP_832685.1|	3-phosphoshikimate 1-carboxyvinyltransferase [Bacillus cereus ATCC 14579],	cAB11	cAB11$gi|30021054|ref|NP_832685.1|	1	cAB11$1198		0	10		0	76	6990
7089	863.492	1724.97	1724.97	0.853929	0	73.7	73.7	200	214	R	VLVVEQQPITTLTER	T		1	4336.36	cAB11.10533.10533.2.dta	2	gi|30018902|ref|NP_830533.1|	hydroxymethylpyrimidine transport ATP-binding protein [Bacillus cereus ATCC 14579],	cAB11	cAB11$gi|30018902|ref|NP_830533.1|	3	cAB11$7089		0	10		0	76	6990
7547	898.505	1795	1795	0.637885	1	101.04	101.04	265	281	R	KLLDQAQAGDNIGALLR	G		1	4336.66	cAB11.10534.10534.2.dta	2	gi|30018378|ref|NP_830009.1|	elongation factor Tu [Bacillus cereus ATCC 14579],	cAB11	cAB11$gi|30018378|ref|NP_830009.1|	868	cAB11$7547		0	10		0	76	6990
3856	640.81	1279.61	1279.61	0.771332	0	43.04	43.04	31	41	K	SVGMNPLFMER	G		1	4337	cAB11.10535.10535.2.dta	2	gi|30022549|ref|NP_834180.1|	glutamate-1-semialdehyde aminotransferase [Bacillus cereus ATCC 14579],	cAB11	cAB11$gi|30022549|ref|NP_834180.1|	31	cAB11$3856		0	10	MM	2	78	6990
6181	806.364	1610.71	1610.71	0.139069	0	62.45	62.45	58	71	K	EIELEDAFENMGAK	L	Oxidation (M) [11]	1	4337.3	cAB11.10536.10536.2.dta	2	gi|30018515|ref|NP_830146.1|	chaperonin GroEL [Bacillus cereus ATCC 14579],	cAB11	cAB11$gi|30018515|ref|NP_830146.1|	123	cAB11$6181	M	1	11	M	1	79	6990
4240	660.347	1318.68	1318.68	1.56445	0	19.03	19.03	190	201	R	NTAYDLGIPLDK	M		1	4337.94	cAB11.10538.10538.2.dta	2	gi|30022502|ref|NP_834133.1|	quinolinate synthetase [Bacillus cereus ATCC 14579],	cAB11	cAB11$gi|30022502|ref|NP_834133.1|	30	cAB11$4240		0	11		0	79	6990
11870	756.145	3020.55	3020.55	0.626707	1	44.72	44.72	78	105	K	GTDKKPAIVLDLDETVLDNSPHQAMSVK	T		1	4339.19	cAB11.10541.10541.4.dta	4	gi|30022589|ref|NP_834220.1|	acid phosphatase [Bacillus cereus ATCC 14579],	cAB11	cAB11$gi|30022589|ref|NP_834220.1|	15	cAB11$11870		0	11	M	1	80	6990
7597	901.478	1800.94	1800.94	0.488078	0	46.54	46.54	294	311	K	VAILTTGSQGEPMAALSR	M		1	4339.49	cAB11.10542.10542.2.dta	2	gi|30021887|ref|NP_833518.1|	Zn-dependent hydrolase [Bacillus cereus ATCC 14579],	cAB11	cAB11$gi|30021887|ref|NP_833518.1|	8	cAB11$7597		0	11	M	1	81	6990
1726	532.799	1063.58	1063.58	-0.921412	0	36.21	36.21	28	35	R	MQILQYIR	L		1	4341.12	cAB11.10546.10546.2.dta	2	gi|30023175|ref|NP_834806.1|	central glycolytic genes regulator [Bacillus cereus ATCC 14579],	cAB11	cAB11$gi|30023175|ref|NP_834806.1|	1	cAB11$1726		0	11	M	1	82	6990
5239	731.826	1461.64	1461.63	1.79183	0	34.2	34.2	304	316	K	EYQGFAFGMGAER	I		1	4342.04	cAB11.10548.10548.2.dta	2	gi|30022636|ref|NP_834267.1|	phenylalanyl-tRNA synthetase subunit alpha [Bacillus cereus ATCC 14579],	cAB11	cAB11$gi|30022636|ref|NP_834267.1|	5	cAB11$5239		0	11	M	1	83	6990
4816	697.353	1392.69	1392.69	2.05789	0	47.05	47.05	174	188	K	GVLSFELGADGSGGK	H		1	4342.93	cAB11.10550.10550.2.dta	2	gi|30019328|ref|NP_830959.1|	3-oxoacyl-(acyl carrier protein) synthase III [Bacillus cereus ATCC 14579],	cAB11	cAB11$gi|30019328|ref|NP_830959.1|	7	cAB11$4816		0	11		0	83	6990
9622	1080.04	2158.08	2158.07	2.99851	0	74.73	74.73	352	372	R	SVIMNGPNSLQGAEVAATDLR	A	Oxidation (M) [4]	1	4343.58	cAB11.10552.10552.2.dta	2	gi|30023320|ref|NP_834951.1|	UDP-N-acetylglucosamine 1-carboxyvinyltransferase [Bacillus cereus ATCC 14579],	cAB11	cAB11$gi|30023320|ref|NP_834951.1|	53	cAB11$9622	M	1	12	M	1	84	6990
5953	791.963	1581.91	1581.91	1.09741	1	77.05	77.05	18	33	R	GVDTLANAVKVTLGPK	G		1	4344.54	cAB11.10554.10554.2.dta	2	gi|30018515|ref|NP_830146.1|	chaperonin GroEL [Bacillus cereus ATCC 14579],	cAB11	cAB11$gi|30018515|ref|NP_830146.1|	123	cAB11$5953		0	12		0	84	6990
2236	565.826	1129.64	1129.63	2.34678	0	19.89	19.89	348	357	K	ELGITDTLIR	I		1	4345.16	cAB11.10556.10556.2.dta	2	gi|30022447|ref|NP_834078.1|	cystathionine beta-lyase [Bacillus cereus ATCC 14579],	cAB11	cAB11$gi|30022447|ref|NP_834078.1|	10	cAB11$2236		0	12		0	84	6990
6938	853.934	1705.85	1705.85	0.998914	1	76.68	76.68	132	147	R	DIANATADVFKDEVAK	I		1	4346.08	cAB11.10558.10558.2.dta	2	gi|30023310|ref|NP_834941.1|	chain length regulator (capsular polysaccharide biosynthesis) [Bacillus cereus ATCC 14579],	cAB11	cAB11$gi|30023310|ref|NP_834941.1|	11	cAB11$6938		0	12		0	84	6990
7546	898.505	1795	1795	0.236769	1	84.14	84.14	265	281	R	KLLDQAQAGDNIGALLR	G		1	4347.03	cAB11.10560.10560.2.dta	2	gi|30018378|ref|NP_830009.1|	elongation factor Tu [Bacillus cereus ATCC 14579],	cAB11	cAB11$gi|30018378|ref|NP_830009.1|	868	cAB11$7546		0	12		0	84	6990
6179	806.363	1610.71	1610.71	-1.52479	0	40.89	40.89	58	71	K	EIELEDAFENMGAK	L	Oxidation (M) [11]	1	4347.76	cAB11.10562.10562.2.dta	2	gi|30018515|ref|NP_830146.1|	chaperonin GroEL [Bacillus cereus ATCC 14579],	cAB11	cAB11$gi|30018515|ref|NP_830146.1|	123	cAB11$6179	M	1	13	M	1	85	6990
7090	863.492	1724.97	1724.97	1.06263	0	55.68	55.68	200	214	R	VLVVEQQPITTLTER	T		1	4349.07	cAB11.10565.10565.2.dta	2	gi|30018902|ref|NP_830533.1|	hydroxymethylpyrimidine transport ATP-binding protein [Bacillus cereus ATCC 14579],	cAB11	cAB11$gi|30018902|ref|NP_830533.1|	3	cAB11$7090		0	13		0	85	6990
3858	640.81	1279.61	1279.61	0.771332	0	30.06	30.06	31	41	K	SVGMNPLFMER	G		1	4349.43	cAB11.10566.10566.2.dta	2	gi|30022549|ref|NP_834180.1|	glutamate-1-semialdehyde aminotransferase [Bacillus cereus ATCC 14579],	cAB11	cAB11$gi|30022549|ref|NP_834180.1|	31	cAB11$3858		0	13	MM	2	87	6990
11872	756.145	3020.55	3020.55	1.02399	1	53.53	53.53	78	105	K	GTDKKPAIVLDLDETVLDNSPHQAMSVK	T		1	4350.35	cAB11.10568.10568.4.dta	4	gi|30022589|ref|NP_834220.1|	acid phosphatase [Bacillus cereus ATCC 14579],	cAB11	cAB11$gi|30022589|ref|NP_834220.1|	15	cAB11$11872		0	13	M	1	88	6990
2775	597.864	1193.71	1193.71	0.860341	0	57.23	57.23	281	291	R	AILNLEAPVVR	V		1	4350.64	cAB11.10569.10569.2.dta	2	gi|30022060|ref|NP_833691.1|	pyruvate dehydrogenase E1 component beta subunit [Bacillus cereus ATCC 14579],	cAB11	cAB11$gi|30022060|ref|NP_833691.1|	84	cAB11$2775		0	13		0	88	6990
9390	1050.53	2099.04	2099.04	-0.192469	1	68.72	68.72	179	198	R	ADIDYAAVEADTTYGKLGVK	V		1	4350.9	cAB11.10570.10570.2.dta	2	gi|30018386|ref|NP_830017.1|	30S ribosomal protein S3 [Bacillus cereus ATCC 14579],	cAB11	cAB11$gi|30018386|ref|NP_830017.1|	53	cAB11$9390		0	13		0	88	6990
894	468.774	935.533	935.533	0.242642	0	22.45	22.45	180	187	R	SEILSFIK	T		1	4351.28	cAB11.10571.10571.2.dta	2	gi|30019659|ref|NP_831290.1|	GTP cyclohydrolase I [Bacillus cereus ATCC 14579],	cAB11	cAB11$gi|30019659|ref|NP_831290.1|	4	cAB11$894		0	13		0	88	6990
11082	673.371	2689.46	2689.45	0.715387	1	15.31	15.31	295	319	K	VLVDEEEKATTVVVPDHQLSLAIGK	R		1	4355.78	cAB11.10582.10582.4.dta	4	gi|30021905|ref|NP_833536.1|	transcription elongation factor NusA [Bacillus cereus ATCC 14579],	cAB11	cAB11$gi|30021905|ref|NP_833536.1|	34	cAB11$11082		0	13		0	88	6990
9621	1080.04	2158.07	2158.07	1.97908	0	59.49	59.49	352	372	R	SVIMNGPNSLQGAEVAATDLR	A	Oxidation (M) [4]	1	4356.13	cAB11.10583.10583.2.dta	2	gi|30023320|ref|NP_834951.1|	UDP-N-acetylglucosamine 1-carboxyvinyltransferase [Bacillus cereus ATCC 14579],	cAB11	cAB11$gi|30023320|ref|NP_834951.1|	53	cAB11$9621	M	1	14	M	1	89	6990
6939	853.934	1705.85	1705.85	1.15133	1	70.23	70.23	132	147	R	DIANATADVFKDEVAK	I		1	4357.43	cAB11.10586.10586.2.dta	2	gi|30023310|ref|NP_834941.1|	chain length regulator (capsular polysaccharide biosynthesis) [Bacillus cereus ATCC 14579],	cAB11	cAB11$gi|30023310|ref|NP_834941.1|	11	cAB11$6939		0	14		0	89	6990
5234	730.916	1459.82	1459.81	1.56938	0	33.55	33.55	123	136	K	LQAQVGTLVAAYAR	I		1	4358.03	cAB11.10588.10588.2.dta	2	gi|30022669|ref|NP_834300.1|	methylcitrate synthase [Bacillus cereus ATCC 14579],	cAB11	cAB11$gi|30022669|ref|NP_834300.1|	8	cAB11$5234		0	14		0	89	6990
5954	791.963	1581.91	1581.91	1.17327	1	57.05	57.05	18	33	R	GVDTLANAVKVTLGPK	G		1	4358.37	cAB11.10589.10589.2.dta	2	gi|30018515|ref|NP_830146.1|	chaperonin GroEL [Bacillus cereus ATCC 14579],	cAB11	cAB11$gi|30018515|ref|NP_830146.1|	123	cAB11$5954		0	14		0	89	6990
9275	1038.55	2075.08	2075.08	0.705514	1	36.27	36.27	331	349	R	RLTQMGIYPAVDPLASTSR	A		1	4358.7	cAB11.10590.10590.2.dta	2	gi|30023337|ref|NP_834968.1|	F0F1 ATP synthase subunit beta [Bacillus cereus ATCC 14579],	cAB11	cAB11$gi|30023337|ref|NP_834968.1|	87	cAB11$9275		0	14	M	1	90	6990
4558	682.359	1362.7	1362.7	0.285462	0	72.98	72.98	24	36	K	VAFTVEEAVEAAK	E		1	4359.65	cAB11.10592.10592.2.dta	2	gi|30021924|ref|NP_833555.1|	succinyl-CoA synthetase subunit beta [Bacillus cereus ATCC 14579],	cAB11	cAB11$gi|30021924|ref|NP_833555.1|	35	cAB11$4558		0	14		0	90	6990
2777	597.865	1193.71	1193.71	1.26245	0	54.4	54.4	281	291	R	AILNLEAPVVR	V		1	4360.74	cAB11.10595.10595.2.dta	2	gi|30022060|ref|NP_833691.1|	pyruvate dehydrogenase E1 component beta subunit [Bacillus cereus ATCC 14579],	cAB11	cAB11$gi|30022060|ref|NP_833691.1|	84	cAB11$2777		0	14		0	90	6990
9393	1050.53	2099.05	2099.04	2.59928	1	84.2	84.2	179	198	R	ADIDYAAVEADTTYGKLGVK	V		1	4360.98	cAB11.10596.10596.2.dta	2	gi|30018386|ref|NP_830017.1|	30S ribosomal protein S3 [Bacillus cereus ATCC 14579],	cAB11	cAB11$gi|30018386|ref|NP_830017.1|	53	cAB11$9393		0	14		0	90	6990
896	468.774	935.533	935.533	0.648828	0	41.87	41.87	180	187	R	SEILSFIK	T		1	4361.36	cAB11.10597.10597.2.dta	2	gi|30019659|ref|NP_831290.1|	GTP cyclohydrolase I [Bacillus cereus ATCC 14579],	cAB11	cAB11$gi|30019659|ref|NP_831290.1|	4	cAB11$896		0	14		0	90	6990
11873	756.145	3020.55	3020.55	1.10344	1	32.96	32.96	78	105	K	GTDKKPAIVLDLDETVLDNSPHQAMSVK	T		1	4362.93	cAB11.10601.10601.4.dta	4	gi|30022589|ref|NP_834220.1|	acid phosphatase [Bacillus cereus ATCC 14579],	cAB11	cAB11$gi|30022589|ref|NP_834220.1|	15	cAB11$11873		0	14	M	1	91	6990
6591	833.408	1664.8	1664.8	0.850552	0	71.96	71.96	662	677	K	LDGEATAALFAESQSR	F		1	4363.23	cAB11.10602.10602.2.dta	2	gi|30018537|ref|NP_830168.1|	phosphoribosylformylglycinamidine synthase II [Bacillus cereus ATCC 14579],	cAB11	cAB11$gi|30018537|ref|NP_830168.1|	70	cAB11$6591		0	14		0	91	6990
5324	737.391	1472.77	1472.77	1.83804	0	42.83	42.83	172	184	R	GIVAQDLQTMEIR	S		1	4364.47	cAB11.10605.10605.2.dta	2	gi|30022595|ref|NP_834226.1|	succinate dehydrogenase flavoprotein subunit [Bacillus cereus ATCC 14579],	cAB11	cAB11$gi|30022595|ref|NP_834226.1|	24	cAB11$5324		0	14	M	1	92	6990
9341	1045.56	2089.11	2089.11	0.118711	1	39.84	39.84	306	324	R	IGDKVQLVGDDLFVTNTQK	L		1	4365.72	cAB11.10608.10608.2.dta	2	gi|30023172|ref|NP_834803.1|	phosphopyruvate hydratase [Bacillus cereus ATCC 14579],	cAB11	cAB11$gi|30023172|ref|NP_834803.1|	152	cAB11$9341		0	14		0	92	6990
6937	853.934	1705.85	1705.85	0.71753	1	67.95	67.95	132	147	R	DIANATADVFKDEVAK	I		1	4367.84	cAB11.10613.10613.2.dta	2	gi|30023310|ref|NP_834941.1|	chain length regulator (capsular polysaccharide biosynthesis) [Bacillus cereus ATCC 14579],	cAB11	cAB11$gi|30023310|ref|NP_834941.1|	11	cAB11$6937		0	14		0	92	6990
9276	1038.55	2075.09	2075.08	0.946468	1	44.18	44.18	331	349	R	RLTQMGIYPAVDPLASTSR	A		1	4368.51	cAB11.10615.10615.2.dta	2	gi|30023337|ref|NP_834968.1|	F0F1 ATP synthase subunit beta [Bacillus cereus ATCC 14579],	cAB11	cAB11$gi|30023337|ref|NP_834968.1|	87	cAB11$9276		0	14	M	1	93	6990
5210	729.915	1457.81	1457.81	1.17299	0	47.59	47.59	137	149	K	AIYVETPTNPLLK	I		1	4369.76	cAB11.10618.10618.2.dta	2	gi|30022447|ref|NP_834078.1|	cystathionine beta-lyase [Bacillus cereus ATCC 14579],	cAB11	cAB11$gi|30022447|ref|NP_834078.1|	10	cAB11$5210		0	14		0	93	6990
2774	597.864	1193.71	1193.71	0.860341	0	69.59	69.59	281	291	R	AILNLEAPVVR	V		1	4371.31	cAB11.10622.10622.2.dta	2	gi|30022060|ref|NP_833691.1|	pyruvate dehydrogenase E1 component beta subunit [Bacillus cereus ATCC 14579],	cAB11	cAB11$gi|30022060|ref|NP_833691.1|	84	cAB11$2774		0	14		0	93	6990
4559	682.36	1362.7	1362.7	1.35686	0	70.22	70.22	24	36	K	VAFTVEEAVEAAK	E		1	4371.56	cAB11.10623.10623.2.dta	2	gi|30021924|ref|NP_833555.1|	succinyl-CoA synthetase subunit beta [Bacillus cereus ATCC 14579],	cAB11	cAB11$gi|30021924|ref|NP_833555.1|	35	cAB11$4559		0	14		0	93	6990
9391	1050.53	2099.04	2099.04	0.274411	1	48.02	48.02	179	198	R	ADIDYAAVEADTTYGKLGVK	V		1	4372.21	cAB11.10625.10625.2.dta	2	gi|30018386|ref|NP_830017.1|	30S ribosomal protein S3 [Bacillus cereus ATCC 14579],	cAB11	cAB11$gi|30018386|ref|NP_830017.1|	53	cAB11$9391		0	14		0	93	6990
3211	606.86	1211.71	1211.71	0.226127	0	27.97	27.97	222	232	R	MVALLTAPQIR	M		1	4373.48	cAB11.10628.10628.2.dta	2	gi|30018655|ref|NP_830286.1|	tellurite resistance protein [Bacillus cereus ATCC 14579],	cAB11	cAB11$gi|30018655|ref|NP_830286.1|	6	cAB11$3211		0	14	M	1	94	6990
11707	723.878	2891.48	2891.47	4.43131	1	16.28	16.28	90	114	K	LADLMEEHKEELAQLETLDNGKPIR	E		1	4373.76	cAB11.10629.10629.4.dta	4	gi|30021657|ref|NP_833288.1|	aldehyde dehydrogenase [Bacillus cereus ATCC 14579],	cAB11	cAB11$gi|30021657|ref|NP_833288.1|	12	cAB11$11707		0	14	M	1	95	6990
7093	863.945	1725.88	1725.88	-0.0341855	0	50.09	50.09	91	105	K	VTVGLYYQPDVVMAR	A	Oxidation (M) [13]	1	4374.44	cAB11.10631.10631.2.dta	2	gi|30018904|ref|NP_830535.1|	hydroxymethylpyrimidine-binding protein [Bacillus cereus ATCC 14579],	cAB11	cAB11$gi|30018904|ref|NP_830535.1|	25	cAB11$7093	M	1	15	M	1	96	6990
5323	737.391	1472.77	1472.77	1.33558	0	58.98	58.98	172	184	R	GIVAQDLQTMEIR	S		1	4375.37	cAB11.10633.10633.2.dta	2	gi|30022595|ref|NP_834226.1|	succinate dehydrogenase flavoprotein subunit [Bacillus cereus ATCC 14579],	cAB11	cAB11$gi|30022595|ref|NP_834226.1|	24	cAB11$5323		0	15	M	1	97	6990
6696	840.425	1678.83	1678.83	-0.0988781	0	47.6	47.6	71	86	R	ALIGNMVEGVTEGFAR	G	Oxidation (M) [6]	1	4375.96	cAB11.10635.10635.2.dta	2	gi|30018395|ref|NP_830026.1|	50S ribosomal protein L6 [Bacillus cereus ATCC 14579],	cAB11	cAB11$gi|30018395|ref|NP_830026.1|	14	cAB11$6696	M	1	16	M	1	98	6990
4211	658.382	1314.75	1314.75	-1.03746	0	56.63	56.63	141	152	R	SIVQISVDTVVR	L		1	4376.3	cAB11.10636.10636.2.dta	2	gi|30021888|ref|NP_833519.1|	dihydrodipicolinate synthase [Bacillus cereus ATCC 14579],	cAB11	cAB11$gi|30021888|ref|NP_833519.1|	2	cAB11$4211		0	16		0	98	6990
9342	1045.56	2089.11	2089.11	1.17179	1	78.03	78.03	306	324	R	IGDKVQLVGDDLFVTNTQK	L		1	4377.58	cAB11.10639.10639.2.dta	2	gi|30023172|ref|NP_834803.1|	phosphopyruvate hydratase [Bacillus cereus ATCC 14579],	cAB11	cAB11$gi|30023172|ref|NP_834803.1|	152	cAB11$9342		0	16		0	98	6990
8869	997.453	1992.89	1992.89	0.357772	0	80.44	80.44	235	253	R	STYSDSEGTLISAYDGATR	G		1	4378.2	cAB11.10641.10641.2.dta	2	gi|30021889|ref|NP_833520.1|	aspartate kinase I [Bacillus cereus ATCC 14579],	cAB11	cAB11$gi|30021889|ref|NP_833520.1|	9	cAB11$8869		0	16		0	98	6990
6590	833.408	1664.8	1664.8	0.490149	0	89.65	89.65	662	677	K	LDGEATAALFAESQSR	F		1	4378.54	cAB11.10642.10642.2.dta	2	gi|30018537|ref|NP_830168.1|	phosphoribosylformylglycinamidine synthase II [Bacillus cereus ATCC 14579],	cAB11	cAB11$gi|30018537|ref|NP_830168.1|	70	cAB11$6590		0	16		0	98	6990
5370	741.421	1480.83	1480.82	1.06157	0	47.94	47.94	32	45	K	GIVLNEPSVVAIDR	N		1	4380.18	cAB11.10646.10646.2.dta	2	gi|30023313|ref|NP_834944.1|	rod shape-determining protein mreB [Bacillus cereus ATCC 14579],	cAB11	cAB11$gi|30023313|ref|NP_834944.1|	26	cAB11$5370		0	16		0	98	6990
2776	597.864	1193.71	1193.71	0.860341	0	54.15	54.15	281	291	R	AILNLEAPVVR	V		1	4381.72	cAB11.10650.10650.2.dta	2	gi|30022060|ref|NP_833691.1|	pyruvate dehydrogenase E1 component beta subunit [Bacillus cereus ATCC 14579],	cAB11	cAB11$gi|30022060|ref|NP_833691.1|	84	cAB11$2776		0	16		0	98	6990
5209	729.914	1457.81	1457.81	0.84373	0	42.14	42.14	137	149	K	AIYVETPTNPLLK	I		1	4381.98	cAB11.10651.10651.2.dta	2	gi|30022447|ref|NP_834078.1|	cystathionine beta-lyase [Bacillus cereus ATCC 14579],	cAB11	cAB11$gi|30022447|ref|NP_834078.1|	10	cAB11$5209		0	16		0	98	6990
1005	478.266	954.518	954.517	0.222102	0	19.74	19.74	7	14	R	NSFLFLSK	N		1	4382.9	cAB11.10654.10654.2.dta	2	gi|30023046|ref|NP_834677.1|	Prolyne dehydrogenase [Bacillus cereus ATCC 14579],	cAB11	cAB11$gi|30023046|ref|NP_834677.1|	1	cAB11$1005		0	16		0	98	6990
7092	863.945	1725.88	1725.88	-0.103715	0	45.92	45.92	91	105	K	VTVGLYYQPDVVMAR	A	Oxidation (M) [13]	1	4384.45	cAB11.10658.10658.2.dta	2	gi|30018904|ref|NP_830535.1|	hydroxymethylpyrimidine-binding protein [Bacillus cereus ATCC 14579],	cAB11	cAB11$gi|30018904|ref|NP_830535.1|	25	cAB11$7092	M	1	17	M	1	99	6990
7548	898.506	1795	1795	0.77159	1	44.09	44.09	265	281	R	KLLDQAQAGDNIGALLR	G		1	4384.8	cAB11.10659.10659.2.dta	2	gi|30018378|ref|NP_830009.1|	elongation factor Tu [Bacillus cereus ATCC 14579],	cAB11	cAB11$gi|30018378|ref|NP_830009.1|	868	cAB11$7548		0	17		0	99	6990
9349	523.552	2090.18	2090.18	-0.179411	1	26.55	26.55	371	388	R	FYRPTIVLSIDPIKETAK	G		1	4385.17	cAB11.10660.10660.4.dta	4	gi|30022484|ref|NP_834115.1|	single-stranded-DNA-specific exonuclease recJ [Bacillus cereus ATCC 14579],	cAB11	cAB11$gi|30022484|ref|NP_834115.1|	1	cAB11$9349		0	17		0	99	6990
6697	840.425	1678.84	1678.83	0.48486	0	70.87	70.87	71	86	R	ALIGNMVEGVTEGFAR	G	Oxidation (M) [6]	1	4386.12	cAB11.10662.10662.2.dta	2	gi|30018395|ref|NP_830026.1|	50S ribosomal protein L6 [Bacillus cereus ATCC 14579],	cAB11	cAB11$gi|30018395|ref|NP_830026.1|	14	cAB11$6697	M	1	18	M	1	100	6990
8805	498.498	1989.96	1989.96	-0.372369	0	23.58	23.58	321	335	R	HTPFFANYRPQFYFR	T		1	4386.45	cAB11.10663.10663.4.dta	4	gi|30018378|ref|NP_830009.1|	elongation factor Tu [Bacillus cereus ATCC 14579],	cAB11	cAB11$gi|30018378|ref|NP_830009.1|	868	cAB11$8805		0	18		0	100	6990
9343	1045.56	2089.11	2089.11	1.98554	1	89.67	89.67	306	324	R	IGDKVQLVGDDLFVTNTQK	L		1	4388.7	cAB11.10667.10667.2.dta	2	gi|30023172|ref|NP_834803.1|	phosphopyruvate hydratase [Bacillus cereus ATCC 14579],	cAB11	cAB11$gi|30023172|ref|NP_834803.1|	152	cAB11$9343		0	18		0	100	6990
8870	997.455	1992.9	1992.89	2.00362	0	89.55	89.55	235	253	R	STYSDSEGTLISAYDGATR	G		1	4389.01	cAB11.10668.10668.2.dta	2	gi|30021889|ref|NP_833520.1|	aspartate kinase I [Bacillus cereus ATCC 14579],	cAB11	cAB11$gi|30021889|ref|NP_833520.1|	9	cAB11$8870		0	18		0	100	6990
5369	741.42	1480.83	1480.82	0.818463	0	47.8	47.8	32	45	K	GIVLNEPSVVAIDR	N		1	4390.4	cAB11.10672.10672.2.dta	2	gi|30023313|ref|NP_834944.1|	rod shape-determining protein mreB [Bacillus cereus ATCC 14579],	cAB11	cAB11$gi|30023313|ref|NP_834944.1|	26	cAB11$5369		0	18		0	100	6990
3321	611.829	1221.64	1221.64	0.861954	0	22.11	22.11	87	96	K	FIISELNQMK	V		1	4391.38	cAB11.10675.10675.2.dta	2	gi|30019800|ref|NP_831431.1|	chemotaxis protein cheV [Bacillus cereus ATCC 14579],	cAB11	cAB11$gi|30019800|ref|NP_831431.1|	6	cAB11$3321		0	18	M	1	101	6990
2773	597.864	1193.71	1193.71	0.44148	0	66.07	66.07	281	291	R	AILNLEAPVVR	V		1	4392.59	cAB11.10678.10678.2.dta	2	gi|30022060|ref|NP_833691.1|	pyruvate dehydrogenase E1 component beta subunit [Bacillus cereus ATCC 14579],	cAB11	cAB11$gi|30022060|ref|NP_833691.1|	84	cAB11$2773		0	18		0	101	6990
1457	515.297	1028.58	1028.58	-1.21527	0	51.41	51.41	1	10	-	MNVGILGIGR	Y		1	4392.88	cAB11.10679.10679.2.dta	2	gi|30019328|ref|NP_830959.1|	3-oxoacyl-(acyl carrier protein) synthase III [Bacillus cereus ATCC 14579],	cAB11	cAB11$gi|30019328|ref|NP_830959.1|	7	cAB11$1457		0	18	M	1	102	6990
5208	729.914	1457.81	1457.81	0.17149	0	32.18	32.18	137	149	K	AIYVETPTNPLLK	I		1	4393.17	cAB11.10680.10680.2.dta	2	gi|30022447|ref|NP_834078.1|	cystathionine beta-lyase [Bacillus cereus ATCC 14579],	cAB11	cAB11$gi|30022447|ref|NP_834078.1|	10	cAB11$5208		0	18		0	102	6990
6555	832.374	1662.73	1662.73	1.09338	0	49.91	49.91	424	435	K	EWVYDQYDYQVR	T		1	4395.28	cAB11.10685.10685.2.dta	2	gi|30018537|ref|NP_830168.1|	phosphoribosylformylglycinamidine synthase II [Bacillus cereus ATCC 14579],	cAB11	cAB11$gi|30018537|ref|NP_830168.1|	70	cAB11$6555		0	18		0	102	6990
9573	1074.04	2146.06	2146.06	2.68958	0	96.8	96.8	360	380	K	ILNESGLNIVAAESMADGAQK	I	Oxidation (M) [15]	1	4395.63	cAB11.10686.10686.2.dta	2	gi|30021924|ref|NP_833555.1|	succinyl-CoA synthetase subunit beta [Bacillus cereus ATCC 14579],	cAB11	cAB11$gi|30021924|ref|NP_833555.1|	35	cAB11$9573	M	1	19	M	1	103	6990
8821	498.498	1989.96	1989.96	0.170355	0	25.19	25.19	321	335	R	HTPFFANYRPQFYFR	T		1	4397.25	cAB11.10690.10690.4.dta	4	gi|30018378|ref|NP_830009.1|	elongation factor Tu [Bacillus cereus ATCC 14579],	cAB11	cAB11$gi|30018378|ref|NP_830009.1|	868	cAB11$8821		0	19		0	103	6990
7202	872.972	1743.93	1743.93	1.17551	1	23.34	23.34	313	329	R	EADIGIAGARGEGLLFR	K		1	4398.45	cAB11.10693.10693.2.dta	2	gi|30022358|ref|NP_833989.1|	4-hydroxy-3-methylbut-2-en-1-yl diphosphate synthase [Bacillus cereus ATCC 14579],	cAB11	cAB11$gi|30022358|ref|NP_833989.1|	20	cAB11$7202		0	19		0	103	6990
1458	515.297	1028.58	1028.58	-1.21527	0	50.1	50.1	1	10	-	MNVGILGIGR	Y		1	4403.45	cAB11.10706.10706.2.dta	2	gi|30019328|ref|NP_830959.1|	3-oxoacyl-(acyl carrier protein) synthase III [Bacillus cereus ATCC 14579],	cAB11	cAB11$gi|30019328|ref|NP_830959.1|	7	cAB11$1458		0	19	M	1	104	6990
8837	995.991	1989.97	1989.96	1.35229	0	29.19	29.19	321	335	R	HTPFFANYRPQFYFR	T		1	4405.15	cAB11.10710.10710.2.dta	2	gi|30018378|ref|NP_830009.1|	elongation factor Tu [Bacillus cereus ATCC 14579],	cAB11	cAB11$gi|30018378|ref|NP_830009.1|	868	cAB11$8837		0	19		0	104	6990
6556	832.375	1662.74	1662.73	2.27216	0	51.55	51.55	424	435	K	EWVYDQYDYQVR	T		1	4406.31	cAB11.10713.10713.2.dta	2	gi|30018537|ref|NP_830168.1|	phosphoribosylformylglycinamidine synthase II [Bacillus cereus ATCC 14579],	cAB11	cAB11$gi|30018537|ref|NP_830168.1|	70	cAB11$6556		0	19		0	104	6990
8825	498.498	1989.96	1989.96	0.471868	0	36.5	36.5	321	335	R	HTPFFANYRPQFYFR	T		1	4408.13	cAB11.10716.10716.4.dta	4	gi|30018378|ref|NP_830009.1|	elongation factor Tu [Bacillus cereus ATCC 14579],	cAB11	cAB11$gi|30018378|ref|NP_830009.1|	868	cAB11$8825		0	19		0	104	6990
11301	686.105	2740.39	2740.39	1.73443	1	32.58	32.58	142	165	R	DHFGIKPLYIAQQGDTTFFASEKK	S		1	4408.42	cAB11.10717.10717.4.dta	4	gi|30020338|ref|NP_831969.1|	asparagine synthetase [glutamine-hydrolyzing] [Bacillus cereus ATCC 14579],	cAB11	cAB11$gi|30020338|ref|NP_831969.1|	20	cAB11$11301		0	19		0	104	6990
2602	588.836	1175.66	1175.65	2.49138	0	25.94	25.94	36	45	R	NGIYIIDLQK	T		1	4410.87	cAB11.10722.10722.2.dta	2	gi|30021915|ref|NP_833546.1|	30S ribosomal protein S2 [Bacillus cereus ATCC 14579],	cAB11	cAB11$gi|30021915|ref|NP_833546.1|	104	cAB11$2602		0	19		0	104	6990
9572	1074.04	2146.06	2146.06	0.98413	0	93.66	93.66	360	380	K	ILNESGLNIVAAESMADGAQK	I	Oxidation (M) [15]	1	4411.13	cAB11.10723.10723.2.dta	2	gi|30021924|ref|NP_833555.1|	succinyl-CoA synthetase subunit beta [Bacillus cereus ATCC 14579],	cAB11	cAB11$gi|30021924|ref|NP_833555.1|	35	cAB11$9572	M	1	20	M	1	105	6990
8839	995.991	1989.97	1989.96	1.53319	0	17.69	17.69	321	335	R	HTPFFANYRPQFYFR	T		1	4416.03	cAB11.10735.10735.2.dta	2	gi|30018378|ref|NP_830009.1|	elongation factor Tu [Bacillus cereus ATCC 14579],	cAB11	cAB11$gi|30018378|ref|NP_830009.1|	868	cAB11$8839		0	20		0	105	6990
12396	835.643	3338.54	3338.54	1.29248	2	37.02	37.02	498	526	R	QSGGRGQFGHVWIEFEPNEEGKGFEFENK	I		1	4417.47	cAB11.10739.10739.4.dta	4	gi|30018377|ref|NP_830008.1|	elongation factor G [Bacillus cereus ATCC 14579],	cAB11	cAB11$gi|30018377|ref|NP_830008.1|	193	cAB11$12396		0	20		0	105	6990
5052	718.381	1434.75	1434.75	0.668411	0	63.77	63.77	254	267	R	FTQAGSEVSALLGR	M		1	4417.78	cAB11.10740.10740.2.dta	2	gi|30023337|ref|NP_834968.1|	F0F1 ATP synthase subunit beta [Bacillus cereus ATCC 14579],	cAB11	cAB11$gi|30023337|ref|NP_834968.1|	87	cAB11$5052		0	20		0	105	6990
8832	498.499	1989.97	1989.96	0.853784	0	27.07	27.07	321	335	R	HTPFFANYRPQFYFR	T		1	4419.32	cAB11.10744.10744.4.dta	4	gi|30018378|ref|NP_830009.1|	elongation factor Tu [Bacillus cereus ATCC 14579],	cAB11	cAB11$gi|30018378|ref|NP_830009.1|	868	cAB11$8832		0	20		0	105	6990
11300	686.104	2740.39	2740.39	0.844042	1	23.52	23.52	142	165	R	DHFGIKPLYIAQQGDTTFFASEKK	S		1	4419.61	cAB11.10745.10745.4.dta	4	gi|30020338|ref|NP_831969.1|	asparagine synthetase [glutamine-hydrolyzing] [Bacillus cereus ATCC 14579],	cAB11	cAB11$gi|30020338|ref|NP_831969.1|	20	cAB11$11300		0	20		0	105	6990
7733	914.982	1827.95	1827.95	1.98036	0	30.55	30.55	160	176	K	EQLITAPVGTTLEEAEK	I		1	4419.93	cAB11.10746.10746.2.dta	2	gi|30018286|ref|NP_829917.1|	inositol-5-monophosphate dehydrogenase [Bacillus cereus ATCC 14579],	cAB11	cAB11$gi|30018286|ref|NP_829917.1|	23	cAB11$7733		0	20		0	105	6990
11750	731.885	2923.51	2923.51	0.283563	2	19.16	19.16	291	315	K	LVDHDIIEALAQKHTIDKDMYQLSK	E		1	4420.25	cAB11.10747.10747.4.dta	4	gi|30022675|ref|NP_834306.1|	6-phosphofructokinase [Bacillus cereus ATCC 14579],	cAB11	cAB11$gi|30022675|ref|NP_834306.1|	57	cAB11$11750		0	20	M	1	106	6990
2600	588.836	1175.66	1175.65	1.6578	0	30.96	30.96	36	45	R	NGIYIIDLQK	T		1	4421.15	cAB11.10749.10749.2.dta	2	gi|30021915|ref|NP_833546.1|	30S ribosomal protein S2 [Bacillus cereus ATCC 14579],	cAB11	cAB11$gi|30021915|ref|NP_833546.1|	104	cAB11$2600		0	20		0	106	6990
5175	728.86	1455.7	1455.7	1.39726	0	66.86	66.86	270	283	K	SGMLGLTGYSSDLR	D		1	4422	cAB11.10752.10752.2.dta	2	gi|30022712|ref|NP_834343.1|	acetate kinase [Bacillus cereus ATCC 14579],	cAB11	cAB11$gi|30022712|ref|NP_834343.1|	77	cAB11$5175		0	20	M	1	107	6990
9894	554.82	2215.25	2215.25	1.55739	1	31.58	31.58	537	557	K	RPIGSFIFLGPTGVGKTELAR	A		1	4422.59	cAB11.10754.10754.4.dta	4	gi|30018352|ref|NP_829983.1|	negative regulator of genetic competence clpC/mecB [Bacillus cereus ATCC 14579],	cAB11	cAB11$gi|30018352|ref|NP_829983.1|	37	cAB11$9894		0	20		0	107	6990
1349	507.813	1013.61	1013.61	0.0562345	1	35.58	35.58	471	479	R	EKVTVLNLV	-		1	4424.38	cAB11.10759.10759.2.dta	2	gi|30019023|ref|NP_830654.1|	NADP-dependent glyceraldehyde-3-phosphate dehydrogenase [Bacillus cereus ATCC 14579],	cAB11	cAB11$gi|30019023|ref|NP_830654.1|	29	cAB11$1349		0	20		0	107	6990
4005	647.375	1292.74	1292.73	1.50843	0	28.66	28.66	287	299	K	VYSLALAVATASK	-		1	4426.18	cAB11.10762.10762.2.dta	2	gi|30022247|ref|NP_833878.1|	phosphate butyryltransferase [Bacillus cereus ATCC 14579],	cAB11	cAB11$gi|30022247|ref|NP_833878.1|	8	cAB11$4005		0	20		0	107	6990
8840	995.991	1989.97	1989.96	1.53319	0	19.97	19.97	321	335	R	HTPFFANYRPQFYFR	T		1	4427.03	cAB11.10764.10764.2.dta	2	gi|30018378|ref|NP_830009.1|	elongation factor Tu [Bacillus cereus ATCC 14579],	cAB11	cAB11$gi|30018378|ref|NP_830009.1|	868	cAB11$8840		0	20		0	107	6990
5051	718.381	1434.75	1434.75	0.668411	0	80.05	80.05	254	267	R	FTQAGSEVSALLGR	M		1	4428.27	cAB11.10767.10767.2.dta	2	gi|30023337|ref|NP_834968.1|	F0F1 ATP synthase subunit beta [Bacillus cereus ATCC 14579],	cAB11	cAB11$gi|30023337|ref|NP_834968.1|	87	cAB11$5051		0	20		0	107	6990
12395	835.642	3338.54	3338.54	0.34596	2	34.41	34.41	498	526	R	QSGGRGQFGHVWIEFEPNEEGKGFEFENK	I		1	4429.47	cAB11.10770.10770.4.dta	4	gi|30018377|ref|NP_830008.1|	elongation factor G [Bacillus cereus ATCC 14579],	cAB11	cAB11$gi|30018377|ref|NP_830008.1|	193	cAB11$12395		0	20		0	107	6990
7459	893.412	1784.81	1784.81	0.876845	0	19.79	19.79	665	679	R	GTFSMVFDHYEEVPK	S		1	4430.11	cAB11.10772.10772.2.dta	2	gi|30018377|ref|NP_830008.1|	elongation factor G [Bacillus cereus ATCC 14579],	cAB11	cAB11$gi|30018377|ref|NP_830008.1|	193	cAB11$7459		0	20	M	1	108	6990
8828	498.498	1989.96	1989.96	0.53217	0	24.61	24.61	321	335	R	HTPFFANYRPQFYFR	T		1	4431.05	cAB11.10774.10774.4.dta	4	gi|30018378|ref|NP_830009.1|	elongation factor Tu [Bacillus cereus ATCC 14579],	cAB11	cAB11$gi|30018378|ref|NP_830009.1|	868	cAB11$8828		0	20		0	108	6990
11752	731.886	2923.51	2923.51	1.11818	2	37.88	37.88	291	315	K	LVDHDIIEALAQKHTIDKDMYQLSK	E		1	4431.34	cAB11.10775.10775.4.dta	4	gi|30022675|ref|NP_834306.1|	6-phosphofructokinase [Bacillus cereus ATCC 14579],	cAB11	cAB11$gi|30022675|ref|NP_834306.1|	57	cAB11$11752		0	20	M	1	109	6990
7732	914.981	1827.95	1827.95	0.97377	0	31.63	31.63	160	176	K	EQLITAPVGTTLEEAEK	I		1	4431.64	cAB11.10776.10776.2.dta	2	gi|30018286|ref|NP_829917.1|	inositol-5-monophosphate dehydrogenase [Bacillus cereus ATCC 14579],	cAB11	cAB11$gi|30018286|ref|NP_829917.1|	23	cAB11$7732		0	20		0	109	6990
2601	588.836	1175.66	1175.65	1.6578	0	29.14	29.14	36	45	R	NGIYIIDLQK	T		1	4432.91	cAB11.10779.10779.2.dta	2	gi|30021915|ref|NP_833546.1|	30S ribosomal protein S2 [Bacillus cereus ATCC 14579],	cAB11	cAB11$gi|30021915|ref|NP_833546.1|	104	cAB11$2601		0	20		0	109	6990
5174	728.859	1455.7	1455.7	0.806483	0	60.52	60.52	270	283	K	SGMLGLTGYSSDLR	D		1	4433.16	cAB11.10780.10780.2.dta	2	gi|30022712|ref|NP_834343.1|	acetate kinase [Bacillus cereus ATCC 14579],	cAB11	cAB11$gi|30022712|ref|NP_834343.1|	77	cAB11$5174		0	20	M	1	110	6990
9893	554.819	2215.25	2215.25	0.00451417	1	23.59	23.59	537	557	K	RPIGSFIFLGPTGVGKTELAR	A		1	4434.06	cAB11.10783.10783.4.dta	4	gi|30018352|ref|NP_829983.1|	negative regulator of genetic competence clpC/mecB [Bacillus cereus ATCC 14579],	cAB11	cAB11$gi|30018352|ref|NP_829983.1|	37	cAB11$9893		0	20		0	110	6990
1350	507.813	1013.61	1013.61	0.115429	1	31.82	31.82	471	479	R	EKVTVLNLV	-		1	4435.66	cAB11.10787.10787.2.dta	2	gi|30019023|ref|NP_830654.1|	NADP-dependent glyceraldehyde-3-phosphate dehydrogenase [Bacillus cereus ATCC 14579],	cAB11	cAB11$gi|30019023|ref|NP_830654.1|	29	cAB11$1350		0	20		0	110	6990
8681	987.471	1972.93	1972.92	1.60219	0	82.5	82.5	221	239	K	SIDTSMGFTPLAGVTMGTR	S	Oxidation (M) [6], Oxidation (M) [16]	1	4436.24	cAB11.10789.10789.2.dta	2	gi|30022712|ref|NP_834343.1|	acetate kinase [Bacillus cereus ATCC 14579],	cAB11	cAB11$gi|30022712|ref|NP_834343.1|	77	cAB11$8681	MM	2	22	MM	2	112	6990
7790	920.952	1839.89	1839.89	0.720152	0	66.59	66.59	104	119	K	ELLEGYNEGYDQVIAK	R		1	4437.17	cAB11.10791.10791.2.dta	2	gi|30023462|ref|NP_835093.1|	bactoprenol glucosyl transferase [Bacillus cereus ATCC 14579],	cAB11	cAB11$gi|30023462|ref|NP_835093.1|	5	cAB11$7790		0	22		0	112	6990
5053	718.381	1434.75	1434.75	0.933266	0	79.72	79.72	254	267	R	FTQAGSEVSALLGR	M		1	4438.78	cAB11.10795.10795.2.dta	2	gi|30023337|ref|NP_834968.1|	F0F1 ATP synthase subunit beta [Bacillus cereus ATCC 14579],	cAB11	cAB11$gi|30023337|ref|NP_834968.1|	87	cAB11$5053		0	22		0	112	6990
8827	995.99	1989.96	1989.96	0.487949	0	21.18	21.18	321	335	R	HTPFFANYRPQFYFR	T		1	4439.07	cAB11.10796.10796.2.dta	2	gi|30018378|ref|NP_830009.1|	elongation factor Tu [Bacillus cereus ATCC 14579],	cAB11	cAB11$gi|30018378|ref|NP_830009.1|	868	cAB11$8827		0	22		0	112	6990
7460	893.412	1784.81	1784.81	1.14578	0	39.08	39.08	665	679	R	GTFSMVFDHYEEVPK	S		1	4440.02	cAB11.10798.10798.2.dta	2	gi|30018377|ref|NP_830008.1|	elongation factor G [Bacillus cereus ATCC 14579],	cAB11	cAB11$gi|30018377|ref|NP_830008.1|	193	cAB11$7460		0	22	M	1	113	6990
1611	525.229	1048.44	1048.44	0.0410132	0	32.92	32.92	1	8	-	MDNFFGFR	I	Oxidation (M) [1]	1	4440.62	cAB11.10800.10800.2.dta	2	gi|30019492|ref|NP_831123.1|	6-pyruvoyl tetrahydrobiopterin synthase [Bacillus cereus ATCC 14579],	cAB11	cAB11$gi|30019492|ref|NP_831123.1|	3	cAB11$1611	M	1	23	M	1	114	6990
8820	498.498	1989.96	1989.96	0.110052	0	32.53	32.53	321	335	R	HTPFFANYRPQFYFR	T		1	4441.51	cAB11.10802.10802.4.dta	4	gi|30018378|ref|NP_830009.1|	elongation factor Tu [Bacillus cereus ATCC 14579],	cAB11	cAB11$gi|30018378|ref|NP_830009.1|	868	cAB11$8820		0	23		0	114	6990
11751	731.885	2923.51	2923.51	0.543524	2	23.34	23.34	291	315	K	LVDHDIIEALAQKHTIDKDMYQLSK	E		1	4441.81	cAB11.10803.10803.4.dta	4	gi|30022675|ref|NP_834306.1|	6-phosphofructokinase [Bacillus cereus ATCC 14579],	cAB11	cAB11$gi|30022675|ref|NP_834306.1|	57	cAB11$11751		0	23	M	1	115	6990
5415	745.897	1489.78	1489.78	0.915573	0	31.35	31.35	2	14	M	TIGTLPFDQETIR	Q		1	4442.11	cAB11.10804.10804.2.dta	2	gi|30023022|ref|NP_834653.1|	ABC transporter-associated protein [Bacillus cereus ATCC 14579],	cAB11	cAB11$gi|30023022|ref|NP_834653.1|	23	cAB11$5415		0	23		0	115	6990
4773	695.354	1388.69	1388.69	-0.349249	0	26.1	26.1	171	182	R	YGIIDPLEQEGR	R		1	4442.84	cAB11.10806.10806.2.dta	2	gi|30022959|ref|NP_834590.1|	UTP--glucose-1-phosphate uridylyltransferase [Bacillus cereus ATCC 14579],	cAB11	cAB11$gi|30022959|ref|NP_834590.1|	1	cAB11$4773		0	23		0	115	6990
5173	728.859	1455.7	1455.7	0.55918	0	55.48	55.48	270	283	K	SGMLGLTGYSSDLR	D		1	4444.44	cAB11.10810.10810.2.dta	2	gi|30022712|ref|NP_834343.1|	acetate kinase [Bacillus cereus ATCC 14579],	cAB11	cAB11$gi|30022712|ref|NP_834343.1|	77	cAB11$5173		0	23	M	1	116	6990
8680	987.47	1972.93	1972.92	1.10547	0	80.47	80.47	221	239	K	SIDTSMGFTPLAGVTMGTR	S	Oxidation (M) [6], Oxidation (M) [16]	1	4445.71	cAB11.10813.10813.2.dta	2	gi|30022712|ref|NP_834343.1|	acetate kinase [Bacillus cereus ATCC 14579],	cAB11	cAB11$gi|30022712|ref|NP_834343.1|	77	cAB11$8680	MM	2	25	MM	2	118	6990
11496	703.35	2809.37	2809.37	-0.804094	0	17.86	17.86	94	119	K	ELAAHLLTNKPANVEEAMAQTMENGK	K		1	4446.4	cAB11.10815.10815.4.dta	4	gi|30021914|ref|NP_833545.1|	elongation factor Ts [Bacillus cereus ATCC 14579],	cAB11	cAB11$gi|30021914|ref|NP_833545.1|	49	cAB11$11496		0	25	MM	2	120	6990
8747	990.027	1978.04	1978.04	0.954482	0	58.05	58.05	156	177	K	AGSGVATLGLPDSPGVPEGVAK	N		1	4446.75	cAB11.10816.10816.2.dta	2	gi|30022549|ref|NP_834180.1|	glutamate-1-semialdehyde aminotransferase [Bacillus cereus ATCC 14579],	cAB11	cAB11$gi|30022549|ref|NP_834180.1|	31	cAB11$8747		0	25		0	120	6990
6349	819.924	1637.83	1637.83	0.627658	0	53.72	53.72	824	838	K	SLNASITLYPTAEMK	A		1	4447.48	cAB11.10818.10818.2.dta	2	gi|30021984|ref|NP_833615.1|	isoleucyl-tRNA synthetase [Bacillus cereus ATCC 14579],	cAB11	cAB11$gi|30021984|ref|NP_833615.1|	4	cAB11$6349		0	25	M	1	121	6990
8286	480.017	1916.04	1916.04	0.6884	2	15.9	15.9	31	47	R	QKLPSEFDLAKELGVSR	A		1	4447.85	cAB11.10819.10819.4.dta	4	gi|30021883|ref|NP_833514.1|	GntR family transcriptional regulator [Bacillus cereus ATCC 14579],	cAB11	cAB11$gi|30021883|ref|NP_833514.1|	1	cAB11$8286		0	25		0	121	6990
6151	803.926	1605.84	1605.84	1.15205	1	31.41	31.41	380	395	R	EGGRTVGYGVVATIVE	-		1	4448.81	cAB11.10821.10821.2.dta	2	gi|30018378|ref|NP_830009.1|	elongation factor Tu [Bacillus cereus ATCC 14579],	cAB11	cAB11$gi|30018378|ref|NP_830009.1|	868	cAB11$6151		0	25		0	121	6990
2603	588.837	1175.66	1175.65	3.12081	0	15.29	15.29	36	45	R	NGIYIIDLQK	T		1	4449.11	cAB11.10822.10822.2.dta	2	gi|30021915|ref|NP_833546.1|	30S ribosomal protein S2 [Bacillus cereus ATCC 14579],	cAB11	cAB11$gi|30021915|ref|NP_833546.1|	104	cAB11$2603		0	25		0	121	6990
7611	902.987	1803.96	1803.96	-0.883056	1	37.55	37.55	116	131	R	LLSEEEKLNIAEAFAK	R		1	4450.34	cAB11.10825.10825.2.dta	2	gi|30023340|ref|NP_834971.1|	F0F1 ATP synthase subunit delta [Bacillus cereus ATCC 14579],	cAB11	cAB11$gi|30023340|ref|NP_834971.1|	6	cAB11$7611		0	25		0	121	6990
7462	893.413	1784.81	1784.81	1.76209	0	36.48	36.48	665	679	R	GTFSMVFDHYEEVPK	S		1	4451.29	cAB11.10827.10827.2.dta	2	gi|30018377|ref|NP_830008.1|	elongation factor G [Bacillus cereus ATCC 14579],	cAB11	cAB11$gi|30018377|ref|NP_830008.1|	193	cAB11$7462		0	25	M	1	122	6990
8826	498.498	1989.96	1989.96	0.471868	0	34.96	34.96	321	335	R	HTPFFANYRPQFYFR	T		1	4452.57	cAB11.10830.10830.4.dta	4	gi|30018378|ref|NP_830009.1|	elongation factor Tu [Bacillus cereus ATCC 14579],	cAB11	cAB11$gi|30018378|ref|NP_830009.1|	868	cAB11$8826		0	25		0	122	6990
5414	745.897	1489.78	1489.78	0.915573	0	44.81	44.81	2	14	M	TIGTLPFDQETIR	Q		1	4452.87	cAB11.10831.10831.2.dta	2	gi|30023022|ref|NP_834653.1|	ABC transporter-associated protein [Bacillus cereus ATCC 14579],	cAB11	cAB11$gi|30023022|ref|NP_834653.1|	23	cAB11$5414		0	25		0	122	6990
12114	790.628	3158.48	3158.49	-1.39782	0	16.9	16.9	250	281	R	GAHIYAEIAGYGATGDAFHITMPAPGGEGGVR	A	Oxidation (M) [22]	1	4453.47	cAB11.10833.10833.4.dta	4	gi|30019329|ref|NP_830960.1|	3-oxoacyl-(acyl carrier protein) synthase II [Bacillus cereus ATCC 14579],	cAB11	cAB11$gi|30019329|ref|NP_830960.1|	31	cAB11$12114	M	1	26	M	1	123	6990
5108	723.36	1444.71	1444.7	1.03758	0	48.39	48.39	192	204	K	SNENGLVDLEDLK	R		1	4455.09	cAB11.10837.10837.2.dta	2	gi|30022307|ref|NP_833938.1|	glycine dehydrogenase subunit 2 [Bacillus cereus ATCC 14579],	cAB11	cAB11$gi|30022307|ref|NP_833938.1|	32	cAB11$5108		0	26		0	123	6990
8749	990.028	1978.04	1978.04	1.7027	0	51.28	51.28	156	177	K	AGSGVATLGLPDSPGVPEGVAK	N		1	4456.34	cAB11.10840.10840.2.dta	2	gi|30022549|ref|NP_834180.1|	glutamate-1-semialdehyde aminotransferase [Bacillus cereus ATCC 14579],	cAB11	cAB11$gi|30022549|ref|NP_834180.1|	31	cAB11$8749		0	26		0	123	6990
7897	930.011	1858.01	1858	1.51668	1	28.02	28.02	170	185	R	TLVEEQITRLDTIAEK	V		1	4457.29	cAB11.10843.10843.2.dta	2	gi|30020678|ref|NP_832309.1|	transcriptional activator tenA [Bacillus cereus ATCC 14579],	cAB11	cAB11$gi|30020678|ref|NP_832309.1|	12	cAB11$7897		0	26		0	123	6990
7573	900.486	1798.96	1798.96	-2.48866	0	57.63	57.63	530	546	R	VVVVENNATGQLANIMK	M		1	4458.58	cAB11.10846.10846.2.dta	2	gi|30021866|ref|NP_833497.1|	pyruvate synthase alpha chain [Bacillus cereus ATCC 14579],	cAB11	cAB11$gi|30021866|ref|NP_833497.1|	43	cAB11$7573		0	26	M	1	124	6990
6150	803.926	1605.84	1605.84	1.15205	1	64.65	64.65	380	395	R	EGGRTVGYGVVATIVE	-		1	4459.89	cAB11.10849.10849.2.dta	2	gi|30018378|ref|NP_830009.1|	elongation factor Tu [Bacillus cereus ATCC 14579],	cAB11	cAB11$gi|30018378|ref|NP_830009.1|	868	cAB11$6150		0	26		0	124	6990
6953	855.429	1708.84	1708.84	1.19789	0	39.43	39.43	65	80	K	AFGNSGVTIGYLPEER	G		1	4460.15	cAB11.10850.10850.2.dta	2	gi|30022588|ref|NP_834219.1|	Sodium export ATP-binding protein [Bacillus cereus ATCC 14579],	cAB11	cAB11$gi|30022588|ref|NP_834219.1|	9	cAB11$6953		0	26		0	124	6990
5516	752.922	1503.83	1503.83	0.0146293	1	55.06	55.06	176	188	K	GIIYIDEIDKVAR	K		1	4461.42	cAB11.10853.10853.2.dta	2	gi|30022560|ref|NP_834191.1|	ATP-dependent protease ATP-binding subunit [Bacillus cereus ATCC 14579],	cAB11	cAB11$gi|30022560|ref|NP_834191.1|	18	cAB11$5516		0	26		0	124	6990
8814	498.498	1989.96	1989.96	-0.010553	0	29.59	29.59	321	335	R	HTPFFANYRPQFYFR	T		1	4463.23	cAB11.10856.10856.4.dta	4	gi|30018378|ref|NP_830009.1|	elongation factor Tu [Bacillus cereus ATCC 14579],	cAB11	cAB11$gi|30018378|ref|NP_830009.1|	868	cAB11$8814		0	26		0	124	6990
5416	745.897	1489.78	1489.78	0.996122	0	19.53	19.53	2	14	M	TIGTLPFDQETIR	Q		1	4463.54	cAB11.10857.10857.2.dta	2	gi|30023022|ref|NP_834653.1|	ABC transporter-associated protein [Bacillus cereus ATCC 14579],	cAB11	cAB11$gi|30023022|ref|NP_834653.1|	23	cAB11$5416		0	26		0	124	6990
7461	893.413	1784.81	1784.81	1.56039	0	17.59	17.59	665	679	R	GTFSMVFDHYEEVPK	S		1	4464.14	cAB11.10859.10859.2.dta	2	gi|30018377|ref|NP_830008.1|	elongation factor G [Bacillus cereus ATCC 14579],	cAB11	cAB11$gi|30018377|ref|NP_830008.1|	193	cAB11$7461		0	26	M	1	125	6990
8748	990.027	1978.04	1978.04	1.20726	0	49.21	49.21	156	177	K	AGSGVATLGLPDSPGVPEGVAK	N		1	4466.72	cAB11.10865.10865.2.dta	2	gi|30022549|ref|NP_834180.1|	glutamate-1-semialdehyde aminotransferase [Bacillus cereus ATCC 14579],	cAB11	cAB11$gi|30022549|ref|NP_834180.1|	31	cAB11$8748		0	26		0	125	6990
7574	900.488	1798.96	1798.96	0.368546	0	86.31	86.31	530	546	R	VVVVENNATGQLANIMK	M		1	4468.95	cAB11.10871.10871.2.dta	2	gi|30021866|ref|NP_833497.1|	pyruvate synthase alpha chain [Bacillus cereus ATCC 14579],	cAB11	cAB11$gi|30021866|ref|NP_833497.1|	43	cAB11$7574		0	26	M	1	126	6990
9964	560.301	2237.17	2237.17	-0.37905	1	18.04	18.04	2	21	M	SVISMKQLLEAGVHFGHQTR	R		1	4469.26	cAB11.10872.10872.4.dta	4	gi|30021915|ref|NP_833546.1|	30S ribosomal protein S2 [Bacillus cereus ATCC 14579],	cAB11	cAB11$gi|30021915|ref|NP_833546.1|	104	cAB11$9964		0	26	M	1	127	6990
6325	818.41	1634.81	1634.8	1.12735	0	53.49	53.49	410	424	R	IEDELGEVAVYDGVK	S		1	4469.61	cAB11.10873.10873.2.dta	2	gi|30023172|ref|NP_834803.1|	phosphopyruvate hydratase [Bacillus cereus ATCC 14579],	cAB11	cAB11$gi|30023172|ref|NP_834803.1|	152	cAB11$6325		0	26		0	127	6990
1473	516.316	1030.62	1030.62	0.0339602	0	28.2	28.2	432	440	R	LFIVAEAIR	Q		1	4469.93	cAB11.10874.10874.2.dta	2	gi|30021975|ref|NP_833606.1|	carbamoyl phosphate synthase large subunit [Bacillus cereus ATCC 14579],	cAB11	cAB11$gi|30021975|ref|NP_833606.1|	31	cAB11$1473		0	26		0	127	6990
6147	803.926	1605.84	1605.84	0.392319	1	62.64	62.64	380	395	R	EGGRTVGYGVVATIVE	-		1	4470.66	cAB11.10876.10876.2.dta	2	gi|30018378|ref|NP_830009.1|	elongation factor Tu [Bacillus cereus ATCC 14579],	cAB11	cAB11$gi|30018378|ref|NP_830009.1|	868	cAB11$6147		0	26		0	127	6990
6952	855.428	1708.84	1708.84	0.121135	0	84.62	84.62	65	80	K	AFGNSGVTIGYLPEER	G		1	4470.92	cAB11.10877.10877.2.dta	2	gi|30022588|ref|NP_834219.1|	Sodium export ATP-binding protein [Bacillus cereus ATCC 14579],	cAB11	cAB11$gi|30022588|ref|NP_834219.1|	9	cAB11$6952		0	26		0	127	6990
4752	692.859	1383.7	1383.7	-0.669941	1	29.43	29.43	176	187	K	SDLISKFENGFK	A		1	4471.54	cAB11.10879.10879.2.dta	2	gi|30021882|ref|NP_833513.1|	nucleoside-binding protein [Bacillus cereus ATCC 14579],	cAB11	cAB11$gi|30021882|ref|NP_833513.1|	16	cAB11$4752		0	26		0	127	6990
7896	930.009	1858	1858	-0.388589	1	19.76	19.76	170	185	R	TLVEEQITRLDTIAEK	V		1	4471.89	cAB11.10880.10880.2.dta	2	gi|30020678|ref|NP_832309.1|	transcriptional activator tenA [Bacillus cereus ATCC 14579],	cAB11	cAB11$gi|30020678|ref|NP_832309.1|	12	cAB11$7896		0	26		0	127	6990
5517	752.923	1503.83	1503.83	1.39776	1	57.31	57.31	176	188	K	GIIYIDEIDKVAR	K		1	4473.22	cAB11.10883.10883.2.dta	2	gi|30022560|ref|NP_834191.1|	ATP-dependent protease ATP-binding subunit [Bacillus cereus ATCC 14579],	cAB11	cAB11$gi|30022560|ref|NP_834191.1|	18	cAB11$5517		0	26		0	127	6990
9101	510.256	2037	2037	-1.85862	1	15.79	15.79	137	154	K	MDKIGADFLYSVGTIHDR	L		1	4473.51	cAB11.10884.10884.4.dta	4	gi|30018377|ref|NP_830008.1|	elongation factor G [Bacillus cereus ATCC 14579],	cAB11	cAB11$gi|30018377|ref|NP_830008.1|	193	cAB11$9101		0	26	M	1	128	6990
8816	498.498	1989.96	1989.96	0.0497496	0	17.76	17.76	321	335	R	HTPFFANYRPQFYFR	T		1	4475.16	cAB11.10888.10888.4.dta	4	gi|30018378|ref|NP_830009.1|	elongation factor Tu [Bacillus cereus ATCC 14579],	cAB11	cAB11$gi|30018378|ref|NP_830009.1|	868	cAB11$8816		0	26		0	128	6990
12447	848.186	3388.72	3388.71	0.533831	2	15.1	15.1	58	91	R	TVAMSSTDGLVRGTEVEDTGKAISVPVGDATLGR	V		1	4475.47	cAB11.10889.10889.4.dta	4	gi|30023337|ref|NP_834968.1|	F0F1 ATP synthase subunit beta [Bacillus cereus ATCC 14579],	cAB11	cAB11$gi|30023337|ref|NP_834968.1|	87	cAB11$12447		0	26	M	1	129	6990
4659	687.867	1373.72	1373.72	0.562706	0	15.24	15.24	82	93	R	IIGLPGDEIEYR	N		1	4475.84	cAB11.10890.10890.2.dta	2	gi|30021927|ref|NP_833558.1|	Signal peptidase I [Bacillus cereus ATCC 14579],	cAB11	cAB11$gi|30021927|ref|NP_833558.1|	5	cAB11$4659		0	26		0	129	6990
4145	654.904	1307.79	1307.79	0.609424	0	36.86	36.86	201	212	R	SLGIQPNIIVVR	T		1	4476.14	cAB11.10891.10891.2.dta	2	gi|30023369|ref|NP_835000.1|	CTP synthetase [Bacillus cereus ATCC 14579],	cAB11	cAB11$gi|30023369|ref|NP_835000.1|	38	cAB11$4145		0	26		0	129	6990
8746	990.026	1978.04	1978.04	0.398375	0	56.93	56.93	156	177	K	AGSGVATLGLPDSPGVPEGVAK	N		1	4479.01	cAB11.10898.10898.2.dta	2	gi|30022549|ref|NP_834180.1|	glutamate-1-semialdehyde aminotransferase [Bacillus cereus ATCC 14579],	cAB11	cAB11$gi|30022549|ref|NP_834180.1|	31	cAB11$8746		0	26		0	129	6990
1653	527.285	1052.56	1052.55	1.68922	0	20.83	20.83	319	326	R	EQIFLFEK	T		1	4479.39	cAB11.10899.10899.2.dta	2	gi|30021952|ref|NP_833583.1|	radical SAM protein [Bacillus cereus ATCC 14579],	cAB11	cAB11$gi|30021952|ref|NP_833583.1|	7	cAB11$1653		0	26		0	129	6990
6324	818.41	1634.81	1634.8	1.12735	0	95.65	95.65	410	424	R	IEDELGEVAVYDGVK	S		1	4480.66	cAB11.10902.10902.2.dta	2	gi|30023172|ref|NP_834803.1|	phosphopyruvate hydratase [Bacillus cereus ATCC 14579],	cAB11	cAB11$gi|30023172|ref|NP_834803.1|	152	cAB11$6324		0	26		0	129	6990
9966	560.301	2237.17	2237.17	0.157341	1	22.9	22.9	2	21	M	SVISMKQLLEAGVHFGHQTR	R		1	4480.93	cAB11.10903.10903.4.dta	4	gi|30021915|ref|NP_833546.1|	30S ribosomal protein S2 [Bacillus cereus ATCC 14579],	cAB11	cAB11$gi|30021915|ref|NP_833546.1|	104	cAB11$9966		0	26	M	1	130	6990
1471	516.316	1030.62	1030.62	-0.0824748	0	55.95	55.95	432	440	R	LFIVAEAIR	Q		1	4481.25	cAB11.10904.10904.2.dta	2	gi|30021975|ref|NP_833606.1|	carbamoyl phosphate synthase large subunit [Bacillus cereus ATCC 14579],	cAB11	cAB11$gi|30021975|ref|NP_833606.1|	31	cAB11$1471		0	26		0	130	6990
9162	1025.01	2048.01	2048.01	1.80175	0	32.32	32.32	325	344	K	VIEGTSMVDTSALTGESVPR	E		1	4481.87	cAB11.10906.10906.2.dta	2	gi|30018782|ref|NP_830413.1|	Zinc-transporting ATPase [Bacillus cereus ATCC 14579],	cAB11	cAB11$gi|30018782|ref|NP_830413.1|	1	cAB11$9162		0	26	M	1	131	6990
2586	588.323	1174.63	1174.63	-2.06873	0	24.46	24.46	12	22	K	VFAAIEAELGR	Q		1	4482.25	cAB11.10907.10907.2.dta	2	gi|30023347|ref|NP_834978.1|	serine hydroxymethyltransferase [Bacillus cereus ATCC 14579],	cAB11	cAB11$gi|30023347|ref|NP_834978.1|	57	cAB11$2586		0	26		0	131	6990
6152	803.927	1605.84	1605.84	1.45096	1	51.72	51.72	380	395	R	EGGRTVGYGVVATIVE	-		1	4483.13	cAB11.10909.10909.2.dta	2	gi|30018378|ref|NP_830009.1|	elongation factor Tu [Bacillus cereus ATCC 14579],	cAB11	cAB11$gi|30018378|ref|NP_830009.1|	868	cAB11$6152		0	26		0	131	6990
1020	479.272	956.529	956.529	-0.0114999	1	38.34	38.34	389	397	R	DVLRLGDIG	-		1	4483.4	cAB11.10910.10910.2.dta	2	gi|30022712|ref|NP_834343.1|	acetate kinase [Bacillus cereus ATCC 14579],	cAB11	cAB11$gi|30022712|ref|NP_834343.1|	77	cAB11$1020		0	26		0	131	6990
2685	592.853	1183.69	1183.69	-0.106447	0	43.48	43.48	148	159	R	LILAGIVGDTGR	F		1	4483.69	cAB11.10911.10911.2.dta	2	gi|30022683|ref|NP_834314.1|	phosphoesterase, DHH family protein [Bacillus cereus ATCC 14579],	cAB11	cAB11$gi|30022683|ref|NP_834314.1|	4	cAB11$2685		0	26		0	131	6990
4753	692.861	1383.71	1383.7	2.23531	1	26.08	26.08	176	187	K	SDLISKFENGFK	A		1	4484.72	cAB11.10914.10914.2.dta	2	gi|30021882|ref|NP_833513.1|	nucleoside-binding protein [Bacillus cereus ATCC 14579],	cAB11	cAB11$gi|30021882|ref|NP_833513.1|	16	cAB11$4753		0	26		0	131	6990
7637	905.949	1809.88	1809.88	1.3907	1	43.86	43.86	184	199	R	VAGDDMDDSIIQYIKK	S		1	4485.07	cAB11.10915.10915.2.dta	2	gi|30022527|ref|NP_834158.1|	rod shape-determining protein mreB [Bacillus cereus ATCC 14579],	cAB11	cAB11$gi|30022527|ref|NP_834158.1|	50	cAB11$7637		0	26	M	1	132	6990
4144	654.904	1307.79	1307.79	0.609424	0	45.03	45.03	201	212	R	SLGIQPNIIVVR	T		1	4486.02	cAB11.10917.10917.2.dta	2	gi|30023369|ref|NP_835000.1|	CTP synthetase [Bacillus cereus ATCC 14579],	cAB11	cAB11$gi|30023369|ref|NP_835000.1|	38	cAB11$4144		0	26		0	132	6990
8925	1001.97	2001.93	2001.92	2.25733	0	49.18	49.18	503	519	R	GQFGHVWIEFEPNEEGK	G		1	4487.86	cAB11.10922.10922.2.dta	2	gi|30018377|ref|NP_830008.1|	elongation factor G [Bacillus cereus ATCC 14579],	cAB11	cAB11$gi|30018377|ref|NP_830008.1|	193	cAB11$8925		0	26		0	132	6990
8421	968.498	1934.98	1934.98	2.39279	0	39.99	39.99	332	349	R	LTQMGIYPAVDPLASTSR	A	Oxidation (M) [4]	1	4488.24	cAB11.10923.10923.2.dta	2	gi|30023337|ref|NP_834968.1|	F0F1 ATP synthase subunit beta [Bacillus cereus ATCC 14579],	cAB11	cAB11$gi|30023337|ref|NP_834968.1|	87	cAB11$8421	M	1	27	M	1	133	6990
8324	961.475	1920.94	1920.94	-2.74137	0	27.55	27.55	291	308	K	VFVNVVDPMAQGGTAWSK	T	Oxidation (M) [9]	1	4489.91	cAB11.10927.10927.2.dta	2	gi|30021832|ref|NP_833463.1|	Iron(III) dicitrate-binding protein [Bacillus cereus ATCC 14579],	cAB11	cAB11$gi|30021832|ref|NP_833463.1|	17	cAB11$8324	M	1	28	M	1	134	6990
1652	527.285	1052.56	1052.55	1.46121	0	33.83	33.83	319	326	R	EQIFLFEK	T		1	4490.28	cAB11.10928.10928.2.dta	2	gi|30021952|ref|NP_833583.1|	radical SAM protein [Bacillus cereus ATCC 14579],	cAB11	cAB11$gi|30021952|ref|NP_833583.1|	7	cAB11$1652		0	28		0	134	6990
6323	818.41	1634.81	1634.8	0.894909	0	88.68	88.68	410	424	R	IEDELGEVAVYDGVK	S		1	4491.55	cAB11.10931.10931.2.dta	2	gi|30023172|ref|NP_834803.1|	phosphopyruvate hydratase [Bacillus cereus ATCC 14579],	cAB11	cAB11$gi|30023172|ref|NP_834803.1|	152	cAB11$6323		0	28		0	134	6990
9965	560.301	2237.17	2237.17	-0.057215	1	25.39	25.39	2	21	M	SVISMKQLLEAGVHFGHQTR	R		1	4491.83	cAB11.10932.10932.4.dta	4	gi|30021915|ref|NP_833546.1|	30S ribosomal protein S2 [Bacillus cereus ATCC 14579],	cAB11	cAB11$gi|30021915|ref|NP_833546.1|	104	cAB11$9965		0	28	M	1	135	6990
1472	516.316	1030.62	1030.62	-0.0824748	0	38.65	38.65	432	440	R	LFIVAEAIR	Q		1	4492.15	cAB11.10933.10933.2.dta	2	gi|30021975|ref|NP_833606.1|	carbamoyl phosphate synthase large subunit [Bacillus cereus ATCC 14579],	cAB11	cAB11$gi|30021975|ref|NP_833606.1|	31	cAB11$1472		0	28		0	135	6990
5211	729.921	1457.83	1457.83	-0.286042	2	51.49	51.49	563	574	K	LLTIKEDIMNRL	-		1	4493.41	cAB11.10936.10936.2.dta	2	gi|30022960|ref|NP_834591.1|	phosphoglucomutase [Bacillus cereus ATCC 14579],	cAB11	cAB11$gi|30022960|ref|NP_834591.1|	8	cAB11$5211		0	28	M	1	136	6990
7554	898.507	1795	1795	2.88859	1	47.35	47.35	265	281	R	KLLDQAQAGDNIGALLR	G		1	4493.73	cAB11.10937.10937.2.dta	2	gi|30018378|ref|NP_830009.1|	elongation factor Tu [Bacillus cereus ATCC 14579],	cAB11	cAB11$gi|30018378|ref|NP_830009.1|	868	cAB11$7554		0	28		0	136	6990
6148	803.926	1605.84	1605.84	0.765956	1	34.23	34.23	380	395	R	EGGRTVGYGVVATIVE	-		1	4495.04	cAB11.10940.10940.2.dta	2	gi|30018378|ref|NP_830009.1|	elongation factor Tu [Bacillus cereus ATCC 14579],	cAB11	cAB11$gi|30018378|ref|NP_830009.1|	868	cAB11$6148		0	28		0	136	6990
1019	479.272	956.529	956.529	-0.0114999	1	44.55	44.55	389	397	R	DVLRLGDIG	-		1	4495.32	cAB11.10941.10941.2.dta	2	gi|30022712|ref|NP_834343.1|	acetate kinase [Bacillus cereus ATCC 14579],	cAB11	cAB11$gi|30022712|ref|NP_834343.1|	77	cAB11$1019		0	28		0	136	6990
12166	798.914	3191.63	3191.63	0.410136	2	38.24	38.24	354	382	R	KHVTVVLSGEGADELFGGYNIYREPNSLK	M		1	4495.61	cAB11.10942.10942.4.dta	4	gi|30020338|ref|NP_831969.1|	asparagine synthetase [glutamine-hydrolyzing] [Bacillus cereus ATCC 14579],	cAB11	cAB11$gi|30020338|ref|NP_831969.1|	20	cAB11$12166		0	28		0	136	6990
7636	905.948	1809.88	1809.88	0.108847	1	72.51	72.51	184	199	R	VAGDDMDDSIIQYIKK	S		1	4496.31	cAB11.10944.10944.2.dta	2	gi|30022527|ref|NP_834158.1|	rod shape-determining protein mreB [Bacillus cereus ATCC 14579],	cAB11	cAB11$gi|30022527|ref|NP_834158.1|	50	cAB11$7636		0	28	M	1	137	6990
4147	654.904	1307.79	1307.79	0.792939	0	45.6	45.6	201	212	R	SLGIQPNIIVVR	T		1	4497.59	cAB11.10947.10947.2.dta	2	gi|30023369|ref|NP_835000.1|	CTP synthetase [Bacillus cereus ATCC 14579],	cAB11	cAB11$gi|30023369|ref|NP_835000.1|	38	cAB11$4147		0	28		0	137	6990
4045	648.388	1294.76	1294.76	0.890512	0	41.93	41.93	2	15	M	GLTAGIVGLPNVGK	S		1	4498.2	cAB11.10949.10949.2.dta	2	gi|30023499|ref|NP_835130.1|	translation-associated GTPase [Bacillus cereus ATCC 14579],	cAB11	cAB11$gi|30023499|ref|NP_835130.1|	17	cAB11$4045		0	28		0	137	6990
8420	968.497	1934.98	1934.98	1.56591	0	57.01	57.01	332	349	R	LTQMGIYPAVDPLASTSR	A	Oxidation (M) [4]	1	4499.4	cAB11.10952.10952.2.dta	2	gi|30023337|ref|NP_834968.1|	F0F1 ATP synthase subunit beta [Bacillus cereus ATCC 14579],	cAB11	cAB11$gi|30023337|ref|NP_834968.1|	87	cAB11$8420	M	1	29	M	1	138	6990
8924	1001.97	2001.93	2001.92	1.46809	0	53.89	53.89	503	519	R	GQFGHVWIEFEPNEEGK	G		1	4500.06	cAB11.10954.10954.2.dta	2	gi|30018377|ref|NP_830008.1|	elongation factor G [Bacillus cereus ATCC 14579],	cAB11	cAB11$gi|30018377|ref|NP_830008.1|	193	cAB11$8924		0	29		0	138	6990
7435	889.957	1777.9	1777.9	0.127116	0	53.93	53.93	77	92	K	AAFLQNEGTETPVFVR	F		1	4501.31	cAB11.10957.10957.2.dta	2	gi|30019310|ref|NP_830941.1|	catalase [Bacillus cereus ATCC 14579],	cAB11	cAB11$gi|30019310|ref|NP_830941.1|	3	cAB11$7435		0	29		0	138	6990
9221	1033.01	2064	2063.99	2.87162	0	71.84	71.84	386	404	R	FIQEGDQSPDGNGTILFAR	G		1	4501.65	cAB11.10958.10958.2.dta	2	gi|30021908|ref|NP_833539.1|	prolyl-tRNA synthetase [Bacillus cereus ATCC 14579],	cAB11	cAB11$gi|30021908|ref|NP_833539.1|	4	cAB11$9221		0	29		0	138	6990
6322	818.41	1634.81	1634.8	0.674699	0	95.17	95.17	410	424	R	IEDELGEVAVYDGVK	S		1	4502.61	cAB11.10960.10960.2.dta	2	gi|30023172|ref|NP_834803.1|	phosphopyruvate hydratase [Bacillus cereus ATCC 14579],	cAB11	cAB11$gi|30023172|ref|NP_834803.1|	152	cAB11$6322		0	29		0	138	6990
5212	729.922	1457.83	1457.83	0.880077	2	39.77	39.77	563	574	K	LLTIKEDIMNRL	-		1	4504.04	cAB11.10964.10964.2.dta	2	gi|30022960|ref|NP_834591.1|	phosphoglucomutase [Bacillus cereus ATCC 14579],	cAB11	cAB11$gi|30022960|ref|NP_834591.1|	8	cAB11$5212		0	29	M	1	139	6990
1018	479.271	956.528	956.529	-1.4124	1	39.66	39.66	389	397	R	DVLRLGDIG	-		1	4505.3	cAB11.10967.10967.2.dta	2	gi|30022712|ref|NP_834343.1|	acetate kinase [Bacillus cereus ATCC 14579],	cAB11	cAB11$gi|30022712|ref|NP_834343.1|	77	cAB11$1018		0	29		0	139	6990
4253	661.349	1320.68	1320.68	-0.136293	0	52.15	52.15	48	59	R	LGFEGGQTPLFR	R		1	4506.21	cAB11.10969.10969.2.dta	2	gi|30018399|ref|NP_830030.1|	50S ribosomal protein L15 [Bacillus cereus ATCC 14579],	cAB11	cAB11$gi|30018399|ref|NP_830030.1|	4	cAB11$4253		0	29		0	139	6990
5164	728.407	1454.8	1454.8	0.686006	0	82.01	82.01	300	313	R	DILPIVEGSNVATK	Y		1	4507.46	cAB11.10972.10972.2.dta	2	gi|30021917|ref|NP_833548.1|	ATP-dependent protease ATP-binding subunit [Bacillus cereus ATCC 14579],	cAB11	cAB11$gi|30021917|ref|NP_833548.1|	24	cAB11$5164		0	29		0	139	6990
8815	498.498	1989.96	1989.96	-0.010553	0	31.45	31.45	321	335	R	HTPFFANYRPQFYFR	T		1	4508.99	cAB11.10976.10976.4.dta	4	gi|30018378|ref|NP_830009.1|	elongation factor Tu [Bacillus cereus ATCC 14579],	cAB11	cAB11$gi|30018378|ref|NP_830009.1|	868	cAB11$8815		0	29		0	139	6990
4044	648.388	1294.76	1294.76	0.890512	0	61.21	61.21	2	15	M	GLTAGIVGLPNVGK	S		1	4509.32	cAB11.10977.10977.2.dta	2	gi|30023499|ref|NP_835130.1|	translation-associated GTPase [Bacillus cereus ATCC 14579],	cAB11	cAB11$gi|30023499|ref|NP_835130.1|	17	cAB11$4044		0	29		0	139	6990
4146	654.904	1307.79	1307.79	0.701182	0	35.43	35.43	201	212	R	SLGIQPNIIVVR	T		1	4509.61	cAB11.10978.10978.2.dta	2	gi|30023369|ref|NP_835000.1|	CTP synthetase [Bacillus cereus ATCC 14579],	cAB11	cAB11$gi|30023369|ref|NP_835000.1|	38	cAB11$4146		0	29		0	139	6990
8419	968.497	1934.98	1934.98	1.00776	0	50.83	50.83	332	349	R	LTQMGIYPAVDPLASTSR	A	Oxidation (M) [4]	1	4510.49	cAB11.10980.10980.2.dta	2	gi|30023337|ref|NP_834968.1|	F0F1 ATP synthase subunit beta [Bacillus cereus ATCC 14579],	cAB11	cAB11$gi|30023337|ref|NP_834968.1|	87	cAB11$8419	M	1	30	M	1	140	6990
12167	798.915	3191.63	3191.63	1.24983	2	29.23	29.23	354	382	R	KHVTVVLSGEGADELFGGYNIYREPNSLK	M		1	4512.04	cAB11.10984.10984.4.dta	4	gi|30020338|ref|NP_831969.1|	asparagine synthetase [glutamine-hydrolyzing] [Bacillus cereus ATCC 14579],	cAB11	cAB11$gi|30020338|ref|NP_831969.1|	20	cAB11$12167		0	30		0	140	6990
10452	603.795	2411.15	2411.15	0.471145	1	18.22	18.22	289	308	K	FVKPEDSYEELEKLTNDAER	V		1	4513.86	cAB11.10988.10988.4.dta	4	gi|30018290|ref|NP_829921.1|	seryl-tRNA synthetase [Bacillus cereus ATCC 14579],	cAB11	cAB11$gi|30018290|ref|NP_829921.1|	14	cAB11$10452		0	30		0	140	6990
6307	816.454	1630.89	1630.89	0.247104	0	42.78	42.78	259	272	K	QSIIVTELPYQVNK	A		1	4514.51	cAB11.10990.10990.2.dta	2	gi|30018284|ref|NP_829915.1|	DNA gyrase subunit A [Bacillus cereus ATCC 14579],	cAB11	cAB11$gi|30018284|ref|NP_829915.1|	11	cAB11$6307		0	30		0	140	6990
4254	661.349	1320.68	1320.68	0.878334	0	52.85	52.85	48	59	R	LGFEGGQTPLFR	R		1	4517.28	cAB11.10995.10995.2.dta	2	gi|30018399|ref|NP_830030.1|	50S ribosomal protein L15 [Bacillus cereus ATCC 14579],	cAB11	cAB11$gi|30018399|ref|NP_830030.1|	4	cAB11$4254		0	30		0	140	6990
6149	803.926	1605.84	1605.84	1.00259	1	31.75	31.75	380	395	R	EGGRTVGYGVVATIVE	-		1	4517.56	cAB11.10996.10996.2.dta	2	gi|30018378|ref|NP_830009.1|	elongation factor Tu [Bacillus cereus ATCC 14579],	cAB11	cAB11$gi|30018378|ref|NP_830009.1|	868	cAB11$6149		0	30		0	140	6990
5165	728.407	1454.8	1454.8	0.850977	0	83.48	83.48	300	313	R	DILPIVEGSNVATK	Y		1	4518.8	cAB11.10999.10999.2.dta	2	gi|30021917|ref|NP_833548.1|	ATP-dependent protease ATP-binding subunit [Bacillus cereus ATCC 14579],	cAB11	cAB11$gi|30021917|ref|NP_833548.1|	24	cAB11$5165		0	30		0	140	6990
8807	498.498	1989.96	1989.96	-0.251763	0	24.77	24.77	321	335	R	HTPFFANYRPQFYFR	T		1	4519.66	cAB11.11001.11001.4.dta	4	gi|30018378|ref|NP_830009.1|	elongation factor Tu [Bacillus cereus ATCC 14579],	cAB11	cAB11$gi|30018378|ref|NP_830009.1|	868	cAB11$8807		0	30		0	140	6990
12805	955.75	3818.97	3818.97	0.377851	2	20.03	20.03	60	94	R	GITITSAATTAQWKGHRVNIIDTPGHVDFTVEVER	S		1	4519.99	cAB11.11002.11002.4.dta	4	gi|30018377|ref|NP_830008.1|	elongation factor G [Bacillus cereus ATCC 14579],	cAB11	cAB11$gi|30018377|ref|NP_830008.1|	193	cAB11$12805		0	30		0	140	6990
4046	648.389	1294.76	1294.76	1.46205	0	30.14	30.14	2	15	M	GLTAGIVGLPNVGK	S		1	4520.37	cAB11.11003.11003.2.dta	2	gi|30023499|ref|NP_835130.1|	translation-associated GTPase [Bacillus cereus ATCC 14579],	cAB11	cAB11$gi|30023499|ref|NP_835130.1|	17	cAB11$4046		0	30		0	140	6990
12071	784.891	3135.54	3135.53	0.736079	1	23.42	23.42	547	574	K	TTMAKFEGEGNAPAFHYEDVDISLIKPR	K		1	4521.53	cAB11.11006.11006.4.dta	4	gi|30022595|ref|NP_834226.1|	succinate dehydrogenase flavoprotein subunit [Bacillus cereus ATCC 14579],	cAB11	cAB11$gi|30022595|ref|NP_834226.1|	24	cAB11$12071		0	30	M	1	141	6990
12585	885.723	3538.86	3538.86	1.31201	1	19.58	19.58	107	140	R	VVNPLGQPVDGLGPINTTNTRPIESPAPGVMDRK	S		1	4522.73	cAB11.11009.11009.4.dta	4	gi|161511197|ref|NP_834970.2|	F0F1 ATP synthase subunit alpha [Bacillus cereus ATCC 14579],	cAB11	cAB11$gi|161511197|ref|NP_834970.2|	59	cAB11$12585		0	30	M	1	142	6990
1866	543.327	1084.64	1084.64	-0.502471	0	35.88	35.88	369	377	K	FPQLLVNVR	V		1	4525.43	cAB11.11016.11016.2.dta	2	gi|30018425|ref|NP_830056.1|	phosphoglucosamine mutase [Bacillus cereus ATCC 14579],	cAB11	cAB11$gi|30018425|ref|NP_830056.1|	10	cAB11$1866		0	30		0	142	6990
5366	741.341	1480.67	1480.67	-0.542322	0	29.06	29.06	443	454	R	ELPMEYAVEMNR	L		1	4528.9	cAB11.11023.11023.2.dta	2	gi|30023019|ref|NP_834650.1|	ABC transporter-associated protein [Bacillus cereus ATCC 14579],	cAB11	cAB11$gi|30023019|ref|NP_834650.1|	37	cAB11$5366		0	30	MM	2	144	6990
5166	728.407	1454.8	1454.8	1.01595	0	81.83	81.83	300	313	R	DILPIVEGSNVATK	Y		1	4529.82	cAB11.11025.11025.2.dta	2	gi|30021917|ref|NP_833548.1|	ATP-dependent protease ATP-binding subunit [Bacillus cereus ATCC 14579],	cAB11	cAB11$gi|30021917|ref|NP_833548.1|	24	cAB11$5166		0	30		0	144	6990
8831	498.499	1989.97	1989.96	0.793482	0	24.14	24.14	321	335	R	HTPFFANYRPQFYFR	T		1	4531.04	cAB11.11028.11028.4.dta	4	gi|30018378|ref|NP_830009.1|	elongation factor Tu [Bacillus cereus ATCC 14579],	cAB11	cAB11$gi|30018378|ref|NP_830009.1|	868	cAB11$8831		0	30		0	144	6990
12103	789.927	3155.68	3155.67	1.40921	1	31.72	31.72	198	226	R	SVSGETKVFPVAENIHVNNILHESIVPAR	I		1	4533.48	cAB11.11034.11034.4.dta	4	gi|30018532|ref|NP_830163.1|	phosphoribosylaminoimidazole carboxylase ATPase subunit [Bacillus cereus ATCC 14579],	cAB11	cAB11$gi|30018532|ref|NP_830163.1|	32	cAB11$12103		0	30		0	144	6990
10524	611.057	2440.2	2440.2	0.893781	2	45.58	45.58	140	161	R	RFEIVSKTDADAFGAYLHMGGR	I		1	4533.78	cAB11.11035.11035.4.dta	4	gi|30021914|ref|NP_833545.1|	elongation factor Ts [Bacillus cereus ATCC 14579],	cAB11	cAB11$gi|30021914|ref|NP_833545.1|	49	cAB11$10524		0	30	M	1	145	6990
6557	832.426	1662.84	1662.84	0.547258	0	69.32	69.32	140	154	K	IGADFLYSVGTIHDR	L		1	4534.79	cAB11.11038.11038.2.dta	2	gi|30018377|ref|NP_830008.1|	elongation factor G [Bacillus cereus ATCC 14579],	cAB11	cAB11$gi|30018377|ref|NP_830008.1|	193	cAB11$6557		0	30		0	145	6990
1867	543.327	1084.64	1084.64	0.401055	0	30.14	30.14	369	377	K	FPQLLVNVR	V		1	4535.7	cAB11.11040.11040.2.dta	2	gi|30018425|ref|NP_830056.1|	phosphoglucosamine mutase [Bacillus cereus ATCC 14579],	cAB11	cAB11$gi|30018425|ref|NP_830056.1|	10	cAB11$1867		0	30		0	145	6990
7179	870.932	1739.85	1739.85	1.07423	0	81.93	81.93	221	235	K	LLEDSFSYANQLGQR	K		1	4537.87	cAB11.11045.11045.2.dta	2	gi|30019504|ref|NP_831135.1|	ribonucleotide-diphosphate reductase subunit alpha [Bacillus cereus ATCC 14579],	cAB11	cAB11$gi|30019504|ref|NP_831135.1|	21	cAB11$7179		0	30		0	145	6990
5367	741.342	1480.67	1480.67	0.524763	0	45.72	45.72	443	454	R	ELPMEYAVEMNR	L		1	4538.78	cAB11.11047.11047.2.dta	2	gi|30023019|ref|NP_834650.1|	ABC transporter-associated protein [Bacillus cereus ATCC 14579],	cAB11	cAB11$gi|30023019|ref|NP_834650.1|	37	cAB11$5367		0	30	MM	2	147	6990
5907	785.441	1568.87	1568.87	0.898101	0	58.96	58.96	272	285	K	ELVVTNSIVLPEEK	K		1	4539.06	cAB11.11048.11048.2.dta	2	gi|30018321|ref|NP_829952.1|	ribose-phosphate pyrophosphokinase [Bacillus cereus ATCC 14579],	cAB11	cAB11$gi|30018321|ref|NP_829952.1|	89	cAB11$5907		0	30		0	147	6990
9873	553.038	2208.12	2208.12	0.401699	1	23.53	23.53	331	349	R	GFDKLINIWGADHHGYIPR	M		1	4539.95	cAB11.11050.11050.4.dta	4	gi|30023394|ref|NP_835025.1|	arginyl-tRNA synthetase [Bacillus cereus ATCC 14579],	cAB11	cAB11$gi|30023394|ref|NP_835025.1|	19	cAB11$9873		0	30		0	147	6990
3946	644.344	1286.67	1286.67	0.706474	0	39.68	39.68	109	121	K	TADLGDLVGIEGK	V		1	4540.27	cAB11.11051.11051.2.dta	2	gi|30018348|ref|NP_829979.1|	lysyl-tRNA synthetase [Bacillus cereus ATCC 14579],	cAB11	cAB11$gi|30018348|ref|NP_829979.1|	9	cAB11$3946		0	30		0	147	6990
8817	498.498	1989.96	1989.96	0.0497496	0	19.11	19.11	321	335	R	HTPFFANYRPQFYFR	T		1	4541.82	cAB11.11055.11055.4.dta	4	gi|30018378|ref|NP_830009.1|	elongation factor Tu [Bacillus cereus ATCC 14579],	cAB11	cAB11$gi|30018378|ref|NP_830009.1|	868	cAB11$8817		0	30		0	147	6990
6154	803.927	1605.84	1605.84	2.59678	1	17.18	17.18	380	395	R	EGGRTVGYGVVATIVE	-		1	4542.15	cAB11.11056.11056.2.dta	2	gi|30018378|ref|NP_830009.1|	elongation factor Tu [Bacillus cereus ATCC 14579],	cAB11	cAB11$gi|30018378|ref|NP_830009.1|	868	cAB11$6154		0	30		0	147	6990
4757	693.385	1384.76	1384.76	-0.41668	0	40.52	40.52	103	115	R	ATTIQELLNPASK	G		1	4542.45	cAB11.11057.11057.2.dta	2	gi|30022198|ref|NP_833829.1|	bifunctional 3,4-dihydroxy-2-butanone 4-phosphate synthase/GTP cyclohydrolase II protein [Bacillus cereus ATCC 14579],	cAB11	cAB11$gi|30022198|ref|NP_833829.1|	6	cAB11$4757		0	30		0	147	6990
12586	885.723	3538.86	3538.86	1.31201	1	20.46	20.46	107	140	R	VVNPLGQPVDGLGPINTTNTRPIESPAPGVMDRK	S		1	4543.39	cAB11.11059.11059.4.dta	4	gi|161511197|ref|NP_834970.2|	F0F1 ATP synthase subunit alpha [Bacillus cereus ATCC 14579],	cAB11	cAB11$gi|161511197|ref|NP_834970.2|	59	cAB11$12586		0	30	M	1	148	6990
5440	747.41	1492.81	1492.8	1.3766	0	66.74	66.74	228	242	R	VVVQGFGNAGSFLAK	F		1	4544.02	cAB11.11061.11061.2.dta	2	gi|30019639|ref|NP_831270.1|	NAD-specific glutamate dehydrogenase [Bacillus cereus ATCC 14579],	cAB11	cAB11$gi|30019639|ref|NP_831270.1|	27	cAB11$5440		0	30		0	148	6990
2237	566.288	1130.56	1130.56	0.537786	0	25.7	25.7	32	40	K	DIEALEQWK	Q		1	4544.64	cAB11.11063.11063.2.dta	2	gi|30022724|ref|NP_834355.1|	septation ring formation regulator EzrA [Bacillus cereus ATCC 14579],	cAB11	cAB11$gi|30022724|ref|NP_834355.1|	1	cAB11$2237		0	30		0	148	6990
12786	949.204	3792.79	3792.78	1.7209	1	21.05	21.05	285	319	R	QALADAGLQPEDIDYINAHGTSTDANEKYETMAIK	E		1	4545.57	cAB11.11065.11065.4.dta	4	gi|30019329|ref|NP_830960.1|	3-oxoacyl-(acyl carrier protein) synthase II [Bacillus cereus ATCC 14579],	cAB11	cAB11$gi|30019329|ref|NP_830960.1|	31	cAB11$12786		0	30	M	1	149	6990
4827	698.332	1394.65	1394.65	0.182125	0	39.45	39.45	275	285	K	EYDIDVMNLQR	A		1	4546.23	cAB11.11067.11067.2.dta	2	gi|30018584|ref|NP_830215.1|	Alkyl hydroperoxide reductase subunit F [Bacillus cereus ATCC 14579],	cAB11	cAB11$gi|30018584|ref|NP_830215.1|	30	cAB11$4827		0	30	M	1	150	6990
7180	870.932	1739.85	1739.85	1.28115	0	76.46	76.46	221	235	K	LLEDSFSYANQLGQR	K		1	4548.2	cAB11.11072.11072.2.dta	2	gi|30019504|ref|NP_831135.1|	ribonucleotide-diphosphate reductase subunit alpha [Bacillus cereus ATCC 14579],	cAB11	cAB11$gi|30019504|ref|NP_831135.1|	21	cAB11$7180		0	30		0	150	6990
12027	782.686	3126.72	3126.71	1.32759	1	29.92	29.92	187	217	K	AAPVAQKVEAAKPVSVPTMPGDIEIPVTGVR	K		1	4548.51	cAB11.11073.11073.4.dta	4	gi|30022241|ref|NP_833872.1|	branched-chain alpha-keto acid dehydrogenase subunit E2 [Bacillus cereus ATCC 14579],	cAB11	cAB11$gi|30022241|ref|NP_833872.1|	48	cAB11$12027		0	30	M	1	151	6990
11737	729.636	2914.52	2914.51	2.10121	1	19.62	19.62	386	412	R	HQEVNAVLSNSLGFGGHNAVLVFKSYK	-		1	4548.83	cAB11.11074.11074.4.dta	4	gi|30019329|ref|NP_830960.1|	3-oxoacyl-(acyl carrier protein) synthase II [Bacillus cereus ATCC 14579],	cAB11	cAB11$gi|30019329|ref|NP_830960.1|	31	cAB11$11737		0	30		0	151	6990
9578	537.54	2146.13	2146.13	0.349	1	23.13	23.13	793	811	K	VIFDVEGETFVIHSAEKVK	-		1	4549.14	cAB11.11075.11075.4.dta	4	gi|30018352|ref|NP_829983.1|	negative regulator of genetic competence clpC/mecB [Bacillus cereus ATCC 14579],	cAB11	cAB11$gi|30018352|ref|NP_829983.1|	37	cAB11$9578		0	30		0	151	6990
7670	908.995	1815.98	1815.97	1.17568	1	55.61	55.61	603	618	K	IFGQSPSIDLDVELKR	Q		1	4549.77	cAB11.11077.11077.2.dta	2	gi|30018537|ref|NP_830168.1|	phosphoribosylformylglycinamidine synthase II [Bacillus cereus ATCC 14579],	cAB11	cAB11$gi|30018537|ref|NP_830168.1|	70	cAB11$7670		0	30		0	151	6990
5906	785.441	1568.87	1568.87	0.898101	0	64.87	64.87	272	285	K	ELVVTNSIVLPEEK	K		1	4550.58	cAB11.11079.11079.2.dta	2	gi|30018321|ref|NP_829952.1|	ribose-phosphate pyrophosphokinase [Bacillus cereus ATCC 14579],	cAB11	cAB11$gi|30018321|ref|NP_829952.1|	89	cAB11$5906		0	30		0	151	6990
5368	741.342	1480.67	1480.67	0.524763	0	44.47	44.47	443	454	R	ELPMEYAVEMNR	L		1	4550.85	cAB11.11080.11080.2.dta	2	gi|30023019|ref|NP_834650.1|	ABC transporter-associated protein [Bacillus cereus ATCC 14579],	cAB11	cAB11$gi|30023019|ref|NP_834650.1|	37	cAB11$5368		0	30	MM	2	153	6990
9872	553.038	2208.12	2208.12	-0.0511747	1	19.86	19.86	331	349	R	GFDKLINIWGADHHGYIPR	M		1	4551.13	cAB11.11081.11081.4.dta	4	gi|30023394|ref|NP_835025.1|	arginyl-tRNA synthetase [Bacillus cereus ATCC 14579],	cAB11	cAB11$gi|30023394|ref|NP_835025.1|	19	cAB11$9872		0	30		0	153	6990
3945	644.343	1286.67	1286.67	0.0380827	0	87.58	87.58	109	121	K	TADLGDLVGIEGK	V		1	4551.47	cAB11.11082.11082.2.dta	2	gi|30018348|ref|NP_829979.1|	lysyl-tRNA synthetase [Bacillus cereus ATCC 14579],	cAB11	cAB11$gi|30018348|ref|NP_829979.1|	9	cAB11$3945		0	30		0	153	6990
2360	575.299	1148.58	1148.58	0.96815	0	62.12	62.12	211	220	R	VGDSIQDIFR	K		1	4551.76	cAB11.11083.11083.2.dta	2	gi|30022065|ref|NP_833696.1|	Zn-dependent hydrolase [Bacillus cereus ATCC 14579],	cAB11	cAB11$gi|30022065|ref|NP_833696.1|	7	cAB11$2360		0	30		0	153	6990
4758	693.386	1384.76	1384.76	1.25871	0	64.27	64.27	103	115	R	ATTIQELLNPASK	G		1	4552.67	cAB11.11085.11085.2.dta	2	gi|30022198|ref|NP_833829.1|	bifunctional 3,4-dihydroxy-2-butanone 4-phosphate synthase/GTP cyclohydrolase II protein [Bacillus cereus ATCC 14579],	cAB11	cAB11$gi|30022198|ref|NP_833829.1|	6	cAB11$4758		0	30		0	153	6990
6156	803.928	1605.84	1605.84	3.0576	1	20.52	20.52	380	395	R	EGGRTVGYGVVATIVE	-		1	4553.35	cAB11.11087.11087.2.dta	2	gi|30018378|ref|NP_830009.1|	elongation factor Tu [Bacillus cereus ATCC 14579],	cAB11	cAB11$gi|30018378|ref|NP_830009.1|	868	cAB11$6156		0	30		0	153	6990
5439	747.41	1492.8	1492.8	0.720121	0	90.14	90.14	228	242	R	VVVQGFGNAGSFLAK	F		1	4554.28	cAB11.11089.11089.2.dta	2	gi|30019639|ref|NP_831270.1|	NAD-specific glutamate dehydrogenase [Bacillus cereus ATCC 14579],	cAB11	cAB11$gi|30019639|ref|NP_831270.1|	27	cAB11$5439		0	30		0	153	6990
8661	986.001	1969.99	1969.98	1.32336	0	71.95	71.95	110	127	K	TSLSILTQTSGQFEETTK	Q		1	4557.4	cAB11.11098.11098.2.dta	2	gi|30019464|ref|NP_831095.1|	PhaP protein [Bacillus cereus ATCC 14579],	cAB11	cAB11$gi|30019464|ref|NP_831095.1|	2	cAB11$8661		0	30		0	153	6990
12026	782.686	3126.71	3126.71	1.02056	1	27.17	27.17	187	217	K	AAPVAQKVEAAKPVSVPTMPGDIEIPVTGVR	K		1	4559.29	cAB11.11103.11103.4.dta	4	gi|30022241|ref|NP_833872.1|	branched-chain alpha-keto acid dehydrogenase subunit E2 [Bacillus cereus ATCC 14579],	cAB11	cAB11$gi|30022241|ref|NP_833872.1|	48	cAB11$12026		0	30	M	1	154	6990
5908	785.441	1568.87	1568.87	0.974589	0	54.85	54.85	272	285	K	ELVVTNSIVLPEEK	K		1	4561.09	cAB11.11106.11106.2.dta	2	gi|30018321|ref|NP_829952.1|	ribose-phosphate pyrophosphokinase [Bacillus cereus ATCC 14579],	cAB11	cAB11$gi|30018321|ref|NP_829952.1|	89	cAB11$5908		0	30		0	154	6990
2757	596.811	1191.61	1191.61	0.547999	0	49.11	49.11	506	515	R	QLANMFELAR	V		1	4561.67	cAB11.11108.11108.2.dta	2	gi|30022595|ref|NP_834226.1|	succinate dehydrogenase flavoprotein subunit [Bacillus cereus ATCC 14579],	cAB11	cAB11$gi|30022595|ref|NP_834226.1|	24	cAB11$2757		0	30	M	1	155	6990
8303	960.479	1918.94	1918.94	3.36384	0	39.06	39.06	98	115	K	EMVLPMNTGAEAVETAIK	T	Oxidation (M) [6]	1	4561.96	cAB11.11109.11109.2.dta	2	gi|30019304|ref|NP_830935.1|	ornithine--oxo-acid transaminase [Bacillus cereus ATCC 14579],	cAB11	cAB11$gi|30019304|ref|NP_830935.1|	24	cAB11$8303	M	1	31	MM	2	157	6990
3947	644.344	1286.67	1286.67	1.07953	0	46.53	46.53	109	121	K	TADLGDLVGIEGK	V		1	4563.22	cAB11.11112.11112.2.dta	2	gi|30018348|ref|NP_829979.1|	lysyl-tRNA synthetase [Bacillus cereus ATCC 14579],	cAB11	cAB11$gi|30018348|ref|NP_829979.1|	9	cAB11$3947		0	31		0	157	6990
4759	693.387	1384.76	1384.76	1.96641	0	52.15	52.15	103	115	R	ATTIQELLNPASK	G		1	4564.48	cAB11.11115.11115.2.dta	2	gi|30022198|ref|NP_833829.1|	bifunctional 3,4-dihydroxy-2-butanone 4-phosphate synthase/GTP cyclohydrolase II protein [Bacillus cereus ATCC 14579],	cAB11	cAB11$gi|30022198|ref|NP_833829.1|	6	cAB11$4759		0	31		0	157	6990
7354	883.471	1764.93	1764.92	2.59501	2	24.72	24.72	400	414	K	RVEALTSKFPMYPNL	-		1	4564.81	cAB11.11116.11116.2.dta	2	gi|30023347|ref|NP_834978.1|	serine hydroxymethyltransferase [Bacillus cereus ATCC 14579],	cAB11	cAB11$gi|30023347|ref|NP_834978.1|	57	cAB11$7354		0	31	M	1	158	6990
8833	498.499	1989.97	1989.96	0.853784	0	21.08	21.08	321	335	R	HTPFFANYRPQFYFR	T		1	4566.03	cAB11.11119.11119.4.dta	4	gi|30018378|ref|NP_830009.1|	elongation factor Tu [Bacillus cereus ATCC 14579],	cAB11	cAB11$gi|30018378|ref|NP_830009.1|	868	cAB11$8833		0	31		0	158	6990
12028	782.686	3126.72	3126.71	1.4939	1	18.19	18.19	187	217	K	AAPVAQKVEAAKPVSVPTMPGDIEIPVTGVR	K		1	4569.62	cAB11.11127.11127.4.dta	4	gi|30022241|ref|NP_833872.1|	branched-chain alpha-keto acid dehydrogenase subunit E2 [Bacillus cereus ATCC 14579],	cAB11	cAB11$gi|30022241|ref|NP_833872.1|	48	cAB11$12028		0	31	M	1	159	6990
5910	785.441	1568.87	1568.87	1.44627	0	39.98	39.98	272	285	K	ELVVTNSIVLPEEK	K		1	4571.71	cAB11.11131.11131.2.dta	2	gi|30018321|ref|NP_829952.1|	ribose-phosphate pyrophosphokinase [Bacillus cereus ATCC 14579],	cAB11	cAB11$gi|30018321|ref|NP_829952.1|	89	cAB11$5910		0	31		0	159	6990
2758	596.811	1191.61	1191.61	0.648704	0	46.58	46.58	506	515	R	QLANMFELAR	V		1	4573.52	cAB11.11134.11134.2.dta	2	gi|30022595|ref|NP_834226.1|	succinate dehydrogenase flavoprotein subunit [Bacillus cereus ATCC 14579],	cAB11	cAB11$gi|30022595|ref|NP_834226.1|	24	cAB11$2758		0	31	M	1	160	6990
4955	709.917	1417.82	1417.82	1.31117	0	40.29	40.29	74	87	R	LGVISTPGVAYLTK	A		1	4574.22	cAB11.11136.11136.2.dta	2	gi|30018425|ref|NP_830056.1|	phosphoglucosamine mutase [Bacillus cereus ATCC 14579],	cAB11	cAB11$gi|30018425|ref|NP_830056.1|	10	cAB11$4955		0	31		0	160	6990
5441	747.41	1492.81	1492.8	1.69815	0	37.84	37.84	228	242	R	VVVQGFGNAGSFLAK	F		1	4574.51	cAB11.11137.11137.2.dta	2	gi|30019639|ref|NP_831270.1|	NAD-specific glutamate dehydrogenase [Bacillus cereus ATCC 14579],	cAB11	cAB11$gi|30019639|ref|NP_831270.1|	27	cAB11$5441		0	31		0	160	6990
8613	490.761	1959.02	1959.02	-0.782535	2	30.84	30.84	8	24	R	QDEKVFAAIEAELGRQR	S		1	4574.81	cAB11.11138.11138.4.dta	4	gi|30023347|ref|NP_834978.1|	serine hydroxymethyltransferase [Bacillus cereus ATCC 14579],	cAB11	cAB11$gi|30023347|ref|NP_834978.1|	57	cAB11$8613		0	31		0	160	6990
7467	894.441	1786.87	1786.86	1.98672	0	32.83	32.83	292	308	R	LAGPDVPAMPYAPTMEK	F		1	4577.32	cAB11.11144.11144.2.dta	2	gi|30022242|ref|NP_833873.1|	2-oxoisovalerate dehydrogenase beta subunit [Bacillus cereus ATCC 14579],	cAB11	cAB11$gi|30022242|ref|NP_833873.1|	14	cAB11$7467		0	31	MM	2	162	6990
9119	1020.53	2039.04	2039.03	3.73412	0	79.87	79.87	77	94	R	VNIIDTPGHVDFTVEVER	S		1	4578.89	cAB11.11148.11148.2.dta	2	gi|30018377|ref|NP_830008.1|	elongation factor G [Bacillus cereus ATCC 14579],	cAB11	cAB11$gi|30018377|ref|NP_830008.1|	193	cAB11$9119		0	31		0	162	6990
1607	524.789	1047.56	1047.56	2.54401	0	26.34	26.34	327	335	K	ALDNIDLFK	T		1	4579.26	cAB11.11149.11149.2.dta	2	gi|30022527|ref|NP_834158.1|	rod shape-determining protein mreB [Bacillus cereus ATCC 14579],	cAB11	cAB11$gi|30022527|ref|NP_834158.1|	50	cAB11$1607		0	31		0	162	6990
1432	513.819	1025.62	1025.62	0.313955	0	44.96	44.96	235	243	R	VIGLNILER	L		1	4580.41	cAB11.11152.11152.2.dta	2	gi|30018304|ref|NP_829935.1|	tpl protein [Bacillus cereus ATCC 14579],	cAB11	cAB11$gi|30018304|ref|NP_829935.1|	2	cAB11$1432		0	31		0	162	6990
6155	803.928	1605.84	1605.84	2.89569	1	18.31	18.31	380	395	R	EGGRTVGYGVVATIVE	-		1	4581.48	cAB11.11155.11155.2.dta	2	gi|30018378|ref|NP_830009.1|	elongation factor Tu [Bacillus cereus ATCC 14579],	cAB11	cAB11$gi|30018378|ref|NP_830009.1|	868	cAB11$6155		0	31		0	162	6990
5903	785.44	1568.87	1568.87	-0.351209	0	50.05	50.05	272	285	K	ELVVTNSIVLPEEK	K		1	4582.39	cAB11.11157.11157.2.dta	2	gi|30018321|ref|NP_829952.1|	ribose-phosphate pyrophosphokinase [Bacillus cereus ATCC 14579],	cAB11	cAB11$gi|30018321|ref|NP_829952.1|	89	cAB11$5903		0	31		0	162	6990
2759	596.811	1191.61	1191.61	1.05152	0	26.21	26.21	506	515	R	QLANMFELAR	V		1	4584.72	cAB11.11163.11163.2.dta	2	gi|30022595|ref|NP_834226.1|	succinate dehydrogenase flavoprotein subunit [Bacillus cereus ATCC 14579],	cAB11	cAB11$gi|30022595|ref|NP_834226.1|	24	cAB11$2759		0	31	M	1	163	6990
4954	709.917	1417.82	1417.82	1.12779	0	30.24	30.24	74	87	R	LGVISTPGVAYLTK	A		1	4586.36	cAB11.11167.11167.2.dta	2	gi|30018425|ref|NP_830056.1|	phosphoglucosamine mutase [Bacillus cereus ATCC 14579],	cAB11	cAB11$gi|30018425|ref|NP_830056.1|	10	cAB11$4954		0	31		0	163	6990
8618	490.762	1959.02	1959.02	0.156711	2	28.32	28.32	8	24	R	QDEKVFAAIEAELGRQR	S		1	4586.66	cAB11.11168.11168.4.dta	4	gi|30023347|ref|NP_834978.1|	serine hydroxymethyltransferase [Bacillus cereus ATCC 14579],	cAB11	cAB11$gi|30023347|ref|NP_834978.1|	57	cAB11$8618		0	31		0	163	6990
7466	894.44	1786.87	1786.86	1.2368	0	22.03	22.03	292	308	R	LAGPDVPAMPYAPTMEK	F		1	4587.95	cAB11.11171.11171.2.dta	2	gi|30022242|ref|NP_833873.1|	2-oxoisovalerate dehydrogenase beta subunit [Bacillus cereus ATCC 14579],	cAB11	cAB11$gi|30022242|ref|NP_833873.1|	14	cAB11$7466		0	31	MM	2	165	6990
8936	1003.02	2004.02	2004.02	1.38821	0	55.43	55.43	33	50	R	FIEEIGTYNPVAQPAEVK	I		1	4588.31	cAB11.11172.11172.2.dta	2	gi|30021932|ref|NP_833563.1|	30S ribosomal protein S16 [Bacillus cereus ATCC 14579],	cAB11	cAB11$gi|30021932|ref|NP_833563.1|	2	cAB11$8936		0	31		0	165	6990
1606	524.787	1047.56	1047.56	0.214785	0	46.84	46.84	327	335	K	ALDNIDLFK	T		1	4589.27	cAB11.11174.11174.2.dta	2	gi|30022527|ref|NP_834158.1|	rod shape-determining protein mreB [Bacillus cereus ATCC 14579],	cAB11	cAB11$gi|30022527|ref|NP_834158.1|	50	cAB11$1606		0	31		0	165	6990
9117	1020.52	2039.03	2039.03	1.04657	0	93.54	93.54	77	94	R	VNIIDTPGHVDFTVEVER	S		1	4589.51	cAB11.11175.11175.2.dta	2	gi|30018377|ref|NP_830008.1|	elongation factor G [Bacillus cereus ATCC 14579],	cAB11	cAB11$gi|30018377|ref|NP_830008.1|	193	cAB11$9117		0	31		0	165	6990
4788	696.375	1390.73	1390.73	0.437179	0	31.51	31.51	62	73	R	ELAIQVGEELYK	I		1	4591.32	cAB11.11180.11180.2.dta	2	gi|30018496|ref|NP_830127.1|	ATP-dependent RNA helicase [Bacillus cereus ATCC 14579],	cAB11	cAB11$gi|30018496|ref|NP_830127.1|	32	cAB11$4788		0	31		0	165	6990
9028	505.789	2019.13	2019.13	-0.0693369	1	30.59	30.59	422	440	R	VPYKGPLADTVHQLVGGLR	A		1	4593.46	cAB11.11185.11185.4.dta	4	gi|30018286|ref|NP_829917.1|	inositol-5-monophosphate dehydrogenase [Bacillus cereus ATCC 14579],	cAB11	cAB11$gi|30018286|ref|NP_829917.1|	23	cAB11$9028		0	31		0	165	6990
5522	752.941	1503.87	1503.87	0.897686	1	56.01	56.01	31	44	R	KYANIGDIIVATVK	Q		1	4594.22	cAB11.11187.11187.2.dta	2	gi|30018390|ref|NP_830021.1|	50S ribosomal protein L14 [Bacillus cereus ATCC 14579],	cAB11	cAB11$gi|30018390|ref|NP_830021.1|	9	cAB11$5522		0	31		0	165	6990
6153	803.927	1605.84	1605.84	1.61287	1	27.22	27.22	380	395	R	EGGRTVGYGVVATIVE	-		1	4595.15	cAB11.11189.11189.2.dta	2	gi|30018378|ref|NP_830009.1|	elongation factor Tu [Bacillus cereus ATCC 14579],	cAB11	cAB11$gi|30018378|ref|NP_830009.1|	868	cAB11$6153		0	31		0	165	6990
7891	929.427	1856.84	1856.83	4.24917	0	63.42	63.42	518	532	K	EATYDEFLENEELQK	Q		1	4597.76	cAB11.11194.11194.2.dta	2	gi|30021050|ref|NP_832681.1|	ABC transporter ATP-binding protein [Bacillus cereus ATCC 14579],	cAB11	cAB11$gi|30021050|ref|NP_832681.1|	1	cAB11$7891		0	31		0	165	6990
5716	769.944	1537.87	1537.87	0.801107	0	52.55	52.55	163	177	R	VINSTGALSLPEIPK	K		1	4598.72	cAB11.11196.11196.2.dta	2	gi|30022058|ref|NP_833689.1|	dihydrolipoamide dehydrogenase [Bacillus cereus ATCC 14579],	cAB11	cAB11$gi|30022058|ref|NP_833689.1|	57	cAB11$5716		0	31		0	165	6990
6779	844.948	1687.88	1687.88	1.4225	0	47.43	47.43	48	62	K	LIAFDQDEIAIQNAK	E		1	4598.99	cAB11.11197.11197.2.dta	2	gi|30022007|ref|NP_833638.1|	S-adenosyl-methyltransferase MraW [Bacillus cereus ATCC 14579],	cAB11	cAB11$gi|30022007|ref|NP_833638.1|	4	cAB11$6779		0	31		0	165	6990
1604	524.787	1047.56	1047.56	0.100233	0	52.91	52.91	327	335	K	ALDNIDLFK	T		1	4599.96	cAB11.11199.11199.2.dta	2	gi|30022527|ref|NP_834158.1|	rod shape-determining protein mreB [Bacillus cereus ATCC 14579],	cAB11	cAB11$gi|30022527|ref|NP_834158.1|	50	cAB11$1604		0	31		0	165	6990
9118	1020.53	2039.04	2039.03	1.99801	0	72.12	72.12	77	94	R	VNIIDTPGHVDFTVEVER	S		1	4600.21	cAB11.11200.11200.2.dta	2	gi|30018377|ref|NP_830008.1|	elongation factor G [Bacillus cereus ATCC 14579],	cAB11	cAB11$gi|30018377|ref|NP_830008.1|	193	cAB11$9118		0	31		0	165	6990
8935	1003.02	2004.02	2004.02	1.01895	0	52.99	52.99	33	50	R	FIEEIGTYNPVAQPAEVK	I		1	4600.59	cAB11.11201.11201.2.dta	2	gi|30021932|ref|NP_833563.1|	30S ribosomal protein S16 [Bacillus cereus ATCC 14579],	cAB11	cAB11$gi|30021932|ref|NP_833563.1|	2	cAB11$8935		0	31		0	165	6990
4790	696.375	1390.74	1390.73	1.31441	0	51.27	51.27	62	73	R	ELAIQVGEELYK	I		1	4602.18	cAB11.11205.11205.2.dta	2	gi|30018496|ref|NP_830127.1|	ATP-dependent RNA helicase [Bacillus cereus ATCC 14579],	cAB11	cAB11$gi|30018496|ref|NP_830127.1|	32	cAB11$4790		0	31		0	165	6990
8616	490.762	1959.02	1959.02	-0.231238	2	29.56	29.56	8	24	R	QDEKVFAAIEAELGRQR	S		1	4602.5	cAB11.11206.11206.4.dta	4	gi|30023347|ref|NP_834978.1|	serine hydroxymethyltransferase [Bacillus cereus ATCC 14579],	cAB11	cAB11$gi|30023347|ref|NP_834978.1|	57	cAB11$8616		0	31		0	165	6990
2744	596.335	1190.66	1190.65	1.3144	0	28.43	28.43	186	196	K	YALEVLGGELK	E		1	4602.89	cAB11.11207.11207.2.dta	2	gi|30023506|ref|NP_835137.1|	glucose-inhibited division protein B [Bacillus cereus ATCC 14579],	cAB11	cAB11$gi|30023506|ref|NP_835137.1|	1	cAB11$2744		0	31		0	165	6990
8238	955.498	1908.98	1908.98	1.57414	0	95.62	95.62	91	109	R	GTTTALNTVAASYGLENVK	E		1	4603.98	cAB11.11210.11210.2.dta	2	gi|30023021|ref|NP_834652.1|	cysteine desulfhydrase [Bacillus cereus ATCC 14579],	cAB11	cAB11$gi|30023021|ref|NP_834652.1|	28	cAB11$8238		0	31		0	165	6990
9027	505.789	2019.13	2019.13	-0.1882	1	28.58	28.58	422	440	R	VPYKGPLADTVHQLVGGLR	A		1	4605.5	cAB11.11214.11214.4.dta	4	gi|30018286|ref|NP_829917.1|	inositol-5-monophosphate dehydrogenase [Bacillus cereus ATCC 14579],	cAB11	cAB11$gi|30018286|ref|NP_829917.1|	23	cAB11$9027		0	31		0	165	6990
8819	498.498	1989.96	1989.96	0.0497496	0	22.34	22.34	321	335	R	HTPFFANYRPQFYFR	T		1	4605.86	cAB11.11215.11215.4.dta	4	gi|30018378|ref|NP_830009.1|	elongation factor Tu [Bacillus cereus ATCC 14579],	cAB11	cAB11$gi|30018378|ref|NP_830009.1|	868	cAB11$8819		0	31		0	165	6990
5718	769.944	1537.87	1537.87	1.59441	0	65.74	65.74	163	177	R	VINSTGALSLPEIPK	K		1	4610.07	cAB11.11226.11226.2.dta	2	gi|30022058|ref|NP_833689.1|	dihydrolipoamide dehydrogenase [Bacillus cereus ATCC 14579],	cAB11	cAB11$gi|30022058|ref|NP_833689.1|	57	cAB11$5718		0	31		0	165	6990
1605	524.787	1047.56	1047.56	0.100233	0	38.03	38.03	327	335	K	ALDNIDLFK	T		1	4610.78	cAB11.11228.11228.2.dta	2	gi|30022527|ref|NP_834158.1|	rod shape-determining protein mreB [Bacillus cereus ATCC 14579],	cAB11	cAB11$gi|30022527|ref|NP_834158.1|	50	cAB11$1605		0	31		0	165	6990
4789	696.375	1390.73	1390.73	0.437179	0	63.09	63.09	62	73	R	ELAIQVGEELYK	I		1	4612.58	cAB11.11232.11232.2.dta	2	gi|30018496|ref|NP_830127.1|	ATP-dependent RNA helicase [Bacillus cereus ATCC 14579],	cAB11	cAB11$gi|30018496|ref|NP_830127.1|	32	cAB11$4789		0	31		0	165	6990
11728	728.12	2908.45	2908.45	0.49339	1	22.9	22.9	60	86	R	TPGNVVALRPMKDGVIADYETTATMMK	Y		1	4615.72	cAB11.11238.11238.4.dta	4	gi|30022527|ref|NP_834158.1|	rod shape-determining protein mreB [Bacillus cereus ATCC 14579],	cAB11	cAB11$gi|30022527|ref|NP_834158.1|	50	cAB11$11728		0	31	MMM	3	168	6990
8237	955.497	1908.98	1908.98	0.233109	0	70.15	70.15	91	109	R	GTTTALNTVAASYGLENVK	E		1	4616.05	cAB11.11239.11239.2.dta	2	gi|30023021|ref|NP_834652.1|	cysteine desulfhydrase [Bacillus cereus ATCC 14579],	cAB11	cAB11$gi|30023021|ref|NP_834652.1|	28	cAB11$8237		0	31		0	168	6990
9030	505.789	2019.13	2019.13	0.782517	1	33.33	33.33	422	440	R	VPYKGPLADTVHQLVGGLR	A		1	4617.39	cAB11.11242.11242.4.dta	4	gi|30018286|ref|NP_829917.1|	inositol-5-monophosphate dehydrogenase [Bacillus cereus ATCC 14579],	cAB11	cAB11$gi|30018286|ref|NP_829917.1|	23	cAB11$9030		0	31		0	168	6990
8836	498.499	1989.97	1989.96	0.97439	0	19.18	19.18	321	335	R	HTPFFANYRPQFYFR	T		1	4618.16	cAB11.11244.11244.4.dta	4	gi|30018378|ref|NP_830009.1|	elongation factor Tu [Bacillus cereus ATCC 14579],	cAB11	cAB11$gi|30018378|ref|NP_830009.1|	868	cAB11$8836		0	31		0	168	6990
5717	769.944	1537.87	1537.87	1.20426	0	46.63	46.63	163	177	R	VINSTGALSLPEIPK	K		1	4620.38	cAB11.11249.11249.2.dta	2	gi|30022058|ref|NP_833689.1|	dihydrolipoamide dehydrogenase [Bacillus cereus ATCC 14579],	cAB11	cAB11$gi|30022058|ref|NP_833689.1|	57	cAB11$5717		0	31		0	168	6990
6409	823.412	1644.81	1644.81	2.12061	0	37.96	37.96	144	158	K	TVGYSGTPLSEMYLK	T		1	4620.65	cAB11.11250.11250.2.dta	2	gi|30018904|ref|NP_830535.1|	hydroxymethylpyrimidine-binding protein [Bacillus cereus ATCC 14579],	cAB11	cAB11$gi|30018904|ref|NP_830535.1|	25	cAB11$6409		0	31	M	1	169	6990
8671	493.786	1971.11	1971.12	-0.288669	2	25.66	25.66	424	440	R	IIKADDERLFIVAEAIR	Q		1	4621.94	cAB11.11253.11253.4.dta	4	gi|30021975|ref|NP_833606.1|	carbamoyl phosphate synthase large subunit [Bacillus cereus ATCC 14579],	cAB11	cAB11$gi|30021975|ref|NP_833606.1|	31	cAB11$8671		0	31		0	169	6990
10337	592.047	2364.16	2364.15	3.35004	1	15.67	15.67	297	315	R	VIRGYMMTAYENVPLWHER	D		1	4623.23	cAB11.11256.11256.4.dta	4	gi|30018533|ref|NP_830164.1|	adenylosuccinate lyase [Bacillus cereus ATCC 14579],	cAB11	cAB11$gi|30018533|ref|NP_830164.1|	32	cAB11$10337		0	31	MM	2	171	6990
1603	524.787	1047.56	1047.56	-0.587079	0	22.21	22.21	327	335	K	ALDNIDLFK	T		1	4623.58	cAB11.11257.11257.2.dta	2	gi|30022527|ref|NP_834158.1|	rod shape-determining protein mreB [Bacillus cereus ATCC 14579],	cAB11	cAB11$gi|30022527|ref|NP_834158.1|	50	cAB11$1603		0	31		0	171	6990
6207	807.943	1613.87	1613.87	0.91767	0	21.11	21.11	375	388	K	IIVIPTDEEVMIAR	D	Oxidation (M) [11]	1	4626.07	cAB11.11263.11263.2.dta	2	gi|30022712|ref|NP_834343.1|	acetate kinase [Bacillus cereus ATCC 14579],	cAB11	cAB11$gi|30022712|ref|NP_834343.1|	77	cAB11$6207	M	1	32	M	1	172	6990
1492	517.319	1032.62	1032.62	0.677886	1	16.16	16.16	265	273	K	FVLKTDVLV	-		1	4626.38	cAB11.11264.11264.2.dta	2	gi|30023426|ref|NP_835057.1|	HAD superfamily hydrolase [Bacillus cereus ATCC 14579],	cAB11	cAB11$gi|30023426|ref|NP_835057.1|	5	cAB11$1492		0	32		0	172	6990
4740	691.91	1381.81	1381.8	1.08916	0	55.39	55.39	92	104	K	INNTIGQALLAVR	M		1	4627.28	cAB11.11266.11266.2.dta	2	gi|30019390|ref|NP_831021.1|	tryptophan synthase subunit beta [Bacillus cereus ATCC 14579],	cAB11	cAB11$gi|30019390|ref|NP_831021.1|	20	cAB11$4740		0	32		0	172	6990
11729	728.121	2908.45	2908.45	1.75867	1	28.89	28.89	60	86	R	TPGNVVALRPMKDGVIADYETTATMMK	Y		1	4628.58	cAB11.11269.11269.4.dta	4	gi|30022527|ref|NP_834158.1|	rod shape-determining protein mreB [Bacillus cereus ATCC 14579],	cAB11	cAB11$gi|30022527|ref|NP_834158.1|	50	cAB11$11729		0	32	MMM	3	175	6990
8800	498.498	1989.96	1989.96	-0.63368	0	22.65	22.65	321	335	R	HTPFFANYRPQFYFR	T		1	4631.18	cAB11.11276.11276.4.dta	4	gi|30018378|ref|NP_830009.1|	elongation factor Tu [Bacillus cereus ATCC 14579],	cAB11	cAB11$gi|30018378|ref|NP_830009.1|	868	cAB11$8800		0	32		0	175	6990
6408	823.412	1644.81	1644.81	1.75583	0	38.33	38.33	144	158	K	TVGYSGTPLSEMYLK	T		1	4632.12	cAB11.11278.11278.2.dta	2	gi|30018904|ref|NP_830535.1|	hydroxymethylpyrimidine-binding protein [Bacillus cereus ATCC 14579],	cAB11	cAB11$gi|30018904|ref|NP_830535.1|	25	cAB11$6408		0	32	M	1	176	6990
8670	493.786	1971.11	1971.12	-0.795996	2	28.95	28.95	424	440	R	IIKADDERLFIVAEAIR	Q		1	4633.01	cAB11.11280.11280.4.dta	4	gi|30021975|ref|NP_833606.1|	carbamoyl phosphate synthase large subunit [Bacillus cereus ATCC 14579],	cAB11	cAB11$gi|30021975|ref|NP_833606.1|	31	cAB11$8670		0	32		0	176	6990
6210	807.944	1613.87	1613.87	1.74797	0	55.06	55.06	375	388	K	IIVIPTDEEVMIAR	D	Oxidation (M) [11]	1	4637.59	cAB11.11290.11290.2.dta	2	gi|30022712|ref|NP_834343.1|	acetate kinase [Bacillus cereus ATCC 14579],	cAB11	cAB11$gi|30022712|ref|NP_834343.1|	77	cAB11$6210	M	1	33	M	1	177	6990
4741	691.91	1381.81	1381.8	1.53784	0	60.64	60.64	92	104	K	INNTIGQALLAVR	M		1	4637.86	cAB11.11291.11291.2.dta	2	gi|30019390|ref|NP_831021.1|	tryptophan synthase subunit beta [Bacillus cereus ATCC 14579],	cAB11	cAB11$gi|30019390|ref|NP_831021.1|	20	cAB11$4741		0	33		0	177	6990
5875	783.402	1564.79	1564.79	1.01228	0	20.27	20.27	112	125	K	AVITVPAYFNDAER	Q		1	4641.81	cAB11.11300.11300.2.dta	2	gi|30022393|ref|NP_834024.1|	molecular chaperone DnaK [Bacillus cereus ATCC 14579],	cAB11	cAB11$gi|30022393|ref|NP_834024.1|	29	cAB11$5875		0	33		0	177	6990
5944	789.915	1577.81	1577.81	1.50969	1	47.97	47.97	64	77	R	MIAEELVANFDKAK	A		1	4642.1	cAB11.11301.11301.2.dta	2	gi|30023394|ref|NP_835025.1|	arginyl-tRNA synthetase [Bacillus cereus ATCC 14579],	cAB11	cAB11$gi|30023394|ref|NP_835025.1|	19	cAB11$5944		0	33	M	1	178	6990
4381	674.848	1347.68	1347.68	-0.229283	0	32.57	30.6133	32	42	R	NSLTWPEQFVK	D		1	4642.45	cAB11.11302.11302.2.dta	2	gi|30022526|ref|NP_834157.1|	rod shape-determining protein mreC [Bacillus cereus ATCC 14579],	cAB11	cAB11$gi|30022526|ref|NP_834157.1|	14	cAB11$4381		0	33		0	178	6990
8244	956.458	1910.9	1910.9	0.291486	0	67.06	67.06	17	34	R	GNPTVEVEVYTESGAFGR	A		1	4642.76	cAB11.11303.11303.2.dta	2	gi|30023172|ref|NP_834803.1|	phosphopyruvate hydratase [Bacillus cereus ATCC 14579],	cAB11	cAB11$gi|30023172|ref|NP_834803.1|	152	cAB11$8244		0	33		0	178	6990
8822	498.498	1989.96	1989.96	0.170355	0	21.01	21.01	321	335	R	HTPFFANYRPQFYFR	T		1	4643.71	cAB11.11305.11305.4.dta	4	gi|30018378|ref|NP_830009.1|	elongation factor Tu [Bacillus cereus ATCC 14579],	cAB11	cAB11$gi|30018378|ref|NP_830009.1|	868	cAB11$8822		0	33		0	178	6990
6410	823.413	1644.81	1644.81	2.35164	0	39.77	39.77	144	158	K	TVGYSGTPLSEMYLK	T		1	4645	cAB11.11308.11308.2.dta	2	gi|30018904|ref|NP_830535.1|	hydroxymethylpyrimidine-binding protein [Bacillus cereus ATCC 14579],	cAB11	cAB11$gi|30018904|ref|NP_830535.1|	25	cAB11$6410		0	33	M	1	179	6990
5796	775.904	1549.79	1549.79	3.98571	0	46.45	46.45	8	20	K	ELELYESNAELLK	V		1	4645.32	cAB11.11309.11309.2.dta	2	gi|30022339|ref|NP_833970.1|	ArsR family transcriptional regulator [Bacillus cereus ATCC 14579],	cAB11	cAB11$gi|30022339|ref|NP_833970.1|	1	cAB11$5796		0	33		0	179	6990
9992	562.8	2247.17	2247.17	0.700437	2	21.16	21.16	22	39	R	WFAEKDYATLLHEDIKIR	E		1	4646.24	cAB11.11311.11311.4.dta	4	gi|30018386|ref|NP_830017.1|	30S ribosomal protein S3 [Bacillus cereus ATCC 14579],	cAB11	cAB11$gi|30018386|ref|NP_830017.1|	53	cAB11$9992		0	33		0	179	6990
6208	807.943	1613.87	1613.87	1.30184	0	61.45	61.45	375	388	K	IIVIPTDEEVMIAR	D	Oxidation (M) [11]	1	4648.17	cAB11.11316.11316.2.dta	2	gi|30022712|ref|NP_834343.1|	acetate kinase [Bacillus cereus ATCC 14579],	cAB11	cAB11$gi|30022712|ref|NP_834343.1|	77	cAB11$6208	M	1	34	M	1	180	6990
4739	691.91	1381.8	1381.8	0.568098	0	51.22	51.22	92	104	K	INNTIGQALLAVR	M		1	4648.78	cAB11.11318.11318.2.dta	2	gi|30019390|ref|NP_831021.1|	tryptophan synthase subunit beta [Bacillus cereus ATCC 14579],	cAB11	cAB11$gi|30019390|ref|NP_831021.1|	20	cAB11$4739		0	34		0	180	6990
11361	689.364	2753.43	2753.42	1.6031	2	20.19	20.19	131	154	R	IVFVNKMDKIGADFLYSVGTIHDR	L	Oxidation (M) [7]	1	4649.4	cAB11.11320.11320.4.dta	4	gi|30018377|ref|NP_830008.1|	elongation factor G [Bacillus cereus ATCC 14579],	cAB11	cAB11$gi|30018377|ref|NP_830008.1|	193	cAB11$11361	M	1	35	M	1	181	6990
7610	902.936	1803.86	1803.85	2.20472	0	51.59	51.59	643	658	R	AMVPLSEMFGYATSLR	S	Oxidation (M) [2], Oxidation (M) [8]	1	4650.31	cAB11.11322.11322.2.dta	2	gi|30018377|ref|NP_830008.1|	elongation factor G [Bacillus cereus ATCC 14579],	cAB11	cAB11$gi|30018377|ref|NP_830008.1|	193	cAB11$7610	MM	2	37	MM	2	183	6990
8484	975.014	1948.01	1948.02	-1.09137	1	54.49	54.49	229	245	K	YLEGEEITVEELKAGIR	K		1	4650.67	cAB11.11323.11323.2.dta	2	gi|30018377|ref|NP_830008.1|	elongation factor G [Bacillus cereus ATCC 14579],	cAB11	cAB11$gi|30018377|ref|NP_830008.1|	193	cAB11$8484		0	37		0	183	6990
8245	956.459	1910.9	1910.9	1.11832	0	95.43	95.43	17	34	R	GNPTVEVEVYTESGAFGR	A		1	4652.86	cAB11.11327.11327.2.dta	2	gi|30023172|ref|NP_834803.1|	phosphopyruvate hydratase [Bacillus cereus ATCC 14579],	cAB11	cAB11$gi|30023172|ref|NP_834803.1|	152	cAB11$8245		0	37		0	183	6990
5876	783.403	1564.79	1564.79	1.25512	0	35.1	35.1	112	125	K	AVITVPAYFNDAER	Q		1	4653.16	cAB11.11328.11328.2.dta	2	gi|30022393|ref|NP_834024.1|	molecular chaperone DnaK [Bacillus cereus ATCC 14579],	cAB11	cAB11$gi|30022393|ref|NP_834024.1|	29	cAB11$5876		0	37		0	183	6990
5005	715.38	1428.75	1428.75	-0.387753	0	44.3	44.3	399	412	K	QALGSVDALAEDLK	V		1	4653.45	cAB11.11329.11329.2.dta	2	gi|30022561|ref|NP_834192.1|	trigger factor [Bacillus cereus ATCC 14579],	cAB11	cAB11$gi|30022561|ref|NP_834192.1|	31	cAB11$5005		0	37		0	183	6990
5943	789.914	1577.81	1577.81	0.508299	1	51.58	51.58	64	77	R	MIAEELVANFDKAK	A		1	4653.74	cAB11.11330.11330.2.dta	2	gi|30023394|ref|NP_835025.1|	arginyl-tRNA synthetase [Bacillus cereus ATCC 14579],	cAB11	cAB11$gi|30023394|ref|NP_835025.1|	19	cAB11$5943		0	37	M	1	184	6990
4380	674.847	1347.68	1347.68	-2.32176	0	16.8	14.8433	32	42	R	NSLTWPEQFVK	D		1	4654.09	cAB11.11331.11331.2.dta	2	gi|30022526|ref|NP_834157.1|	rod shape-determining protein mreC [Bacillus cereus ATCC 14579],	cAB11	cAB11$gi|30022526|ref|NP_834157.1|	14	cAB11$4380		0	37		0	184	6990
9361	1047.07	2092.12	2092.12	0.58792	1	45.91	45.91	142	161	K	NAVLATGSTPIEIPGFKYSK	R		1	4654.4	cAB11.11332.11332.2.dta	2	gi|30022058|ref|NP_833689.1|	dihydrolipoamide dehydrogenase [Bacillus cereus ATCC 14579],	cAB11	cAB11$gi|30022058|ref|NP_833689.1|	57	cAB11$9361		0	37		0	184	6990
1358	508.319	1014.62	1014.62	0.161636	0	21.7	21.7	419	427	R	LIVPGTFLR	K		1	4656.28	cAB11.11336.11336.2.dta	2	gi|30023042|ref|NP_834673.1|	Acyl-CoA dehydrogenase [Bacillus cereus ATCC 14579],	cAB11	cAB11$gi|30023042|ref|NP_834673.1|	58	cAB11$1358		0	37		0	184	6990
6407	823.411	1644.81	1644.81	0.637157	0	15.12	15.12	144	158	K	TVGYSGTPLSEMYLK	T		1	4656.55	cAB11.11337.11337.2.dta	2	gi|30018904|ref|NP_830535.1|	hydroxymethylpyrimidine-binding protein [Bacillus cereus ATCC 14579],	cAB11	cAB11$gi|30018904|ref|NP_830535.1|	25	cAB11$6407		0	37	M	1	185	6990
9990	562.8	2247.17	2247.17	0.273233	2	20.03	20.03	22	39	R	WFAEKDYATLLHEDIKIR	E		1	4657.79	cAB11.11340.11340.4.dta	4	gi|30018386|ref|NP_830017.1|	30S ribosomal protein S3 [Bacillus cereus ATCC 14579],	cAB11	cAB11$gi|30018386|ref|NP_830017.1|	53	cAB11$9990		0	37		0	185	6990
6209	807.943	1613.87	1613.87	1.52491	0	38.01	38.01	375	388	K	IIVIPTDEEVMIAR	D	Oxidation (M) [11]	1	4658.69	cAB11.11342.11342.2.dta	2	gi|30022712|ref|NP_834343.1|	acetate kinase [Bacillus cereus ATCC 14579],	cAB11	cAB11$gi|30022712|ref|NP_834343.1|	77	cAB11$6209	M	1	38	M	1	186	6990
6789	845.483	1688.95	1688.95	0.233281	0	20.04	20.04	511	525	R	LIHPFPTAEIDPLVK	K		1	4659.31	cAB11.11344.11344.2.dta	2	gi|30021866|ref|NP_833497.1|	pyruvate synthase alpha chain [Bacillus cereus ATCC 14579],	cAB11	cAB11$gi|30021866|ref|NP_833497.1|	43	cAB11$6789		0	38		0	186	6990
8048	939.511	1877.01	1877.01	-0.326584	0	37.54	37.54	53	69	K	EITNIPDHAVAVNMLLK	K		1	4659.66	cAB11.11345.11345.2.dta	2	gi|30022712|ref|NP_834343.1|	acetate kinase [Bacillus cereus ATCC 14579],	cAB11	cAB11$gi|30022712|ref|NP_834343.1|	77	cAB11$8048		0	38	M	1	187	6990
8802	498.498	1989.96	1989.96	-0.63368	0	20.33	20.33	321	335	R	HTPFFANYRPQFYFR	T		1	4660.03	cAB11.11346.11346.4.dta	4	gi|30018378|ref|NP_830009.1|	elongation factor Tu [Bacillus cereus ATCC 14579],	cAB11	cAB11$gi|30018378|ref|NP_830009.1|	868	cAB11$8802		0	38		0	187	6990
7607	902.935	1803.86	1803.85	0.918589	0	63.86	63.86	643	658	R	AMVPLSEMFGYATSLR	S	Oxidation (M) [2], Oxidation (M) [8]	1	4661.78	cAB11.11351.11351.2.dta	2	gi|30018377|ref|NP_830008.1|	elongation factor G [Bacillus cereus ATCC 14579],	cAB11	cAB11$gi|30018377|ref|NP_830008.1|	193	cAB11$7607	MM	2	40	MM	2	189	6990
3537	622.822	1243.63	1243.63	-0.361844	0	22.32	22.32	134	146	K	EAIEAAGGSVEVI	-		1	4662.71	cAB11.11353.11353.2.dta	2	gi|30018399|ref|NP_830030.1|	50S ribosomal protein L15 [Bacillus cereus ATCC 14579],	cAB11	cAB11$gi|30018399|ref|NP_830030.1|	4	cAB11$3537		0	40		0	189	6990
8247	956.459	1910.9	1910.9	1.56837	0	94.83	94.83	17	34	R	GNPTVEVEVYTESGAFGR	A		1	4663.97	cAB11.11356.11356.2.dta	2	gi|30023172|ref|NP_834803.1|	phosphopyruvate hydratase [Bacillus cereus ATCC 14579],	cAB11	cAB11$gi|30023172|ref|NP_834803.1|	152	cAB11$8247		0	40		0	189	6990
10809	639.616	2554.44	2554.43	0.358201	2	20.03	20.03	141	164	K	SVHEPLQTGIKAIDALVPIGRGQR	E		1	4664.57	cAB11.11358.11358.4.dta	4	gi|161511197|ref|NP_834970.2|	F0F1 ATP synthase subunit alpha [Bacillus cereus ATCC 14579],	cAB11	cAB11$gi|161511197|ref|NP_834970.2|	59	cAB11$10809		0	40		0	189	6990
8485	975.017	1948.02	1948.02	1.73202	1	71.57	71.57	229	245	K	YLEGEEITVEELKAGIR	K		1	4664.88	cAB11.11359.11359.2.dta	2	gi|30018377|ref|NP_830008.1|	elongation factor G [Bacillus cereus ATCC 14579],	cAB11	cAB11$gi|30018377|ref|NP_830008.1|	193	cAB11$8485		0	40		0	189	6990
5878	783.403	1564.79	1564.79	1.48518	0	21.42	21.42	112	125	K	AVITVPAYFNDAER	Q		1	4665.23	cAB11.11360.11360.2.dta	2	gi|30022393|ref|NP_834024.1|	molecular chaperone DnaK [Bacillus cereus ATCC 14579],	cAB11	cAB11$gi|30022393|ref|NP_834024.1|	29	cAB11$5878		0	40		0	189	6990
4988	712.881	1423.75	1423.75	1.26146	0	54.66	54.66	96	108	R	LIGYNTDGIGFVR	A		1	4665.54	cAB11.11361.11361.2.dta	2	gi|30022412|ref|NP_834043.1|	shikimate 5-dehydrogenase [Bacillus cereus ATCC 14579],	cAB11	cAB11$gi|30022412|ref|NP_834043.1|	4	cAB11$4988		0	40		0	189	6990
1359	508.319	1014.62	1014.62	0.279907	0	21.56	21.56	419	427	R	LIVPGTFLR	K		1	4666.79	cAB11.11364.11364.2.dta	2	gi|30023042|ref|NP_834673.1|	Acyl-CoA dehydrogenase [Bacillus cereus ATCC 14579],	cAB11	cAB11$gi|30023042|ref|NP_834673.1|	58	cAB11$1359		0	40		0	189	6990
5157	727.871	1453.73	1453.73	0.240072	0	30.19	30.19	168	179	R	ELLTQFGMPFQK	-	Oxidation (M) [8]	1	4667.71	cAB11.11367.11367.2.dta	2	gi|30018392|ref|NP_830023.1|	50S ribosomal protein L5 [Bacillus cereus ATCC 14579],	cAB11	cAB11$gi|30018392|ref|NP_830023.1|	12	cAB11$5157	M	1	41	M	1	190	6990
9362	1047.07	2092.13	2092.12	2.3469	1	56.81	56.81	142	161	K	NAVLATGSTPIEIPGFKYSK	R		1	4668.37	cAB11.11369.11369.2.dta	2	gi|30022058|ref|NP_833689.1|	dihydrolipoamide dehydrogenase [Bacillus cereus ATCC 14579],	cAB11	cAB11$gi|30022058|ref|NP_833689.1|	57	cAB11$9362		0	41		0	190	6990
10240	583.305	2329.19	2329.19	-0.429334	2	23.36	23.36	62	81	R	KDVVDNVFDPRLEISVEEAR	Q		1	4669.33	cAB11.11371.11371.4.dta	4	gi|30021905|ref|NP_833536.1|	transcription elongation factor NusA [Bacillus cereus ATCC 14579],	cAB11	cAB11$gi|30021905|ref|NP_833536.1|	34	cAB11$10240		0	41		0	190	6990
8049	939.511	1877.01	1877.01	-0.0708574	0	56.16	56.16	53	69	K	EITNIPDHAVAVNMLLK	K		1	4669.64	cAB11.11372.11372.2.dta	2	gi|30022712|ref|NP_834343.1|	acetate kinase [Bacillus cereus ATCC 14579],	cAB11	cAB11$gi|30022712|ref|NP_834343.1|	77	cAB11$8049		0	41	M	1	191	6990
4479	679.344	1356.67	1356.67	2.3565	0	24.61	24.61	99	111	R	GMDVIPEAIADAR	K		1	4670.02	cAB11.11373.11373.2.dta	2	gi|XX|ref|AE016877_ATCC14579_1_pos459619@460410|	Uncharacterized RNA methyltransferase,	cAB11	cAB11$gi|XX|ref|AE016877_ATCC14579_1_pos459619@460410|	2	cAB11$4479		0	41	M	1	192	6990
7608	902.935	1803.86	1803.85	1.19577	0	82.58	82.58	643	658	R	AMVPLSEMFGYATSLR	S	Oxidation (M) [2], Oxidation (M) [8]	1	4672.26	cAB11.11378.11378.2.dta	2	gi|30018377|ref|NP_830008.1|	elongation factor G [Bacillus cereus ATCC 14579],	cAB11	cAB11$gi|30018377|ref|NP_830008.1|	193	cAB11$7608	MM	2	43	MM	2	194	6990
8246	956.459	1910.9	1910.9	1.50557	0	79.93	79.93	17	34	R	GNPTVEVEVYTESGAFGR	A		1	4674.39	cAB11.11383.11383.2.dta	2	gi|30023172|ref|NP_834803.1|	phosphopyruvate hydratase [Bacillus cereus ATCC 14579],	cAB11	cAB11$gi|30023172|ref|NP_834803.1|	152	cAB11$8246		0	43		0	194	6990
5322	736.903	1471.79	1471.79	1.56272	0	21.38	21.38	275	287	K	TVQPESITSILER	A		1	4675.7	cAB11.11387.11387.2.dta	2	gi|30018906|ref|NP_830537.1|	glycine oxidase [Bacillus cereus ATCC 14579],	cAB11	cAB11$gi|30018906|ref|NP_830537.1|	40	cAB11$5322		0	43		0	194	6990
3538	622.823	1243.63	1243.63	1.31068	0	28.66	28.66	134	146	K	EAIEAAGGSVEVI	-		1	4676.03	cAB11.11388.11388.2.dta	2	gi|30018399|ref|NP_830030.1|	50S ribosomal protein L15 [Bacillus cereus ATCC 14579],	cAB11	cAB11$gi|30018399|ref|NP_830030.1|	4	cAB11$3538		0	43		0	194	6990
6303	815.936	1629.86	1629.86	0.0165659	0	71.28	71.28	294	309	R	NTDLSSLEVIQVGGAK	F		1	4676.95	cAB11.11390.11390.2.dta	2	gi|30020436|ref|NP_832067.1|	2,3-dihydroxybenzoate-AMP ligase [Bacillus cereus ATCC 14579],	cAB11	cAB11$gi|30020436|ref|NP_832067.1|	2	cAB11$6303		0	43		0	194	6990
5622	760.888	1519.76	1519.76	1.55748	0	51.53	51.53	275	288	K	YIIDMIESAPPGSK	W		1	4677.28	cAB11.11391.11391.2.dta	2	gi|30022502|ref|NP_834133.1|	quinolinate synthetase [Bacillus cereus ATCC 14579],	cAB11	cAB11$gi|30022502|ref|NP_834133.1|	30	cAB11$5622		0	43	M	1	195	6990
9204	1030.54	2059.06	2059.06	-0.249628	2	51.05	51.05	311	328	R	TVDYVVVKNSIFNGDKVY	-		1	4677.61	cAB11.11392.11392.2.dta	2	gi|30023481|ref|NP_835112.1|	guanosine 5'-monophosphate oxidoreductase [Bacillus cereus ATCC 14579],	cAB11	cAB11$gi|30023481|ref|NP_835112.1|	60	cAB11$9204		0	43		0	195	6990
8069	942.449	1882.88	1882.88	1.08557	0	31.69	31.69	599	614	R	TYANATTYYPMPYLSK	D		1	4677.98	cAB11.11393.11393.2.dta	2	gi|30019504|ref|NP_831135.1|	ribonucleotide-diphosphate reductase subunit alpha [Bacillus cereus ATCC 14579],	cAB11	cAB11$gi|30019504|ref|NP_831135.1|	21	cAB11$8069		0	43	M	1	196	6990
1357	508.319	1014.62	1014.62	-0.0749047	0	17.48	17.48	419	427	R	LIVPGTFLR	K		1	4678.94	cAB11.11395.11395.2.dta	2	gi|30023042|ref|NP_834673.1|	Acyl-CoA dehydrogenase [Bacillus cereus ATCC 14579],	cAB11	cAB11$gi|30023042|ref|NP_834673.1|	58	cAB11$1357		0	43		0	196	6990
5413	745.873	1489.73	1489.73	1.35394	0	39.47	39.47	35	46	K	DYLEEDPVIIER	G		1	4679.23	cAB11.11396.11396.2.dta	2	gi|30022206|ref|NP_833837.1|	adenosylmethionine--8-amino-7-oxononanoate transaminase [Bacillus cereus ATCC 14579],	cAB11	cAB11$gi|30022206|ref|NP_833837.1|	14	cAB11$5413		0	43		0	196	6990
6059	797.431	1592.85	1592.85	1.17526	1	38.92	38.92	498	511	R	VPFLDKEVFDVASK	I		1	4680.46	cAB11.11399.11399.2.dta	2	gi|30020338|ref|NP_831969.1|	asparagine synthetase [glutamine-hydrolyzing] [Bacillus cereus ATCC 14579],	cAB11	cAB11$gi|30020338|ref|NP_831969.1|	20	cAB11$6059		0	43		0	196	6990
10241	583.305	2329.19	2329.19	0.61824	2	35.93	35.93	62	81	R	KDVVDNVFDPRLEISVEEAR	Q		1	4681.37	cAB11.11401.11401.4.dta	4	gi|30021905|ref|NP_833536.1|	transcription elongation factor NusA [Bacillus cereus ATCC 14579],	cAB11	cAB11$gi|30021905|ref|NP_833536.1|	34	cAB11$10241		0	43		0	196	6990
7609	902.936	1803.86	1803.85	1.67253	0	52.81	52.81	643	658	R	AMVPLSEMFGYATSLR	S	Oxidation (M) [2], Oxidation (M) [8]	1	4683.2	cAB11.11405.11405.2.dta	2	gi|30018377|ref|NP_830008.1|	elongation factor G [Bacillus cereus ATCC 14579],	cAB11	cAB11$gi|30018377|ref|NP_830008.1|	193	cAB11$7609	MM	2	45	MM	2	198	6990
5320	736.902	1471.79	1471.79	0.896868	0	61.9	61.9	275	287	K	TVQPESITSILER	A		1	4685.85	cAB11.11411.11411.2.dta	2	gi|30018906|ref|NP_830537.1|	glycine oxidase [Bacillus cereus ATCC 14579],	cAB11	cAB11$gi|30018906|ref|NP_830537.1|	40	cAB11$5320		0	45		0	198	6990
9743	545.563	2178.22	2178.22	0.71113	2	32.07	32.07	265	285	R	KLLDQAQAGDNIGALLRGVAR	E		1	4686.12	cAB11.11412.11412.4.dta	4	gi|30018378|ref|NP_830009.1|	elongation factor Tu [Bacillus cereus ATCC 14579],	cAB11	cAB11$gi|30018378|ref|NP_830009.1|	868	cAB11$9743		0	45		0	198	6990
8249	956.46	1910.91	1910.9	2.65686	0	69	69	17	34	R	GNPTVEVEVYTESGAFGR	A		1	4686.44	cAB11.11413.11413.2.dta	2	gi|30023172|ref|NP_834803.1|	phosphopyruvate hydratase [Bacillus cereus ATCC 14579],	cAB11	cAB11$gi|30023172|ref|NP_834803.1|	152	cAB11$8249		0	45		0	198	6990
9205	1030.54	2059.06	2059.06	0.818819	2	40.07	40.07	311	328	R	TVDYVVVKNSIFNGDKVY	-		1	4687.87	cAB11.11417.11417.2.dta	2	gi|30023481|ref|NP_835112.1|	guanosine 5'-monophosphate oxidoreductase [Bacillus cereus ATCC 14579],	cAB11	cAB11$gi|30023481|ref|NP_835112.1|	60	cAB11$9205		0	45		0	198	6990
6304	815.936	1629.86	1629.86	0.470593	0	69.47	69.47	294	309	R	NTDLSSLEVIQVGGAK	F		1	4688.21	cAB11.11418.11418.2.dta	2	gi|30020436|ref|NP_832067.1|	2,3-dihydroxybenzoate-AMP ligase [Bacillus cereus ATCC 14579],	cAB11	cAB11$gi|30020436|ref|NP_832067.1|	2	cAB11$6304		0	45		0	198	6990
4851	702.359	1402.7	1402.7	-0.0641618	0	61.57	61.57	289	300	K	WAIGTEMNLVNR	I		1	4688.5	cAB11.11419.11419.2.dta	2	gi|30022502|ref|NP_834133.1|	quinolinate synthetase [Bacillus cereus ATCC 14579],	cAB11	cAB11$gi|30022502|ref|NP_834133.1|	30	cAB11$4851		0	45	M	1	199	6990
5617	760.887	1519.76	1519.76	0.030926	0	35.54	35.54	275	288	K	YIIDMIESAPPGSK	W		1	4688.81	cAB11.11420.11420.2.dta	2	gi|30022502|ref|NP_834133.1|	quinolinate synthetase [Bacillus cereus ATCC 14579],	cAB11	cAB11$gi|30022502|ref|NP_834133.1|	30	cAB11$5617		0	45	M	1	200	6990
6060	797.431	1592.85	1592.85	1.26315	1	47.83	47.83	498	511	R	VPFLDKEVFDVASK	I		1	4691.1	cAB11.11426.11426.2.dta	2	gi|30020338|ref|NP_831969.1|	asparagine synthetase [glutamine-hydrolyzing] [Bacillus cereus ATCC 14579],	cAB11	cAB11$gi|30020338|ref|NP_831969.1|	20	cAB11$6060		0	45		0	200	6990
6687	838.949	1675.88	1675.88	3.21026	0	40.97	40.97	310	324	K	VQLVGDDLFVTNTQK	L		1	4694.24	cAB11.11433.11433.2.dta	2	gi|30023172|ref|NP_834803.1|	phosphopyruvate hydratase [Bacillus cereus ATCC 14579],	cAB11	cAB11$gi|30023172|ref|NP_834803.1|	152	cAB11$6687		0	45		0	200	6990
8114	945.954	1889.89	1889.89	1.6456	0	65.08	65.08	97	112	K	GNQPVAEYWLQSEDVR	T		1	4694.9	cAB11.11435.11435.2.dta	2	gi|30019997|ref|NP_831628.1|	chromosome segregation ATPase [Bacillus cereus ATCC 14579],	cAB11	cAB11$gi|30019997|ref|NP_831628.1|	2	cAB11$8114		0	45		0	200	6990
7710	912.515	1823.01	1823.02	-0.39495	1	15.4	15.4	152	169	K	DILKLVESGNIPQAGAAK	K		1	4696.54	cAB11.11439.11439.2.dta	2	gi|30022241|ref|NP_833872.1|	branched-chain alpha-keto acid dehydrogenase subunit E2 [Bacillus cereus ATCC 14579],	cAB11	cAB11$gi|30022241|ref|NP_833872.1|	48	cAB11$7710		0	45		0	200	6990
5321	736.902	1471.79	1471.79	1.05994	0	53.89	53.89	275	287	K	TVQPESITSILER	A		1	4697.47	cAB11.11441.11441.2.dta	2	gi|30018906|ref|NP_830537.1|	glycine oxidase [Bacillus cereus ATCC 14579],	cAB11	cAB11$gi|30018906|ref|NP_830537.1|	40	cAB11$5321		0	45		0	200	6990
12305	822.136	3284.51	3284.51	0.40828	2	15.94	15.94	65	92	R	YENAMHSDDMGITAENVKVDFTKVQEWK	N		1	4697.74	cAB11.11442.11442.4.dta	4	gi|30022058|ref|NP_833689.1|	dihydrolipoamide dehydrogenase [Bacillus cereus ATCC 14579],	cAB11	cAB11$gi|30022058|ref|NP_833689.1|	57	cAB11$12305		0	45	MM	2	202	6990
5620	760.887	1519.76	1519.76	0.596805	0	52.09	52.09	275	288	K	YIIDMIESAPPGSK	W		1	4699.35	cAB11.11446.11446.2.dta	2	gi|30022502|ref|NP_834133.1|	quinolinate synthetase [Bacillus cereus ATCC 14579],	cAB11	cAB11$gi|30022502|ref|NP_834133.1|	30	cAB11$5620		0	45	M	1	203	6990
9208	1030.54	2059.07	2059.06	1.88727	2	27.22	27.22	311	328	R	TVDYVVVKNSIFNGDKVY	-		1	4699.66	cAB11.11447.11447.2.dta	2	gi|30023481|ref|NP_835112.1|	guanosine 5'-monophosphate oxidoreductase [Bacillus cereus ATCC 14579],	cAB11	cAB11$gi|30023481|ref|NP_835112.1|	60	cAB11$9208		0	45		0	203	6990
1641	526.84	1051.67	1051.66	1.084	0	46.55	46.55	208	217	K	AVALVLPELK	G		1	4700.38	cAB11.11449.11449.2.dta	2	gi|30023174|ref|NP_834805.1|	glyceraldehyde-3-phosphate dehydrogenase [Bacillus cereus ATCC 14579],	cAB11	cAB11$gi|30023174|ref|NP_834805.1|	115	cAB11$1641		0	45		0	203	6990
4611	685.88	1369.75	1369.75	0.845413	0	82.09	82.09	452	464	R	LVGGIEEVIENAK	K		1	4701.62	cAB11.11452.11452.2.dta	2	gi|30023337|ref|NP_834968.1|	F0F1 ATP synthase subunit beta [Bacillus cereus ATCC 14579],	cAB11	cAB11$gi|30023337|ref|NP_834968.1|	87	cAB11$4611		0	45		0	203	6990
4527	680.867	1359.72	1359.72	-0.136793	1	19.43	19.43	175	185	K	KQDPLDFALWK	A		1	4702.57	cAB11.11455.11455.2.dta	2	gi|30018360|ref|NP_829991.1|	cysteinyl-tRNA synthetase [Bacillus cereus ATCC 14579],	cAB11	cAB11$gi|30018360|ref|NP_829991.1|	2	cAB11$4527		0	45		0	203	6990
4885	705.849	1409.68	1409.68	0.280205	0	29.2	29.2	268	280	K	AVAFGEALQDDFK	T		1	4703.48	cAB11.11457.11457.2.dta	2	gi|30023347|ref|NP_834978.1|	serine hydroxymethyltransferase [Bacillus cereus ATCC 14579],	cAB11	cAB11$gi|30023347|ref|NP_834978.1|	57	cAB11$4885		0	45		0	203	6990
6686	838.948	1675.88	1675.88	1.39628	0	64.78	64.78	310	324	K	VQLVGDDLFVTNTQK	L		1	4704.73	cAB11.11460.11460.2.dta	2	gi|30023172|ref|NP_834803.1|	phosphopyruvate hydratase [Bacillus cereus ATCC 14579],	cAB11	cAB11$gi|30023172|ref|NP_834803.1|	152	cAB11$6686		0	45		0	203	6990
11989	775.124	3096.47	3096.47	0.352014	0	30.64	30.64	47	74	K	ILDENGLYNVAVEETPGHLSDHYDPTAK	T		1	4705.03	cAB11.11461.11461.4.dta	4	gi|30019676|ref|NP_831307.1|	hypothetical protein BC1528 [Bacillus cereus ATCC 14579],	cAB11	cAB11$gi|30019676|ref|NP_831307.1|	9	cAB11$11989		0	45		0	203	6990
4697	689.84	1377.66	1377.66	1.03436	0	32.6	32.6	2	13	M	VMTDPIADMLTR	I	Oxidation (M) [2]	1	4705.34	cAB11.11462.11462.2.dta	2	gi|30018394|ref|NP_830025.1|	30S ribosomal protein S8 [Bacillus cereus ATCC 14579],	cAB11	cAB11$gi|30018394|ref|NP_830025.1|	8	cAB11$4697	M	1	46	MM	2	205	6990
3936	643.857	1285.7	1285.7	1.00957	0	55.2	55.2	189	200	K	SSLVNALLGQER	V		1	4705.66	cAB11.11463.11463.2.dta	2	gi|30019652|ref|NP_831283.1|	GTP-binding protein EngA [Bacillus cereus ATCC 14579],	cAB11	cAB11$gi|30019652|ref|NP_831283.1|	9	cAB11$3936		0	46		0	205	6990
6406	823.377	1644.74	1644.74	1.57168	0	75.29	75.29	72	86	K	DGVIADYETTATMMK	Y		1	4706.6	cAB11.11465.11465.2.dta	2	gi|30022527|ref|NP_834158.1|	rod shape-determining protein mreB [Bacillus cereus ATCC 14579],	cAB11	cAB11$gi|30022527|ref|NP_834158.1|	50	cAB11$6406		0	46	MM	2	207	6990
3807	636.837	1271.66	1271.66	1.5468	0	16.93	16.93	173	183	R	QLVFFSATMTK	A		1	4709.14	cAB11.11472.11472.2.dta	2	gi|30020240|ref|NP_831871.1|	ATP-dependent RNA helicase [Bacillus cereus ATCC 14579],	cAB11	cAB11$gi|30020240|ref|NP_831871.1|	9	cAB11$3807		0	46	M	1	208	6990
1640	526.84	1051.66	1051.66	0.741682	0	43.22	43.22	208	217	K	AVALVLPELK	G		1	4710.07	cAB11.11474.11474.2.dta	2	gi|30023174|ref|NP_834805.1|	glyceraldehyde-3-phosphate dehydrogenase [Bacillus cereus ATCC 14579],	cAB11	cAB11$gi|30023174|ref|NP_834805.1|	115	cAB11$1640		0	46		0	208	6990
5318	736.902	1471.79	1471.79	0.475612	0	32.34	32.34	275	287	K	TVQPESITSILER	A		1	4710.64	cAB11.11476.11476.2.dta	2	gi|30018906|ref|NP_830537.1|	glycine oxidase [Bacillus cereus ATCC 14579],	cAB11	cAB11$gi|30018906|ref|NP_830537.1|	40	cAB11$5318		0	46		0	208	6990
5621	760.888	1519.76	1519.76	1.24164	0	44.57	44.57	275	288	K	YIIDMIESAPPGSK	W		1	4710.93	cAB11.11477.11477.2.dta	2	gi|30022502|ref|NP_834133.1|	quinolinate synthetase [Bacillus cereus ATCC 14579],	cAB11	cAB11$gi|30022502|ref|NP_834133.1|	30	cAB11$5621		0	46	M	1	209	6990
10927	651.824	2603.27	2603.27	0.653794	0	19.25	19.25	552	574	K	FEGEGNAPAFHYEDVDISLIKPR	K		1	4711.25	cAB11.11478.11478.4.dta	4	gi|30022595|ref|NP_834226.1|	succinate dehydrogenase flavoprotein subunit [Bacillus cereus ATCC 14579],	cAB11	cAB11$gi|30022595|ref|NP_834226.1|	24	cAB11$10927		0	46		0	209	6990
4610	685.88	1369.75	1369.75	0.757805	0	74.4	74.4	452	464	R	LVGGIEEVIENAK	K		1	4712.19	cAB11.11480.11480.2.dta	2	gi|30023337|ref|NP_834968.1|	F0F1 ATP synthase subunit beta [Bacillus cereus ATCC 14579],	cAB11	cAB11$gi|30023337|ref|NP_834968.1|	87	cAB11$4610		0	46		0	209	6990
8806	498.498	1989.96	1989.96	-0.312066	0	15.54	15.54	321	335	R	HTPFFANYRPQFYFR	T		1	4713.15	cAB11.11483.11483.4.dta	4	gi|30018378|ref|NP_830009.1|	elongation factor Tu [Bacillus cereus ATCC 14579],	cAB11	cAB11$gi|30018378|ref|NP_830009.1|	868	cAB11$8806		0	46		0	209	6990
11991	775.125	3096.47	3096.47	1.69548	0	32.2	32.2	47	74	K	ILDENGLYNVAVEETPGHLSDHYDPTAK	T		1	4715.46	cAB11.11488.11488.4.dta	4	gi|30019676|ref|NP_831307.1|	hypothetical protein BC1528 [Bacillus cereus ATCC 14579],	cAB11	cAB11$gi|30019676|ref|NP_831307.1|	9	cAB11$11991		0	46		0	209	6990
3935	643.857	1285.7	1285.7	0.916233	0	57.45	57.45	189	200	K	SSLVNALLGQER	V		1	4715.78	cAB11.11489.11489.2.dta	2	gi|30019652|ref|NP_831283.1|	GTP-binding protein EngA [Bacillus cereus ATCC 14579],	cAB11	cAB11$gi|30019652|ref|NP_831283.1|	9	cAB11$3935		0	46		0	209	6990
6685	838.947	1675.88	1675.88	1.18147	0	43.45	43.45	310	324	K	VQLVGDDLFVTNTQK	L		1	4716.07	cAB11.11490.11490.2.dta	2	gi|30023172|ref|NP_834803.1|	phosphopyruvate hydratase [Bacillus cereus ATCC 14579],	cAB11	cAB11$gi|30023172|ref|NP_834803.1|	152	cAB11$6685		0	46		0	209	6990
6098	800.433	1598.85	1598.85	-0.312099	0	39.47	37.5133	244	258	K	VVEIAPSVSLSDDLR	Q		1	4717.2	cAB11.11493.11493.2.dta	2	gi|30022035|ref|NP_833666.1|	pyruvate carboxylase [Bacillus cereus ATCC 14579],	cAB11	cAB11$gi|30022035|ref|NP_833666.1|	2	cAB11$6098		0	46		0	209	6990
6987	856.432	1710.85	1710.85	1.47997	0	87.07	87.07	484	499	K	EISYIQAEGFAGGELK	H		1	4718.47	cAB11.11496.11496.2.dta	2	gi|30018427|ref|NP_830058.1|	D-fructose-6-phosphate amidotransferase [Bacillus cereus ATCC 14579],	cAB11	cAB11$gi|30018427|ref|NP_830058.1|	47	cAB11$6987		0	46		0	209	6990
6405	823.377	1644.74	1644.74	1.26768	0	74.8	74.8	72	86	K	DGVIADYETTATMMK	Y		1	4718.79	cAB11.11497.11497.2.dta	2	gi|30022527|ref|NP_834158.1|	rod shape-determining protein mreB [Bacillus cereus ATCC 14579],	cAB11	cAB11$gi|30022527|ref|NP_834158.1|	50	cAB11$6405		0	46	MM	2	211	6990
9451	1055.57	2109.13	2109.12	1.52481	2	19.59	19.59	376	395	K	FSIREGGRTVGYGVVATIVE	-		1	4719.87	cAB11.11500.11500.2.dta	2	gi|30018378|ref|NP_830009.1|	elongation factor Tu [Bacillus cereus ATCC 14579],	cAB11	cAB11$gi|30018378|ref|NP_830009.1|	868	cAB11$9451		0	46		0	211	6990
1636	526.84	1051.66	1051.66	0.399367	0	59.3	59.3	208	217	K	AVALVLPELK	G		1	4720.82	cAB11.11502.11502.2.dta	2	gi|30023174|ref|NP_834805.1|	glyceraldehyde-3-phosphate dehydrogenase [Bacillus cereus ATCC 14579],	cAB11	cAB11$gi|30023174|ref|NP_834805.1|	115	cAB11$1636		0	46		0	211	6990
10928	651.825	2603.27	2603.27	1.29914	0	18.08	18.08	552	574	K	FEGEGNAPAFHYEDVDISLIKPR	K		1	4721.41	cAB11.11504.11504.4.dta	4	gi|30022595|ref|NP_834226.1|	succinate dehydrogenase flavoprotein subunit [Bacillus cereus ATCC 14579],	cAB11	cAB11$gi|30022595|ref|NP_834226.1|	24	cAB11$10928		0	46		0	211	6990
3805	636.836	1271.66	1271.66	-0.183225	0	20.13	20.13	173	183	R	QLVFFSATMTK	A		1	4721.74	cAB11.11505.11505.2.dta	2	gi|30020240|ref|NP_831871.1|	ATP-dependent RNA helicase [Bacillus cereus ATCC 14579],	cAB11	cAB11$gi|30020240|ref|NP_831871.1|	9	cAB11$3805		0	46	M	1	212	6990
5619	760.887	1519.76	1519.76	0.517845	0	32.09	32.09	275	288	K	YIIDMIESAPPGSK	W		1	4722.07	cAB11.11506.11506.2.dta	2	gi|30022502|ref|NP_834133.1|	quinolinate synthetase [Bacillus cereus ATCC 14579],	cAB11	cAB11$gi|30022502|ref|NP_834133.1|	30	cAB11$5619		0	46	M	1	213	6990
5319	736.902	1471.79	1471.79	0.733801	0	16.35	16.35	275	287	K	TVQPESITSILER	A		1	4722.43	cAB11.11507.11507.2.dta	2	gi|30018906|ref|NP_830537.1|	glycine oxidase [Bacillus cereus ATCC 14579],	cAB11	cAB11$gi|30018906|ref|NP_830537.1|	40	cAB11$5319		0	46		0	213	6990
7616	903.495	1804.97	1804.97	1.37232	1	52.93	52.93	15	30	R	LLLGTGKFPDFDVQQK	A		1	4722.76	cAB11.11508.11508.2.dta	2	gi|30018908|ref|NP_830539.1|	thiazole synthase [Bacillus cereus ATCC 14579],	cAB11	cAB11$gi|30018908|ref|NP_830539.1|	12	cAB11$7616		0	46		0	213	6990
4612	685.88	1369.75	1369.75	0.845413	0	77.77	77.77	452	464	R	LVGGIEEVIENAK	K		1	4723.71	cAB11.11510.11510.2.dta	2	gi|30023337|ref|NP_834968.1|	F0F1 ATP synthase subunit beta [Bacillus cereus ATCC 14579],	cAB11	cAB11$gi|30023337|ref|NP_834968.1|	87	cAB11$4612		0	46		0	213	6990
8813	498.498	1989.96	1989.96	-0.0708556	0	22.84	22.84	321	335	R	HTPFFANYRPQFYFR	T		1	4724.03	cAB11.11511.11511.4.dta	4	gi|30018378|ref|NP_830009.1|	elongation factor Tu [Bacillus cereus ATCC 14579],	cAB11	cAB11$gi|30018378|ref|NP_830009.1|	868	cAB11$8813		0	46		0	213	6990
8248	956.46	1910.91	1910.9	2.458	0	59.13	59.13	17	34	R	GNPTVEVEVYTESGAFGR	A		1	4725.36	cAB11.11514.11514.2.dta	2	gi|30023172|ref|NP_834803.1|	phosphopyruvate hydratase [Bacillus cereus ATCC 14579],	cAB11	cAB11$gi|30023172|ref|NP_834803.1|	152	cAB11$8248		0	46		0	213	6990
3934	643.857	1285.7	1285.7	-0.0326671	0	49.08	49.08	189	200	K	SSLVNALLGQER	V		1	4726.65	cAB11.11517.11517.2.dta	2	gi|30019652|ref|NP_831283.1|	GTP-binding protein EngA [Bacillus cereus ATCC 14579],	cAB11	cAB11$gi|30019652|ref|NP_831283.1|	9	cAB11$3934		0	46		0	213	6990
11990	775.125	3096.47	3096.47	0.907486	0	24.32	24.32	47	74	K	ILDENGLYNVAVEETPGHLSDHYDPTAK	T		1	4726.96	cAB11.11518.11518.4.dta	4	gi|30019676|ref|NP_831307.1|	hypothetical protein BC1528 [Bacillus cereus ATCC 14579],	cAB11	cAB11$gi|30019676|ref|NP_831307.1|	9	cAB11$11990		0	46		0	213	6990
1638	526.84	1051.66	1051.66	0.627577	0	46.71	46.71	208	217	K	AVALVLPELK	G		1	4731.16	cAB11.11527.11527.2.dta	2	gi|30023174|ref|NP_834805.1|	glyceraldehyde-3-phosphate dehydrogenase [Bacillus cereus ATCC 14579],	cAB11	cAB11$gi|30023174|ref|NP_834805.1|	115	cAB11$1638		0	46		0	213	6990
7140	868.429	1734.84	1734.84	1.02949	0	52.7	52.7	41	55	R	FSDGEVQINIEESIR	G		1	4731.4	cAB11.11528.11528.2.dta	2	gi|30018321|ref|NP_829952.1|	ribose-phosphate pyrophosphokinase [Bacillus cereus ATCC 14579],	cAB11	cAB11$gi|30018321|ref|NP_829952.1|	89	cAB11$7140		0	46		0	213	6990
10500	608.806	2431.19	2431.2	-0.756007	2	22.72	22.72	131	153	K	AGNKGYESAVAAIEMAHLSKQWA	-		1	4731.73	cAB11.11529.11529.4.dta	4	gi|30022199|ref|NP_833830.1|	riboflavin synthase subunit beta [Bacillus cereus ATCC 14579],	cAB11	cAB11$gi|30022199|ref|NP_833830.1|	4	cAB11$10500		0	46	M	1	214	6990
9706	1086.55	2171.08	2171.07	0.65083	0	75.16	75.16	82	100	R	QINPNYQDGDVLEIEVTPK	D		1	4733.38	cAB11.11533.11533.2.dta	2	gi|30021905|ref|NP_833536.1|	transcription elongation factor NusA [Bacillus cereus ATCC 14579],	cAB11	cAB11$gi|30021905|ref|NP_833536.1|	34	cAB11$9706		0	46		0	214	6990
5618	760.887	1519.76	1519.76	0.359925	0	30.22	30.22	275	288	K	YIIDMIESAPPGSK	W		1	4733.76	cAB11.11534.11534.2.dta	2	gi|30022502|ref|NP_834133.1|	quinolinate synthetase [Bacillus cereus ATCC 14579],	cAB11	cAB11$gi|30022502|ref|NP_834133.1|	30	cAB11$5618		0	46	M	1	215	6990
11161	678.851	2711.37	2711.37	1.46347	0	18.23	18.23	240	264	R	FISIAIEEPLNIGSGHGPTNHFAYK	V		1	4739.55	cAB11.11548.11548.4.dta	4	gi|30018910|ref|NP_830541.1|	phosphomethylpyrimidine kinase [Bacillus cereus ATCC 14579],	cAB11	cAB11$gi|30018910|ref|NP_830541.1|	9	cAB11$11161		0	46		0	215	6990
5453	748.422	1494.83	1494.83	0.710449	0	66.29	66.29	221	234	K	VLLVGDGPLEENLK	S		1	4740.54	cAB11.11551.11551.2.dta	2	gi|30023450|ref|NP_835081.1|	glycosyltransferase [Bacillus cereus ATCC 14579],	cAB11	cAB11$gi|30023450|ref|NP_835081.1|	10	cAB11$5453		0	46		0	215	6990
1634	526.839	1051.66	1051.66	0.171157	0	60.84	60.84	208	217	K	AVALVLPELK	G		1	4741.78	cAB11.11554.11554.2.dta	2	gi|30023174|ref|NP_834805.1|	glyceraldehyde-3-phosphate dehydrogenase [Bacillus cereus ATCC 14579],	cAB11	cAB11$gi|30023174|ref|NP_834805.1|	115	cAB11$1634		0	46		0	215	6990
7141	868.429	1734.84	1734.84	1.09866	0	79.07	79.07	41	55	R	FSDGEVQINIEESIR	G		1	4742.33	cAB11.11556.11556.2.dta	2	gi|30018321|ref|NP_829952.1|	ribose-phosphate pyrophosphokinase [Bacillus cereus ATCC 14579],	cAB11	cAB11$gi|30018321|ref|NP_829952.1|	89	cAB11$7141		0	46		0	215	6990
4623	686.415	1370.82	1370.81	1.61875	0	62.43	62.43	97	110	R	VLNGLGIALVSTSK	G		1	4742.68	cAB11.11557.11557.2.dta	2	gi|30018394|ref|NP_830025.1|	30S ribosomal protein S8 [Bacillus cereus ATCC 14579],	cAB11	cAB11$gi|30018394|ref|NP_830025.1|	8	cAB11$4623		0	46		0	215	6990
9707	1086.55	2171.08	2171.07	1.88524	0	75.11	75.11	82	100	R	QINPNYQDGDVLEIEVTPK	D		1	4744.5	cAB11.11561.11561.2.dta	2	gi|30021905|ref|NP_833536.1|	transcription elongation factor NusA [Bacillus cereus ATCC 14579],	cAB11	cAB11$gi|30021905|ref|NP_833536.1|	34	cAB11$9707		0	46		0	215	6990
1444	514.822	1027.63	1027.63	0.872884	0	47.43	47.43	326	335	K	SIGLALIDVK	Y		1	4745.14	cAB11.11563.11563.2.dta	2	gi|30022309|ref|NP_833940.1|	glycine cleavage system aminomethyltransferase T [Bacillus cereus ATCC 14579],	cAB11	cAB11$gi|30022309|ref|NP_833940.1|	14	cAB11$1444		0	46		0	215	6990
6694	840.411	1678.81	1678.8	1.48379	0	49.05	49.05	580	594	K	LSDEGEFLSEDIVAR	F		1	4746.88	cAB11.11567.11567.2.dta	2	gi|30018372|ref|NP_830003.1|	DNA-directed RNA polymerase subunit beta [Bacillus cereus ATCC 14579],	cAB11	cAB11$gi|30018372|ref|NP_830003.1|	17	cAB11$6694		0	46		0	215	6990
8263	957.483	1912.95	1912.94	4.80673	0	48.97	48.97	186	202	K	VATQNFLYDEDTLVGTK	N		1	4747.21	cAB11.11568.11568.2.dta	2	gi|30022107|ref|NP_833738.1|	hypothetical protein BC4020 [Bacillus cereus ATCC 14579],	cAB11	cAB11$gi|30022107|ref|NP_833738.1|	4	cAB11$8263		0	46		0	215	6990
4374	673.87	1345.72	1345.72	0.491185	0	65.9	65.9	89	102	R	LFGDDAAIVGGIAK	Y		1	4749.49	cAB11.11573.11573.2.dta	2	gi|30022676|ref|NP_834307.1|	acetyl-CoA carboxylase carboxyltransferase subunit alpha [Bacillus cereus ATCC 14579],	cAB11	cAB11$gi|30022676|ref|NP_834307.1|	12	cAB11$4374		0	46		0	215	6990
8447	970.999	1939.98	1939.98	0.177321	1	60.2	60.2	209	225	K	VMALDAKLNFDSNALYR	H		1	4750.15	cAB11.11575.11575.2.dta	2	gi|30021924|ref|NP_833555.1|	succinyl-CoA synthetase subunit beta [Bacillus cereus ATCC 14579],	cAB11	cAB11$gi|30021924|ref|NP_833555.1|	35	cAB11$8447		0	46	M	1	216	6990
1674	529.813	1057.61	1057.61	-0.842463	0	43.61	43.61	22	30	K	TTLVDQLLR	Q		1	4750.86	cAB11.11577.11577.2.dta	2	gi|30022044|ref|NP_833675.1|	GTP-binding protein TypA/BipA [Bacillus cereus ATCC 14579],	cAB11	cAB11$gi|30022044|ref|NP_833675.1|	29	cAB11$1674		0	46		0	216	6990
5452	748.422	1494.83	1494.83	0.389342	0	68.87	68.87	221	234	K	VLLVGDGPLEENLK	S		1	4751.78	cAB11.11579.11579.2.dta	2	gi|30023450|ref|NP_835081.1|	glycosyltransferase [Bacillus cereus ATCC 14579],	cAB11	cAB11$gi|30023450|ref|NP_835081.1|	10	cAB11$5452		0	46		0	216	6990
1637	526.84	1051.66	1051.66	0.399367	0	47.99	47.99	208	217	K	AVALVLPELK	G		1	4753	cAB11.11582.11582.2.dta	2	gi|30023174|ref|NP_834805.1|	glyceraldehyde-3-phosphate dehydrogenase [Bacillus cereus ATCC 14579],	cAB11	cAB11$gi|30023174|ref|NP_834805.1|	115	cAB11$1637		0	46		0	216	6990
7142	868.43	1734.85	1734.84	1.73272	0	80.4	80.4	41	55	R	FSDGEVQINIEESIR	G		1	4753.9	cAB11.11585.11585.2.dta	2	gi|30018321|ref|NP_829952.1|	ribose-phosphate pyrophosphokinase [Bacillus cereus ATCC 14579],	cAB11	cAB11$gi|30018321|ref|NP_829952.1|	89	cAB11$7142		0	46		0	216	6990
4622	686.414	1370.81	1370.81	0.276478	0	52.55	52.55	97	110	R	VLNGLGIALVSTSK	G		1	4754.26	cAB11.11586.11586.2.dta	2	gi|30018394|ref|NP_830025.1|	30S ribosomal protein S8 [Bacillus cereus ATCC 14579],	cAB11	cAB11$gi|30018394|ref|NP_830025.1|	8	cAB11$4622		0	46		0	216	6990
11886	760.392	3037.54	3037.54	1.11999	0	15.09	15.09	260	288	K	SHLDLGNPLPHASISIGSDENAPEEIVVK	M		1	4754.57	cAB11.11587.11587.4.dta	4	gi|30020119|ref|NP_831750.1|	acyl-CoA synthetase [Bacillus cereus ATCC 14579],	cAB11	cAB11$gi|30020119|ref|NP_831750.1|	3	cAB11$11886		0	46		0	216	6990
2807	599.793	1197.57	1197.57	0.856734	0	17.72	17.72	141	149	K	WLFSYPEEK	I		1	4755.52	cAB11.11589.11589.2.dta	2	gi|30018880|ref|NP_830511.1|	cytochrome aa3 quinol oxidase polypeptide II [Bacillus cereus ATCC 14579],	cAB11	cAB11$gi|30018880|ref|NP_830511.1|	19	cAB11$2807		0	46		0	216	6990
9708	1086.55	2171.08	2171.07	1.99579	0	74.11	74.11	82	100	R	QINPNYQDGDVLEIEVTPK	D		1	4755.81	cAB11.11590.11590.2.dta	2	gi|30021905|ref|NP_833536.1|	transcription elongation factor NusA [Bacillus cereus ATCC 14579],	cAB11	cAB11$gi|30021905|ref|NP_833536.1|	34	cAB11$9708		0	46		0	216	6990
8262	957.48	1912.95	1912.94	2.25569	0	58.57	58.57	186	202	K	VATQNFLYDEDTLVGTK	N		1	4757.51	cAB11.11594.11594.2.dta	2	gi|30022107|ref|NP_833738.1|	hypothetical protein BC4020 [Bacillus cereus ATCC 14579],	cAB11	cAB11$gi|30022107|ref|NP_833738.1|	4	cAB11$8262		0	46		0	216	6990
6693	840.41	1678.81	1678.8	0.471168	0	79.96	79.96	580	594	K	LSDEGEFLSEDIVAR	F		1	4757.85	cAB11.11595.11595.2.dta	2	gi|30018372|ref|NP_830003.1|	DNA-directed RNA polymerase subunit beta [Bacillus cereus ATCC 14579],	cAB11	cAB11$gi|30018372|ref|NP_830003.1|	17	cAB11$6693		0	46		0	216	6990
1443	514.821	1027.63	1027.63	0.522563	0	64.62	64.62	326	335	K	SIGLALIDVK	Y		1	4758.54	cAB11.11597.11597.2.dta	2	gi|30022309|ref|NP_833940.1|	glycine cleavage system aminomethyltransferase T [Bacillus cereus ATCC 14579],	cAB11	cAB11$gi|30022309|ref|NP_833940.1|	14	cAB11$1443		0	46		0	216	6990
4373	673.87	1345.72	1345.72	0.491185	0	69.51	69.51	89	102	R	LFGDDAAIVGGIAK	Y		1	4759.8	cAB11.11600.11600.2.dta	2	gi|30022676|ref|NP_834307.1|	acetyl-CoA carboxylase carboxyltransferase subunit alpha [Bacillus cereus ATCC 14579],	cAB11	cAB11$gi|30022676|ref|NP_834307.1|	12	cAB11$4373		0	46		0	216	6990
8448	971	1939.99	1939.98	1.68249	1	58.3	58.3	209	225	K	VMALDAKLNFDSNALYR	H		1	4761.14	cAB11.11604.11604.2.dta	2	gi|30021924|ref|NP_833555.1|	succinyl-CoA synthetase subunit beta [Bacillus cereus ATCC 14579],	cAB11	cAB11$gi|30021924|ref|NP_833555.1|	35	cAB11$8448		0	46	M	1	217	6990
5054	718.388	1434.76	1434.76	0.0822437	0	29.28	29.28	255	266	R	IVEYTLDELVNK	G		1	4761.52	cAB11.11605.11605.2.dta	2	gi|30018304|ref|NP_829935.1|	tpl protein [Bacillus cereus ATCC 14579],	cAB11	cAB11$gi|30018304|ref|NP_829935.1|	2	cAB11$5054		0	46		0	217	6990
5451	748.422	1494.83	1494.83	0.389342	0	57.61	57.61	221	234	K	VLLVGDGPLEENLK	S		1	4763.12	cAB11.11609.11609.2.dta	2	gi|30023450|ref|NP_835081.1|	glycosyltransferase [Bacillus cereus ATCC 14579],	cAB11	cAB11$gi|30023450|ref|NP_835081.1|	10	cAB11$5451		0	46		0	217	6990
1676	529.814	1057.61	1057.61	0.329988	0	43.34	43.34	22	30	K	TTLVDQLLR	Q		1	4763.82	cAB11.11611.11611.2.dta	2	gi|30022044|ref|NP_833675.1|	GTP-binding protein TypA/BipA [Bacillus cereus ATCC 14579],	cAB11	cAB11$gi|30022044|ref|NP_833675.1|	29	cAB11$1676		0	46		0	217	6990
8823	498.498	1989.96	1989.96	0.29096	0	18.99	18.99	321	335	R	HTPFFANYRPQFYFR	T		1	4764.16	cAB11.11612.11612.4.dta	4	gi|30018378|ref|NP_830009.1|	elongation factor Tu [Bacillus cereus ATCC 14579],	cAB11	cAB11$gi|30018378|ref|NP_830009.1|	868	cAB11$8823		0	46		0	217	6990
1635	526.839	1051.66	1051.66	0.171157	0	41.35	41.35	208	217	K	AVALVLPELK	G		1	4765.78	cAB11.11616.11616.2.dta	2	gi|30023174|ref|NP_834805.1|	glyceraldehyde-3-phosphate dehydrogenase [Bacillus cereus ATCC 14579],	cAB11	cAB11$gi|30023174|ref|NP_834805.1|	115	cAB11$1635		0	46		0	217	6990
9480	1060.07	2118.13	2118.12	2.35775	0	67.65	67.65	77	97	K	AITTAAENGVLYGTPTALEVK	F		1	4766.08	cAB11.11617.11617.2.dta	2	gi|30018718|ref|NP_830349.1|	glutamate-1-semialdehyde aminotransferase [Bacillus cereus ATCC 14579],	cAB11	cAB11$gi|30018718|ref|NP_830349.1|	10	cAB11$9480		0	46		0	217	6990
2806	599.793	1197.57	1197.57	0.656329	0	25.37	25.37	141	149	K	WLFSYPEEK	I		1	4767.04	cAB11.11619.11619.2.dta	2	gi|30018880|ref|NP_830511.1|	cytochrome aa3 quinol oxidase polypeptide II [Bacillus cereus ATCC 14579],	cAB11	cAB11$gi|30018880|ref|NP_830511.1|	19	cAB11$2806		0	46		0	217	6990
8302	960.453	1918.89	1918.89	0.309554	0	50.32	50.32	187	205	K	LGFAESDPTADVDGLDAAR	K		1	4767.68	cAB11.11621.11621.2.dta	2	gi|30020103|ref|NP_831734.1|	homoserine dehydrogenase [Bacillus cereus ATCC 14579],	cAB11	cAB11$gi|30020103|ref|NP_831734.1|	7	cAB11$8302		0	46		0	217	6990
7940	466.524	1862.07	1862.06	1.7776	1	23.36	23.36	14	31	R	DIGIDLGTANVLIHVKGK	G		1	4769.32	cAB11.11625.11625.4.dta	4	gi|30023313|ref|NP_834944.1|	rod shape-determining protein mreB [Bacillus cereus ATCC 14579],	cAB11	cAB11$gi|30023313|ref|NP_834944.1|	26	cAB11$7940		0	46		0	217	6990
12416	839.456	3353.8	3353.79	1.38947	2	32.81	32.81	1	31	-	MKVTKADIVISAVKPEQYPDSDLPEIALAGR	S		1	4773.52	cAB11.11635.11635.4.dta	4	gi|30022557|ref|NP_834188.1|	GTPase EngB [Bacillus cereus ATCC 14579],	cAB11	cAB11$gi|30022557|ref|NP_834188.1|	1	cAB11$12416		0	46	M	1	218	6990
1831	542.263	1082.51	1082.51	0.736251	0	15.73	15.73	1	8	-	MELWFTEK	Q		1	4774.3	cAB11.11637.11637.2.dta	2	gi|30023401|ref|NP_835032.1|	spermidine synthase [Bacillus cereus ATCC 14579],	cAB11	cAB11$gi|30023401|ref|NP_835032.1|	30	cAB11$1831		0	46	M	1	219	6990
8918	1000.53	1999.05	1999.05	1.30362	1	73.2	73.2	220	237	K	AAEELEKEGISLEVVDLR	T		1	4775.22	cAB11.11639.11639.2.dta	2	gi|30022060|ref|NP_833691.1|	pyruvate dehydrogenase E1 component beta subunit [Bacillus cereus ATCC 14579],	cAB11	cAB11$gi|30022060|ref|NP_833691.1|	84	cAB11$8918		0	46		0	219	6990
9987	1124.05	2246.08	2246.08	1.2671	0	110.48	110.48	392	412	K	YAGGEALEGVVEADNLQVQER	T		1	4775.58	cAB11.11640.11640.2.dta	2	gi|30022635|ref|NP_834266.1|	phenylalanyl-tRNA synthetase subunit beta [Bacillus cereus ATCC 14579],	cAB11	cAB11$gi|30022635|ref|NP_834266.1|	16	cAB11$9987		0	46		0	219	6990
1150	489.286	976.558	976.559	-0.883715	1	20.4	20.4	163	170	K	YPKLLTDK	I		1	4776.35	cAB11.11642.11642.2.dta	2	gi|30022460|ref|NP_834091.1|	hypothetical protein BC4379 [Bacillus cereus ATCC 14579],	cAB11	cAB11$gi|30022460|ref|NP_834091.1|	3	cAB11$1150		0	46		0	219	6990
10208	1160.11	2318.21	2318.2	0.974893	2	65.02	65.02	212	233	K	LLTSKMADAILEAKQGEETVTA	-		1	4777.42	cAB11.11645.11645.2.dta	2	gi|30021915|ref|NP_833546.1|	30S ribosomal protein S2 [Bacillus cereus ATCC 14579],	cAB11	cAB11$gi|30021915|ref|NP_833546.1|	104	cAB11$10208		0	46	M	1	220	6990
9479	1060.07	2118.12	2118.12	0.969727	0	51.81	51.81	77	97	K	AITTAAENGVLYGTPTALEVK	F		1	4777.78	cAB11.11646.11646.2.dta	2	gi|30018718|ref|NP_830349.1|	glutamate-1-semialdehyde aminotransferase [Bacillus cereus ATCC 14579],	cAB11	cAB11$gi|30018718|ref|NP_830349.1|	10	cAB11$9479		0	46		0	220	6990
1633	526.839	1051.66	1051.66	-1.23614	0	48.81	48.81	208	217	K	AVALVLPELK	G		1	4778.16	cAB11.11647.11647.2.dta	2	gi|30023174|ref|NP_834805.1|	glyceraldehyde-3-phosphate dehydrogenase [Bacillus cereus ATCC 14579],	cAB11	cAB11$gi|30023174|ref|NP_834805.1|	115	cAB11$1633		0	46		0	220	6990
2805	599.793	1197.57	1197.57	0.556126	0	23.21	23.21	141	149	K	WLFSYPEEK	I		1	4779.04	cAB11.11649.11649.2.dta	2	gi|30018880|ref|NP_830511.1|	cytochrome aa3 quinol oxidase polypeptide II [Bacillus cereus ATCC 14579],	cAB11	cAB11$gi|30018880|ref|NP_830511.1|	19	cAB11$2805		0	46		0	220	6990
4341	670.294	1338.57	1338.57	0.477374	0	38.43	38.43	274	283	K	TFYFMEMNTR	I		1	4779.7	cAB11.11651.11651.2.dta	2	gi|30022266|ref|NP_833897.1|	acetyl-CoA carboxylase biotin carboxylase subunit [Bacillus cereus ATCC 14579],	cAB11	cAB11$gi|30022266|ref|NP_833897.1|	15	cAB11$4341		0	46	MM	2	222	6990
8850	996.49	1990.97	1990.96	1.33855	0	38.36	38.36	292	310	R	SNVSYGLSGSPGNYTFTLK	I		1	4781.01	cAB11.11654.11654.2.dta	2	gi|30019146|ref|NP_830777.1|	S-layer-like domain-containing protein [Bacillus cereus ATCC 14579],	cAB11	cAB11$gi|30019146|ref|NP_830777.1|	9	cAB11$8850		0	46		0	222	6990
1830	542.263	1082.51	1082.51	0.514545	0	24.93	24.93	1	8	-	MELWFTEK	Q		1	4783.8	cAB11.11660.11660.2.dta	2	gi|30023401|ref|NP_835032.1|	spermidine synthase [Bacillus cereus ATCC 14579],	cAB11	cAB11$gi|30023401|ref|NP_835032.1|	30	cAB11$1830		0	46	M	1	223	6990
8917	1000.53	1999.05	1999.05	1.0535	1	60.89	60.89	220	237	K	AAEELEKEGISLEVVDLR	T		1	4785.6	cAB11.11663.11663.2.dta	2	gi|30022060|ref|NP_833691.1|	pyruvate dehydrogenase E1 component beta subunit [Bacillus cereus ATCC 14579],	cAB11	cAB11$gi|30022060|ref|NP_833691.1|	84	cAB11$8917		0	46		0	223	6990
9488	1061.51	2121.01	2121.01	2.18057	1	44.25	44.25	269	287	R	AGINTVQELANKTEEDMMK	V		1	4785.92	cAB11.11664.11664.2.dta	2	gi|30018406|ref|NP_830037.1|	DNA-directed RNA polymerase subunit alpha [Bacillus cereus ATCC 14579],	cAB11	cAB11$gi|30018406|ref|NP_830037.1|	35	cAB11$9488		0	46	MM	2	225	6990
9227	1034.03	2066.04	2066.04	2.17228	0	90.99	90.99	403	423	R	AAVEEGIVAGGGTSLMNVYTK	V		1	4786.27	cAB11.11665.11665.2.dta	2	gi|30018515|ref|NP_830146.1|	chaperonin GroEL [Bacillus cereus ATCC 14579],	cAB11	cAB11$gi|30018515|ref|NP_830146.1|	123	cAB11$9227		0	46	M	1	226	6990
10207	1160.11	2318.21	2318.2	0.65568	2	55.57	55.57	212	233	K	LLTSKMADAILEAKQGEETVTA	-		1	4787.85	cAB11.11669.11669.2.dta	2	gi|30021915|ref|NP_833546.1|	30S ribosomal protein S2 [Bacillus cereus ATCC 14579],	cAB11	cAB11$gi|30021915|ref|NP_833546.1|	104	cAB11$10207		0	46	M	1	227	6990
11114	675.339	2697.33	2697.32	1.37803	1	18.79	18.79	424	448	K	NGVHHVTGVEHDETGKPSESAINRK	D		1	797.777	cAB11.1167.1167.4.dta	4	gi|30021866|ref|NP_833497.1|	pyruvate synthase alpha chain [Bacillus cereus ATCC 14579],	cAB11	cAB11$gi|30021866|ref|NP_833497.1|	43	cAB11$11114		0	46		0	227	6990
1639	526.84	1051.66	1051.66	0.627577	0	37.89	37.89	208	217	K	AVALVLPELK	G		1	4788.18	cAB11.11670.11670.2.dta	2	gi|30023174|ref|NP_834805.1|	glyceraldehyde-3-phosphate dehydrogenase [Bacillus cereus ATCC 14579],	cAB11	cAB11$gi|30023174|ref|NP_834805.1|	115	cAB11$1639		0	46		0	227	6990
4342	670.295	1338.57	1338.57	0.850906	0	33.8	33.8	274	283	K	TFYFMEMNTR	I		1	4790.62	cAB11.11676.11676.2.dta	2	gi|30022266|ref|NP_833897.1|	acetyl-CoA carboxylase biotin carboxylase subunit [Bacillus cereus ATCC 14579],	cAB11	cAB11$gi|30022266|ref|NP_833897.1|	15	cAB11$4342		0	46	MM	2	229	6990
8810	498.498	1989.96	1989.96	-0.191461	0	18.14	18.14	321	335	R	HTPFFANYRPQFYFR	T		1	4790.93	cAB11.11677.11677.4.dta	4	gi|30018378|ref|NP_830009.1|	elongation factor Tu [Bacillus cereus ATCC 14579],	cAB11	cAB11$gi|30018378|ref|NP_830009.1|	868	cAB11$8810		0	46		0	229	6990
1832	542.263	1082.51	1082.51	0.847105	0	15.89	15.89	1	8	-	MELWFTEK	Q		1	4794.49	cAB11.11685.11685.2.dta	2	gi|30023401|ref|NP_835032.1|	spermidine synthase [Bacillus cereus ATCC 14579],	cAB11	cAB11$gi|30023401|ref|NP_835032.1|	30	cAB11$1832		0	46	M	1	230	6990
1385	510.242	1018.47	1018.47	-0.0490933	0	27.67	27.67	1	9	-	MFGFGGFTR	D		1	4795.37	cAB11.11687.11687.2.dta	2	gi|30022527|ref|NP_834158.1|	rod shape-determining protein mreB [Bacillus cereus ATCC 14579],	cAB11	cAB11$gi|30022527|ref|NP_834158.1|	50	cAB11$1385		0	46	M	1	231	6990
9226	1034.03	2066.04	2066.04	1.8141	0	98.02	98.02	403	423	R	AAVEEGIVAGGGTSLMNVYTK	V		1	4796.28	cAB11.11689.11689.2.dta	2	gi|30018515|ref|NP_830146.1|	chaperonin GroEL [Bacillus cereus ATCC 14579],	cAB11	cAB11$gi|30018515|ref|NP_830146.1|	123	cAB11$9226		0	46	M	1	232	6990
9489	1061.51	2121.01	2121.01	3.21781	1	63.4	63.4	269	287	R	AGINTVQELANKTEEDMMK	V		1	4796.58	cAB11.11690.11690.2.dta	2	gi|30018406|ref|NP_830037.1|	DNA-directed RNA polymerase subunit alpha [Bacillus cereus ATCC 14579],	cAB11	cAB11$gi|30018406|ref|NP_830037.1|	35	cAB11$9489		0	46	MM	2	234	6990
12486	857.699	3426.77	3426.76	3.2681	0	40.93	40.93	107	139	R	VVNPLGQPVDGLGPINTTNTRPIESPAPGVMDR	K	Oxidation (M) [31]	1	4796.93	cAB11.11691.11691.4.dta	4	gi|161511197|ref|NP_834970.2|	F0F1 ATP synthase subunit alpha [Bacillus cereus ATCC 14579],	cAB11	cAB11$gi|161511197|ref|NP_834970.2|	59	cAB11$12486	M	1	47	M	1	235	6990
9556	1072.04	2142.08	2142.07	0.536863	0	81.08	81.08	352	372	R	SVIMNGPNSLQGAEVAATDLR	A		1	4797.31	cAB11.11692.11692.2.dta	2	gi|30023320|ref|NP_834951.1|	UDP-N-acetylglucosamine 1-carboxyvinyltransferase [Bacillus cereus ATCC 14579],	cAB11	cAB11$gi|30023320|ref|NP_834951.1|	53	cAB11$9556		0	47	M	1	236	6990
1642	526.84	1051.67	1051.66	1.21712	0	30.36	30.36	208	217	K	AVALVLPELK	G		1	4798.62	cAB11.11695.11695.2.dta	2	gi|30023174|ref|NP_834805.1|	glyceraldehyde-3-phosphate dehydrogenase [Bacillus cereus ATCC 14579],	cAB11	cAB11$gi|30023174|ref|NP_834805.1|	115	cAB11$1642		0	47		0	236	6990
8916	1000.53	1999.05	1999.05	-0.837399	1	38.14	38.14	220	237	K	AAEELEKEGISLEVVDLR	T		1	4800.05	cAB11.11699.11699.2.dta	2	gi|30022060|ref|NP_833691.1|	pyruvate dehydrogenase E1 component beta subunit [Bacillus cereus ATCC 14579],	cAB11	cAB11$gi|30022060|ref|NP_833691.1|	84	cAB11$8916		0	47		0	236	6990
8366	965.49	1928.97	1928.96	1.07104	0	30.81	30.81	138	154	K	IVGQTIPVSGDYFNYTR	H		1	4801	cAB11.11701.11701.2.dta	2	gi|30021657|ref|NP_833288.1|	aldehyde dehydrogenase [Bacillus cereus ATCC 14579],	cAB11	cAB11$gi|30021657|ref|NP_833288.1|	12	cAB11$8366		0	47		0	236	6990
1595	524.291	1046.57	1046.57	-0.399401	0	36.75	36.75	185	193	R	MTLEEILAK	M		1	4805.73	cAB11.11712.11712.2.dta	2	gi|30018584|ref|NP_830215.1|	Alkyl hydroperoxide reductase subunit F [Bacillus cereus ATCC 14579],	cAB11	cAB11$gi|30018584|ref|NP_830215.1|	30	cAB11$1595		0	47	M	1	237	6990
1386	510.242	1018.47	1018.47	0.265104	0	38.76	38.76	1	9	-	MFGFGGFTR	D		1	4806.61	cAB11.11714.11714.2.dta	2	gi|30022527|ref|NP_834158.1|	rod shape-determining protein mreB [Bacillus cereus ATCC 14579],	cAB11	cAB11$gi|30022527|ref|NP_834158.1|	50	cAB11$1386		0	47	M	1	238	6990
9225	1034.03	2066.04	2066.04	1.58177	0	97.27	97.27	403	423	R	AAVEEGIVAGGGTSLMNVYTK	V		1	4806.86	cAB11.11715.11715.2.dta	2	gi|30018515|ref|NP_830146.1|	chaperonin GroEL [Bacillus cereus ATCC 14579],	cAB11	cAB11$gi|30018515|ref|NP_830146.1|	123	cAB11$9225		0	47	M	1	239	6990
9557	1072.05	2142.08	2142.07	0.760945	0	85.77	85.77	352	372	R	SVIMNGPNSLQGAEVAATDLR	A		1	4808.06	cAB11.11718.11718.2.dta	2	gi|30023320|ref|NP_834951.1|	UDP-N-acetylglucosamine 1-carboxyvinyltransferase [Bacillus cereus ATCC 14579],	cAB11	cAB11$gi|30023320|ref|NP_834951.1|	53	cAB11$9557		0	47	M	1	240	6990
7614	903.44	1804.87	1804.86	1.81122	0	68.57	68.57	437	451	R	VTYSYFNLSDEQIAR	N		1	4808.74	cAB11.11720.11720.2.dta	2	gi|30019146|ref|NP_830777.1|	S-layer-like domain-containing protein [Bacillus cereus ATCC 14579],	cAB11	cAB11$gi|30019146|ref|NP_830777.1|	9	cAB11$7614		0	47		0	240	6990
11562	711.119	2840.45	2840.45	0.947739	0	16.06	16.06	117	144	R	SPFGGGVHTPELHADSLEGLVAQQPGLK	V		1	4810.04	cAB11.11723.11723.4.dta	4	gi|30022060|ref|NP_833691.1|	pyruvate dehydrogenase E1 component beta subunit [Bacillus cereus ATCC 14579],	cAB11	cAB11$gi|30022060|ref|NP_833691.1|	84	cAB11$11562		0	47		0	240	6990
4652	687.372	1372.73	1372.73	1.59536	0	62.72	62.72	150	162	R	AAEIEADVILMAK	N		1	4811.53	cAB11.11727.11727.2.dta	2	gi|30021913|ref|NP_833544.1|	uridylate kinase [Bacillus cereus ATCC 14579],	cAB11	cAB11$gi|30021913|ref|NP_833544.1|	26	cAB11$4652		0	47	M	1	241	6990
9136	1022	2041.99	2041.98	3.06859	0	48.11	48.11	119	137	K	SAPVGIDVEQMNPNVDVMK	M		1	4812.19	cAB11.11729.11729.2.dta	2	gi|30020443|ref|NP_832074.1|	4'-phosphopantetheinyl transferase [Bacillus cereus ATCC 14579],	cAB11	cAB11$gi|30020443|ref|NP_832074.1|	1	cAB11$9136		0	47	MM	2	243	6990
10948	1306.14	2610.26	2610.26	0.945501	1	36.64	36.64	11	34	R	EVLDSRGNPTVEVEVYTESGAFGR	A		1	4813.13	cAB11.11731.11731.2.dta	2	gi|30023172|ref|NP_834803.1|	phosphopyruvate hydratase [Bacillus cereus ATCC 14579],	cAB11	cAB11$gi|30023172|ref|NP_834803.1|	152	cAB11$10948		0	47		0	243	6990
6277	813.416	1624.82	1624.82	0.249874	1	47.42	47.42	401	414	R	VEALTSKFPMYPNL	-	Oxidation (M) [10]	1	4814.97	cAB11.11735.11735.2.dta	2	gi|30023347|ref|NP_834978.1|	serine hydroxymethyltransferase [Bacillus cereus ATCC 14579],	cAB11	cAB11$gi|30023347|ref|NP_834978.1|	57	cAB11$6277	M	1	48	M	1	244	6990
1597	524.291	1046.57	1046.57	0.173902	0	45.53	45.53	185	193	R	MTLEEILAK	M		1	4815.86	cAB11.11737.11737.2.dta	2	gi|30018584|ref|NP_830215.1|	Alkyl hydroperoxide reductase subunit F [Bacillus cereus ATCC 14579],	cAB11	cAB11$gi|30018584|ref|NP_830215.1|	30	cAB11$1597		0	48	M	1	245	6990
1384	510.242	1018.47	1018.47	-0.0490933	0	33.35	33.35	1	9	-	MFGFGGFTR	D		1	4817.56	cAB11.11741.11741.2.dta	2	gi|30022527|ref|NP_834158.1|	rod shape-determining protein mreB [Bacillus cereus ATCC 14579],	cAB11	cAB11$gi|30022527|ref|NP_834158.1|	50	cAB11$1384		0	48	M	1	246	6990
9224	1034.03	2066.04	2066.04	0.516932	0	87.36	87.36	403	423	R	AAVEEGIVAGGGTSLMNVYTK	V		1	4817.81	cAB11.11742.11742.2.dta	2	gi|30018515|ref|NP_830146.1|	chaperonin GroEL [Bacillus cereus ATCC 14579],	cAB11	cAB11$gi|30018515|ref|NP_830146.1|	123	cAB11$9224		0	48	M	1	247	6990
9502	531.54	2122.13	2122.13	-0.0622016	0	20.77	20.77	200	218	R	RPRPNVSEVMNIIGNIEGK	T		1	4819.42	cAB11.11746.11746.4.dta	4	gi|30018321|ref|NP_829952.1|	ribose-phosphate pyrophosphokinase [Bacillus cereus ATCC 14579],	cAB11	cAB11$gi|30018321|ref|NP_829952.1|	89	cAB11$9502		0	48	M	1	248	6990
7613	903.439	1804.86	1804.86	0.525802	0	78.4	78.4	437	451	R	VTYSYFNLSDEQIAR	N		1	4819.78	cAB11.11747.11747.2.dta	2	gi|30019146|ref|NP_830777.1|	S-layer-like domain-containing protein [Bacillus cereus ATCC 14579],	cAB11	cAB11$gi|30019146|ref|NP_830777.1|	9	cAB11$7613		0	48		0	248	6990
7960	935.011	1868.01	1868	1.98608	0	42.51	42.51	347	364	K	EGIIPALESSHAVAYALK	L		1	4820.15	cAB11.11748.11748.2.dta	2	gi|30019390|ref|NP_831021.1|	tryptophan synthase subunit beta [Bacillus cereus ATCC 14579],	cAB11	cAB11$gi|30019390|ref|NP_831021.1|	20	cAB11$7960		0	48		0	248	6990
11564	1421.23	2840.45	2840.45	2.12079	0	47.21	47.21	117	144	R	SPFGGGVHTPELHADSLEGLVAQQPGLK	V		1	4820.52	cAB11.11749.11749.2.dta	2	gi|30022060|ref|NP_833691.1|	pyruvate dehydrogenase E1 component beta subunit [Bacillus cereus ATCC 14579],	cAB11	cAB11$gi|30022060|ref|NP_833691.1|	84	cAB11$11564		0	48		0	248	6990
4651	687.372	1372.73	1372.73	0.968874	0	72.68	72.68	150	162	R	AAEIEADVILMAK	N		1	4822.15	cAB11.11753.11753.2.dta	2	gi|30021913|ref|NP_833544.1|	uridylate kinase [Bacillus cereus ATCC 14579],	cAB11	cAB11$gi|30021913|ref|NP_833544.1|	26	cAB11$4651		0	48	M	1	249	6990
9559	1072.05	2142.08	2142.07	4.29957	0	73.6	73.6	352	372	R	SVIMNGPNSLQGAEVAATDLR	A		1	4822.43	cAB11.11754.11754.2.dta	2	gi|30023320|ref|NP_834951.1|	UDP-N-acetylglucosamine 1-carboxyvinyltransferase [Bacillus cereus ATCC 14579],	cAB11	cAB11$gi|30023320|ref|NP_834951.1|	53	cAB11$9559		0	48	M	1	250	6990
9130	511.273	2041.06	2041.06	0.479162	2	29.99	29.99	89	107	R	GLLQDFWGDGIPAGPDKKK	I		1	4825.98	cAB11.11763.11763.4.dta	4	gi|30020437|ref|NP_832068.1|	isochorismatase [Bacillus cereus ATCC 14579],	cAB11	cAB11$gi|30020437|ref|NP_832068.1|	13	cAB11$9130		0	48		0	250	6990
10949	1306.14	2610.27	2610.26	3.46633	1	34.54	34.54	11	34	R	EVLDSRGNPTVEVEVYTESGAFGR	A		1	4826.29	cAB11.11764.11764.2.dta	2	gi|30023172|ref|NP_834803.1|	phosphopyruvate hydratase [Bacillus cereus ATCC 14579],	cAB11	cAB11$gi|30023172|ref|NP_834803.1|	152	cAB11$10949		0	48		0	250	6990
6276	813.415	1624.82	1624.82	-1.01796	1	30.3	30.3	401	414	R	VEALTSKFPMYPNL	-	Oxidation (M) [10]	1	4826.66	cAB11.11765.11765.2.dta	2	gi|30023347|ref|NP_834978.1|	serine hydroxymethyltransferase [Bacillus cereus ATCC 14579],	cAB11	cAB11$gi|30023347|ref|NP_834978.1|	57	cAB11$6276	M	1	49	M	1	251	6990
1598	524.292	1046.57	1046.57	0.403223	0	47.22	47.22	185	193	R	MTLEEILAK	M		1	4827.86	cAB11.11768.11768.2.dta	2	gi|30018584|ref|NP_830215.1|	Alkyl hydroperoxide reductase subunit F [Bacillus cereus ATCC 14579],	cAB11	cAB11$gi|30018584|ref|NP_830215.1|	30	cAB11$1598		0	49	M	1	252	6990
8462	971.537	1941.06	1941.06	1.3776	1	48.73	48.73	170	187	K	WQEGSATLKPSLDLVGKI	-		1	4829.01	cAB11.11771.11771.2.dta	2	gi|30018585|ref|NP_830216.1|	Alkyl hydroperoxide reductase C22 [Bacillus cereus ATCC 14579],	cAB11	cAB11$gi|30018585|ref|NP_830216.1|	25	cAB11$8462		0	49		0	252	6990
11560	711.119	2840.45	2840.45	0.778751	0	20.73	20.73	117	144	R	SPFGGGVHTPELHADSLEGLVAQQPGLK	V		1	4832.5	cAB11.11779.11779.4.dta	4	gi|30022060|ref|NP_833691.1|	pyruvate dehydrogenase E1 component beta subunit [Bacillus cereus ATCC 14579],	cAB11	cAB11$gi|30022060|ref|NP_833691.1|	84	cAB11$11560		0	49		0	252	6990
4650	687.371	1372.73	1372.73	0.342384	0	72.3	72.3	150	162	R	AAEIEADVILMAK	N		1	4833.12	cAB11.11781.11781.2.dta	2	gi|30021913|ref|NP_833544.1|	uridylate kinase [Bacillus cereus ATCC 14579],	cAB11	cAB11$gi|30021913|ref|NP_833544.1|	26	cAB11$4650		0	49	M	1	253	6990
6444	825.449	1648.88	1648.88	0.571296	0	55.34	55.34	166	180	R	NLPYVGVLKPSVYSN	-		1	4833.41	cAB11.11782.11782.2.dta	2	gi|30018335|ref|NP_829966.1|	hypoxanthine-guanine phosphoribosyltransferase [Bacillus cereus ATCC 14579],	cAB11	cAB11$gi|30018335|ref|NP_829966.1|	4	cAB11$6444		0	49		0	253	6990
8405	484.279	1933.09	1933.09	-0.377117	1	29.39	29.39	342	358	K	KQDLDTVVELSLPHLVK	A		1	4834.35	cAB11.11784.11784.4.dta	4	gi|30018358|ref|NP_829989.1|	glutamyl-tRNA synthetase [Bacillus cereus ATCC 14579],	cAB11	cAB11$gi|30018358|ref|NP_829989.1|	17	cAB11$8405		0	49		0	253	6990
9129	511.273	2041.06	2041.06	0.185198	2	26.55	26.55	89	107	R	GLLQDFWGDGIPAGPDKKK	I		1	4836.78	cAB11.11790.11790.4.dta	4	gi|30020437|ref|NP_832068.1|	isochorismatase [Bacillus cereus ATCC 14579],	cAB11	cAB11$gi|30020437|ref|NP_832068.1|	13	cAB11$9129		0	49		0	253	6990
1596	524.291	1046.57	1046.57	0.0592412	0	29.75	29.75	185	193	R	MTLEEILAK	M		1	4839.93	cAB11.11798.11798.2.dta	2	gi|30018584|ref|NP_830215.1|	Alkyl hydroperoxide reductase subunit F [Bacillus cereus ATCC 14579],	cAB11	cAB11$gi|30018584|ref|NP_830215.1|	30	cAB11$1596		0	49	M	1	254	6990
9505	531.54	2122.13	2122.13	0.522117	0	22.57	22.57	200	218	R	RPRPNVSEVMNIIGNIEGK	T		1	4841.15	cAB11.11801.11801.4.dta	4	gi|30018321|ref|NP_829952.1|	ribose-phosphate pyrophosphokinase [Bacillus cereus ATCC 14579],	cAB11	cAB11$gi|30018321|ref|NP_829952.1|	89	cAB11$9505		0	49	M	1	255	6990
11702	722.868	2887.44	2887.44	1.23223	1	15.61	15.61	263	288	K	ALTSALREYPMLNTSLDDASQEVVHK	H		1	4842.05	cAB11.11803.11803.4.dta	4	gi|30022059|ref|NP_833690.1|	branched-chain alpha-keto acid dehydrogenase subunit E2 [Bacillus cereus ATCC 14579],	cAB11	cAB11$gi|30022059|ref|NP_833690.1|	47	cAB11$11702		0	49	M	1	256	6990
6642	835.952	1669.89	1669.89	0.716215	0	71.04	71.04	232	247	R	TQLSAVLIDVDPNTGK	A		1	4842.69	cAB11.11805.11805.2.dta	2	gi|30021869|ref|NP_833500.1|	hypothetical protein BC3777 [Bacillus cereus ATCC 14579],	cAB11	cAB11$gi|30021869|ref|NP_833500.1|	5	cAB11$6642		0	49		0	256	6990
11652	719.127	2872.48	2872.48	1.7149	1	19.78	19.78	354	380	R	ILQMHANSREEISTVYAGDIAAAVGLK	D	Oxidation (M) [4]	1	4845.08	cAB11.11811.11811.4.dta	4	gi|30018377|ref|NP_830008.1|	elongation factor G [Bacillus cereus ATCC 14579],	cAB11	cAB11$gi|30018377|ref|NP_830008.1|	193	cAB11$11652	M	1	50	M	1	257	6990
8407	484.279	1933.09	1933.09	-0.108117	1	38.2	38.2	342	358	K	KQDLDTVVELSLPHLVK	A		1	4846.01	cAB11.11813.11813.4.dta	4	gi|30018358|ref|NP_829989.1|	glutamyl-tRNA synthetase [Bacillus cereus ATCC 14579],	cAB11	cAB11$gi|30018358|ref|NP_829989.1|	17	cAB11$8407		0	50		0	257	6990
6445	825.45	1648.89	1648.88	1.83276	0	33.4	33.4	166	180	R	NLPYVGVLKPSVYSN	-		1	4847	cAB11.11816.11816.2.dta	2	gi|30018335|ref|NP_829966.1|	hypoxanthine-guanine phosphoribosyltransferase [Bacillus cereus ATCC 14579],	cAB11	cAB11$gi|30018335|ref|NP_829966.1|	4	cAB11$6445		0	50		0	257	6990
4421	677.357	1352.7	1352.7	0.806536	0	25.65	25.65	184	195	R	FFGIGESQLEVK	V		1	4848.28	cAB11.11819.11819.2.dta	2	gi|30021872|ref|NP_833503.1|	competence damage-inducible protein A [Bacillus cereus ATCC 14579],	cAB11	cAB11$gi|30021872|ref|NP_833503.1|	2	cAB11$4421		0	50		0	257	6990
9128	511.273	2041.06	2041.06	0.00881893	2	20.09	20.09	89	107	R	GLLQDFWGDGIPAGPDKKK	I		1	4848.57	cAB11.11820.11820.4.dta	4	gi|30020437|ref|NP_832068.1|	isochorismatase [Bacillus cereus ATCC 14579],	cAB11	cAB11$gi|30020437|ref|NP_832068.1|	13	cAB11$9128		0	50		0	257	6990
8291	480.284	1917.11	1917.1	0.620728	1	19.64	19.64	11	26	R	KQVDEINLQLLHLLNK	R		1	4848.93	cAB11.11821.11821.4.dta	4	gi|30021058|ref|NP_832689.1|	bifunctional 3-deoxy-7-phosphoheptulonate synthase/chorismate mutase [Bacillus cereus ATCC 14579],	cAB11	cAB11$gi|30021058|ref|NP_832689.1|	56	cAB11$8291		0	50		0	257	6990
11476	700.377	2797.48	2797.47	1.00305	1	22.1	22.1	247	272	R	LPVVSGHSESVYIEVEKEGVTVAELK	S		1	4850.35	cAB11.11825.11825.4.dta	4	gi|30021890|ref|NP_833521.1|	aspartate-semialdehyde dehydrogenase [Bacillus cereus ATCC 14579],	cAB11	cAB11$gi|30021890|ref|NP_833521.1|	16	cAB11$11476		0	50		0	257	6990
8162	951.008	1900	1900	1.58632	0	59.85	59.85	73	89	R	LIDIVSPTPQTVDSLMR	L	Oxidation (M) [16]	1	4850.68	cAB11.11826.11826.2.dta	2	gi|30018379|ref|NP_830010.1|	30S ribosomal protein S10 [Bacillus cereus ATCC 14579],	cAB11	cAB11$gi|30018379|ref|NP_830010.1|	9	cAB11$8162	M	1	51	M	1	258	6990
6141	803.913	1605.81	1605.82	-1.86883	0	42.81	42.81	421	435	K	SQFGLAAGVWTENVK	T		1	4851.02	cAB11.11827.11827.2.dta	2	gi|30021657|ref|NP_833288.1|	aldehyde dehydrogenase [Bacillus cereus ATCC 14579],	cAB11	cAB11$gi|30021657|ref|NP_833288.1|	12	cAB11$6141		0	51		0	258	6990
8403	967.551	1933.09	1933.09	-0.546793	1	59.79	59.79	342	358	K	KQDLDTVVELSLPHLVK	A		1	4851.35	cAB11.11828.11828.2.dta	2	gi|30018358|ref|NP_829989.1|	glutamyl-tRNA synthetase [Bacillus cereus ATCC 14579],	cAB11	cAB11$gi|30018358|ref|NP_829989.1|	17	cAB11$8403		0	51		0	258	6990
11113	675.338	2697.32	2697.32	0.117524	1	21.35	21.35	424	448	K	NGVHHVTGVEHDETGKPSESAINRK	D		1	809.376	cAB11.1183.1183.4.dta	4	gi|30021866|ref|NP_833497.1|	pyruvate synthase alpha chain [Bacillus cereus ATCC 14579],	cAB11	cAB11$gi|30021866|ref|NP_833497.1|	43	cAB11$11113		0	51		0	258	6990
8409	484.279	1933.09	1933.09	0.14019	1	34.45	34.45	342	358	K	KQDLDTVVELSLPHLVK	A		1	4856.66	cAB11.11840.11840.4.dta	4	gi|30018358|ref|NP_829989.1|	glutamyl-tRNA synthetase [Bacillus cereus ATCC 14579],	cAB11	cAB11$gi|30018358|ref|NP_829989.1|	17	cAB11$8409		0	51		0	258	6990
5394	744.369	1486.72	1486.72	2.51359	0	32.34	32.34	355	367	R	TITESVFSEAFEK	F		1	4858.62	cAB11.11845.11845.2.dta	2	gi|30018283|ref|NP_829914.1|	DNA gyrase subunit B [Bacillus cereus ATCC 14579],	cAB11	cAB11$gi|30018283|ref|NP_829914.1|	1	cAB11$5394		0	51		0	258	6990
10746	635.087	2536.32	2536.32	0.343411	0	24.26	24.26	386	409	R	HQEVNAVLSNSLGFGGHNAVLVFK	S		1	4860.54	cAB11.11849.11849.4.dta	4	gi|30019329|ref|NP_830960.1|	3-oxoacyl-(acyl carrier protein) synthase II [Bacillus cereus ATCC 14579],	cAB11	cAB11$gi|30019329|ref|NP_830960.1|	31	cAB11$10746		0	51		0	258	6990
8163	951.008	1900	1900	2.22842	0	54.05	54.05	73	89	R	LIDIVSPTPQTVDSLMR	L	Oxidation (M) [16]	1	4861.14	cAB11.11851.11851.2.dta	2	gi|30018379|ref|NP_830010.1|	30S ribosomal protein S10 [Bacillus cereus ATCC 14579],	cAB11	cAB11$gi|30018379|ref|NP_830010.1|	9	cAB11$8163	M	1	52	M	1	259	6990
2541	585.339	1168.66	1168.66	-0.838565	0	28.88	28.88	310	320	R	VGLAEIMLPAR	Q		1	4861.87	cAB11.11853.11853.2.dta	2	gi|30019884|ref|NP_831515.1|	aspartate ammonia-lyase [Bacillus cereus ATCC 14579],	cAB11	cAB11$gi|30019884|ref|NP_831515.1|	2	cAB11$2541		0	52	M	1	260	6990
9504	531.54	2122.13	2122.13	0.27708	0	19.46	19.46	200	218	R	RPRPNVSEVMNIIGNIEGK	T		1	4863.12	cAB11.11856.11856.4.dta	4	gi|30018321|ref|NP_829952.1|	ribose-phosphate pyrophosphokinase [Bacillus cereus ATCC 14579],	cAB11	cAB11$gi|30018321|ref|NP_829952.1|	89	cAB11$9504		0	52	M	1	261	6990
9607	1078.57	2155.13	2155.13	1.45374	0	62.75	62.75	69	88	K	ELGIPVVYTAQPGGQTLEQR	G		1	4864.42	cAB11.11860.11860.2.dta	2	gi|30020437|ref|NP_832068.1|	isochorismatase [Bacillus cereus ATCC 14579],	cAB11	cAB11$gi|30020437|ref|NP_832068.1|	13	cAB11$9607		0	52		0	261	6990
9369	524.059	2092.21	2092.21	0.175413	2	15.75	15.75	245	264	K	KASMIPLVLELGGKDPGIVR	E		1	4865.16	cAB11.11862.11862.4.dta	4	gi|30019023|ref|NP_830654.1|	NADP-dependent glyceraldehyde-3-phosphate dehydrogenase [Bacillus cereus ATCC 14579],	cAB11	cAB11$gi|30019023|ref|NP_830654.1|	29	cAB11$9369		0	52	M	1	262	6990
2658	591.332	1180.65	1180.65	0.552239	0	43	43	168	177	K	IILGQTDFFK	S		1	4866.11	cAB11.11864.11864.2.dta	2	gi|30018634|ref|NP_830265.1|	hydroxymethylpyrimidine-binding protein [Bacillus cereus ATCC 14579],	cAB11	cAB11$gi|30018634|ref|NP_830265.1|	11	cAB11$2658		0	52		0	262	6990
5703	768.883	1535.75	1535.75	1.0516	0	30.96	30.96	167	180	K	FDFTPVGEPADLTK	M		1	4867.62	cAB11.11868.11868.2.dta	2	gi|30022065|ref|NP_833696.1|	Zn-dependent hydrolase [Bacillus cereus ATCC 14579],	cAB11	cAB11$gi|30022065|ref|NP_833696.1|	7	cAB11$5703		0	52		0	262	6990
9921	1114.51	2227.01	2227.01	-0.836995	0	70.69	70.69	408	427	R	VQIDVPEEYTGSIMESMGAR	K	Oxidation (M) [17]	1	4867.94	cAB11.11869.11869.2.dta	2	gi|30022044|ref|NP_833675.1|	GTP-binding protein TypA/BipA [Bacillus cereus ATCC 14579],	cAB11	cAB11$gi|30022044|ref|NP_833675.1|	29	cAB11$9921	M	1	53	MM	2	264	6990
6828	848.416	1694.82	1694.82	1.29395	0	75.72	75.72	330	345	K	EAVALSGYATVDDWAK	A		1	4869.57	cAB11.11873.11873.2.dta	2	gi|30019693|ref|NP_831324.1|	aspartate aminotransferase [Bacillus cereus ATCC 14579],	cAB11	cAB11$gi|30019693|ref|NP_831324.1|	15	cAB11$6828		0	53		0	264	6990
5781	773.939	1545.86	1545.86	1.06542	1	32.23	32.23	47	59	K	GRLNNEITTLLFR	K		1	4869.86	cAB11.11874.11874.2.dta	2	gi|161511212|ref|NP_830165.2|	phosphoribosylaminoimidazole-succinocarboxamide synthase [Bacillus cereus ATCC 14579],	cAB11	cAB11$gi|161511212|ref|NP_830165.2|	42	cAB11$5781		0	53		0	264	6990
5947	790.903	1579.79	1579.79	0.482975	0	40.63	40.63	705	718	K	SAYELMNDQVGLLK	E		1	4870.76	cAB11.11876.11876.2.dta	2	gi|30022464|ref|NP_834095.1|	alanyl-tRNA synthetase [Bacillus cereus ATCC 14579],	cAB11	cAB11$gi|30022464|ref|NP_834095.1|	14	cAB11$5947		0	53	M	1	265	6990
6457	827.396	1652.78	1652.78	-0.620772	0	61.17	61.17	119	135	R	GAAGGDEAALFAGDLYR	M		1	4871.1	cAB11.11877.11877.2.dta	2	gi|30023360|ref|NP_834991.1|	peptide chain release factor 1 [Bacillus cereus ATCC 14579],	cAB11	cAB11$gi|30023360|ref|NP_834991.1|	6	cAB11$6457		0	53		0	265	6990
4250	661.336	1320.66	1320.66	0.427818	0	66.16	66.16	250	261	R	DVTVEAINDAFK	T		1	4872.67	cAB11.11881.11881.2.dta	2	gi|30022658|ref|NP_834289.1|	glyceraldehyde-3-phosphate dehydrogenase [Bacillus cereus ATCC 14579],	cAB11	cAB11$gi|30022658|ref|NP_834289.1|	14	cAB11$4250		0	53		0	265	6990
7204	873.422	1744.83	1744.83	1.32219	0	52.61	52.61	351	365	R	AVTEYAVLNANYMMR	R		1	4873.89	cAB11.11884.11884.2.dta	2	gi|30022307|ref|NP_833938.1|	glycine dehydrogenase subunit 2 [Bacillus cereus ATCC 14579],	cAB11	cAB11$gi|30022307|ref|NP_833938.1|	32	cAB11$7204		0	53	MM	2	267	6990
2659	591.332	1180.65	1180.65	0.653878	0	20.9	20.9	168	177	K	IILGQTDFFK	S		1	4876.83	cAB11.11890.11890.2.dta	2	gi|30018634|ref|NP_830265.1|	hydroxymethylpyrimidine-binding protein [Bacillus cereus ATCC 14579],	cAB11	cAB11$gi|30018634|ref|NP_830265.1|	11	cAB11$2659		0	53		0	267	6990
2542	585.341	1168.67	1168.66	2.41301	0	43.15	43.15	310	320	R	VGLAEIMLPAR	Q		1	4877.52	cAB11.11892.11892.2.dta	2	gi|30019884|ref|NP_831515.1|	aspartate ammonia-lyase [Bacillus cereus ATCC 14579],	cAB11	cAB11$gi|30019884|ref|NP_831515.1|	2	cAB11$2542		0	53	M	1	268	6990
10191	578.798	2311.16	2311.16	0.0869692	1	17.43	17.43	73	93	R	INILDTPGHADFGGEVERIMK	M		1	4879.22	cAB11.11895.11895.4.dta	4	gi|30022044|ref|NP_833675.1|	GTP-binding protein TypA/BipA [Bacillus cereus ATCC 14579],	cAB11	cAB11$gi|30022044|ref|NP_833675.1|	29	cAB11$10191		0	53	M	1	269	6990
8339	962.967	1923.92	1923.92	1.76775	0	61.12	61.12	39	53	R	YYVLQDSYYLSHFAR	V		1	4879.61	cAB11.11896.11896.2.dta	2	gi|30020678|ref|NP_832309.1|	transcriptional activator tenA [Bacillus cereus ATCC 14579],	cAB11	cAB11$gi|30020678|ref|NP_832309.1|	12	cAB11$8339		0	53		0	269	6990
5782	773.94	1545.87	1545.86	2.41095	1	16.54	16.54	47	59	K	GRLNNEITTLLFR	K		1	4881.26	cAB11.11900.11900.2.dta	2	gi|161511212|ref|NP_830165.2|	phosphoribosylaminoimidazole-succinocarboxamide synthase [Bacillus cereus ATCC 14579],	cAB11	cAB11$gi|161511212|ref|NP_830165.2|	42	cAB11$5782		0	53		0	269	6990
6459	827.398	1652.78	1652.78	0.782924	0	93.68	93.68	119	135	R	GAAGGDEAALFAGDLYR	M		1	4882.47	cAB11.11903.11903.2.dta	2	gi|30023360|ref|NP_834991.1|	peptide chain release factor 1 [Bacillus cereus ATCC 14579],	cAB11	cAB11$gi|30023360|ref|NP_834991.1|	6	cAB11$6459		0	53		0	269	6990
5383	743.33	1484.65	1484.65	-0.132018	0	48.28	48.28	243	255	K	AQDAAFMNDLMMK	E		1	4883.15	cAB11.11905.11905.2.dta	2	gi|30019198|ref|NP_830829.1|	peptidylprolyl isomerase [Bacillus cereus ATCC 14579],	cAB11	cAB11$gi|30019198|ref|NP_830829.1|	13	cAB11$5383		0	53	MMM	3	272	6990
7948	933.44	1864.86	1864.86	1.31377	0	36.63	36.63	181	199	K	QGSGSDPAAVMYDAVQAAK	A		1	4883.49	cAB11.11906.11906.2.dta	2	gi|30021935|ref|NP_833566.1|	cell division protein ftsY [Bacillus cereus ATCC 14579],	cAB11	cAB11$gi|30021935|ref|NP_833566.1|	4	cAB11$7948		0	53	M	1	273	6990
9065	1016.51	2031	2030.99	2.51601	0	64.15	64.15	494	510	K	LNYLGNEYIANNYTELK	N		1	4883.85	cAB11.11907.11907.2.dta	2	gi|30019146|ref|NP_830777.1|	S-layer-like domain-containing protein [Bacillus cereus ATCC 14579],	cAB11	cAB11$gi|30019146|ref|NP_830777.1|	9	cAB11$9065		0	53		0	273	6990
4251	661.336	1320.66	1320.66	0.700409	0	73.33	73.33	250	261	R	DVTVEAINDAFK	T		1	4884.8	cAB11.11909.11909.2.dta	2	gi|30022658|ref|NP_834289.1|	glyceraldehyde-3-phosphate dehydrogenase [Bacillus cereus ATCC 14579],	cAB11	cAB11$gi|30022658|ref|NP_834289.1|	14	cAB11$4251		0	53		0	273	6990
6827	848.415	1694.82	1694.82	0.361691	0	67.72	67.72	330	345	K	EAVALSGYATVDDWAK	A		1	4885.07	cAB11.11910.11910.2.dta	2	gi|30019693|ref|NP_831324.1|	aspartate aminotransferase [Bacillus cereus ATCC 14579],	cAB11	cAB11$gi|30019693|ref|NP_831324.1|	15	cAB11$6827		0	53		0	273	6990
1592	524.29	1046.57	1046.56	0.462465	0	28.32	28.32	373	381	K	FSLIPDDLK	A		1	4886	cAB11.11912.11912.2.dta	2	gi|30021215|ref|NP_832846.1|	hemolysin BL lytic component L1 [Bacillus cereus ATCC 14579],	cAB11	cAB11$gi|30021215|ref|NP_832846.1|	4	cAB11$1592		0	53		0	273	6990
7203	873.422	1744.83	1744.83	0.691759	0	46	46	351	365	R	AVTEYAVLNANYMMR	R		1	4886.66	cAB11.11914.11914.2.dta	2	gi|30022307|ref|NP_833938.1|	glycine dehydrogenase subunit 2 [Bacillus cereus ATCC 14579],	cAB11	cAB11$gi|30022307|ref|NP_833938.1|	32	cAB11$7203		0	53	MM	2	275	6990
9500	531.54	2122.13	2122.13	-1.0989	0	17.03	17.03	200	218	R	RPRPNVSEVMNIIGNIEGK	T		1	4888.26	cAB11.11918.11918.4.dta	4	gi|30018321|ref|NP_829952.1|	ribose-phosphate pyrophosphokinase [Bacillus cereus ATCC 14579],	cAB11	cAB11$gi|30018321|ref|NP_829952.1|	89	cAB11$9500		0	53	M	1	276	6990
1776	536.314	1070.61	1070.61	1.0097	0	43.37	43.37	23	32	K	AVIGLGWDIK	S		1	4889.03	cAB11.11920.11920.2.dta	2	gi|30018652|ref|NP_830283.1|	tellurium resistance protein terD [Bacillus cereus ATCC 14579],	cAB11	cAB11$gi|30018652|ref|NP_830283.1|	9	cAB11$1776		0	53		0	276	6990
7837	924.475	1846.94	1846.94	0.333525	0	33.38	33.38	500	515	R	IVYDVTSKPPATIEWE	-		1	4890.29	cAB11.11923.11923.2.dta	2	gi|30018516|ref|NP_830147.1|	bifunctional GMP synthase/glutamine amidotransferase protein [Bacillus cereus ATCC 14579],	cAB11	cAB11$gi|30018516|ref|NP_830147.1|	10	cAB11$7837		0	53		0	276	6990
9265	519.058	2072.2	2072.2	1.21369	1	24.53	24.53	287	305	K	IDKVHELSVAPLIGEAIIR	V		1	4890.62	cAB11.11924.11924.4.dta	4	gi|30018321|ref|NP_829952.1|	ribose-phosphate pyrophosphokinase [Bacillus cereus ATCC 14579],	cAB11	cAB11$gi|30018321|ref|NP_829952.1|	89	cAB11$9265		0	53		0	276	6990
8338	962.966	1923.92	1923.92	1.25837	0	36.07	36.07	39	53	R	YYVLQDSYYLSHFAR	V		1	4891.01	cAB11.11925.11925.2.dta	2	gi|30020678|ref|NP_832309.1|	transcriptional activator tenA [Bacillus cereus ATCC 14579],	cAB11	cAB11$gi|30020678|ref|NP_832309.1|	12	cAB11$8338		0	53		0	276	6990
11516	706.127	2820.48	2820.48	-0.817946	1	19.08	19.08	305	331	R	TNVPNIYAIGDIVPGPPLAHKASYEGK	V		1	4892.91	cAB11.11928.11928.4.dta	4	gi|30022058|ref|NP_833689.1|	dihydrolipoamide dehydrogenase [Bacillus cereus ATCC 14579],	cAB11	cAB11$gi|30022058|ref|NP_833689.1|	57	cAB11$11516		0	53		0	276	6990
6458	827.397	1652.78	1652.78	0.492504	0	87.55	87.55	119	135	R	GAAGGDEAALFAGDLYR	M		1	4893.2	cAB11.11929.11929.2.dta	2	gi|30023360|ref|NP_834991.1|	peptide chain release factor 1 [Bacillus cereus ATCC 14579],	cAB11	cAB11$gi|30023360|ref|NP_834991.1|	6	cAB11$6458		0	53		0	276	6990
5382	743.33	1484.65	1484.65	-0.293673	0	54.73	54.73	243	255	K	AQDAAFMNDLMMK	E		1	4893.51	cAB11.11930.11930.2.dta	2	gi|30019198|ref|NP_830829.1|	peptidylprolyl isomerase [Bacillus cereus ATCC 14579],	cAB11	cAB11$gi|30019198|ref|NP_830829.1|	13	cAB11$5382		0	53	MMM	3	279	6990
12277	817.924	3267.67	3267.67	0.315516	1	17.83	17.83	32	63	K	AVAQMQSELAKGDAIVTIGGLHGTIESVDETK	I		1	4894.39	cAB11.11932.11932.4.dta	4	gi|30022491|ref|NP_834122.1|	preprotein translocase subunit YajC [Bacillus cereus ATCC 14579],	cAB11	cAB11$gi|30022491|ref|NP_834122.1|	14	cAB11$12277		0	53	M	1	280	6990
8684	987.522	1973.03	1973.03	2.43281	1	48.07	48.07	211	230	K	NVTVASTMGPGVRVDVSTLA	-		1	4894.72	cAB11.11933.11933.2.dta	2	gi|161511215|ref|NP_829999.2|	50S ribosomal protein L1 [Bacillus cereus ATCC 14579],	cAB11	cAB11$gi|161511215|ref|NP_829999.2|	23	cAB11$8684		0	53	M	1	281	6990
1594	524.29	1046.57	1046.56	0.806448	0	29.37	29.37	373	381	K	FSLIPDDLK	A		1	4897.29	cAB11.11939.11939.2.dta	2	gi|30021215|ref|NP_832846.1|	hemolysin BL lytic component L1 [Bacillus cereus ATCC 14579],	cAB11	cAB11$gi|30021215|ref|NP_832846.1|	4	cAB11$1594		0	53		0	281	6990
9846	1102.56	2203.11	2203.1	1.1738	0	36.53	36.53	2	22	M	AVENITMPQLGESVTEGTISK	W		1	4897.57	cAB11.11940.11940.2.dta	2	gi|30022241|ref|NP_833872.1|	branched-chain alpha-keto acid dehydrogenase subunit E2 [Bacillus cereus ATCC 14579],	cAB11	cAB11$gi|30022241|ref|NP_833872.1|	48	cAB11$9846		0	53	M	1	282	6990
1775	536.313	1070.61	1070.61	-0.0177469	0	51.82	51.82	23	32	K	AVIGLGWDIK	S		1	4899.16	cAB11.11944.11944.2.dta	2	gi|30018652|ref|NP_830283.1|	tellurium resistance protein terD [Bacillus cereus ATCC 14579],	cAB11	cAB11$gi|30018652|ref|NP_830283.1|	9	cAB11$1775		0	53		0	282	6990
4249	661.335	1320.66	1320.66	-0.314238	0	27.3	27.3	250	261	R	DVTVEAINDAFK	T		1	4899.87	cAB11.11946.11946.2.dta	2	gi|30022658|ref|NP_834289.1|	glyceraldehyde-3-phosphate dehydrogenase [Bacillus cereus ATCC 14579],	cAB11	cAB11$gi|30022658|ref|NP_834289.1|	14	cAB11$4249		0	53		0	282	6990
9263	519.057	2072.2	2072.2	-0.330567	1	26.59	26.59	287	305	K	IDKVHELSVAPLIGEAIIR	V		1	4900.8	cAB11.11948.11948.4.dta	4	gi|30018321|ref|NP_829952.1|	ribose-phosphate pyrophosphokinase [Bacillus cereus ATCC 14579],	cAB11	cAB11$gi|30018321|ref|NP_829952.1|	89	cAB11$9263		0	53		0	282	6990
6159	803.934	1605.85	1605.85	1.0879	0	67.22	67.22	96	109	R	WLGGTLTNFQTIQK	R		1	4901.12	cAB11.11949.11949.2.dta	2	gi|30021915|ref|NP_833546.1|	30S ribosomal protein S2 [Bacillus cereus ATCC 14579],	cAB11	cAB11$gi|30021915|ref|NP_833546.1|	104	cAB11$6159		0	53		0	282	6990
7839	924.476	1846.94	1846.94	0.994079	0	40.74	40.74	500	515	R	IVYDVTSKPPATIEWE	-		1	4901.41	cAB11.11950.11950.2.dta	2	gi|30018516|ref|NP_830147.1|	bifunctional GMP synthase/glutamine amidotransferase protein [Bacillus cereus ATCC 14579],	cAB11	cAB11$gi|30018516|ref|NP_830147.1|	10	cAB11$7839		0	53		0	282	6990
6958	855.949	1709.88	1709.88	0.853861	0	45.57	45.57	91	105	K	VTVGLYYQPDVVMAR	A		1	4902.33	cAB11.11952.11952.2.dta	2	gi|30018904|ref|NP_830535.1|	hydroxymethylpyrimidine-binding protein [Bacillus cereus ATCC 14579],	cAB11	cAB11$gi|30018904|ref|NP_830535.1|	25	cAB11$6958		0	53	M	1	283	6990
9181	1026.55	2051.09	2051.08	2.89993	1	51.78	51.78	144	161	K	IFKEYIDPAVGLQGFQAR	R		1	4902.65	cAB11.11953.11953.2.dta	2	gi|30021924|ref|NP_833555.1|	succinyl-CoA synthetase subunit beta [Bacillus cereus ATCC 14579],	cAB11	cAB11$gi|30021924|ref|NP_833555.1|	35	cAB11$9181		0	53		0	283	6990
11517	706.128	2820.48	2820.48	0.65698	1	22.74	22.74	305	331	R	TNVPNIYAIGDIVPGPPLAHKASYEGK	V		1	4903.62	cAB11.11955.11955.4.dta	4	gi|30022058|ref|NP_833689.1|	dihydrolipoamide dehydrogenase [Bacillus cereus ATCC 14579],	cAB11	cAB11$gi|30022058|ref|NP_833689.1|	57	cAB11$11517		0	53		0	283	6990
9020	1009.99	2017.97	2017.97	1.47574	0	62.56	62.56	54	69	R	IATYLAENNYFYIMHR	F		1	4903.92	cAB11.11956.11956.2.dta	2	gi|30023481|ref|NP_835112.1|	guanosine 5'-monophosphate oxidoreductase [Bacillus cereus ATCC 14579],	cAB11	cAB11$gi|30023481|ref|NP_835112.1|	60	cAB11$9020		0	53	M	1	284	6990
12276	817.924	3267.66	3267.67	-0.210854	1	22.54	22.54	32	63	K	AVAQMQSELAKGDAIVTIGGLHGTIESVDETK	I		1	4905.38	cAB11.11960.11960.4.dta	4	gi|30022491|ref|NP_834122.1|	preprotein translocase subunit YajC [Bacillus cereus ATCC 14579],	cAB11	cAB11$gi|30022491|ref|NP_834122.1|	14	cAB11$12276		0	53	M	1	285	6990
11428	695.615	2778.43	2778.43	0.375032	1	29.76	29.76	121	147	R	FSPAVLKLAGEHNVDLDLVEGTGANGR	I		1	4905.69	cAB11.11961.11961.4.dta	4	gi|30022241|ref|NP_833872.1|	branched-chain alpha-keto acid dehydrogenase subunit E2 [Bacillus cereus ATCC 14579],	cAB11	cAB11$gi|30022241|ref|NP_833872.1|	48	cAB11$11428		0	53		0	285	6990
8683	987.521	1973.03	1973.03	1.50023	1	59.92	59.92	211	230	K	NVTVASTMGPGVRVDVSTLA	-		1	4907.31	cAB11.11965.11965.2.dta	2	gi|161511215|ref|NP_829999.2|	50S ribosomal protein L1 [Bacillus cereus ATCC 14579],	cAB11	cAB11$gi|161511215|ref|NP_829999.2|	23	cAB11$8683		0	53	M	1	286	6990
9848	1102.56	2203.11	2203.1	1.39167	0	60.34	60.34	2	22	M	AVENITMPQLGESVTEGTISK	W		1	4908.62	cAB11.11968.11968.2.dta	2	gi|30022241|ref|NP_833872.1|	branched-chain alpha-keto acid dehydrogenase subunit E2 [Bacillus cereus ATCC 14579],	cAB11	cAB11$gi|30022241|ref|NP_833872.1|	48	cAB11$9848		0	53	M	1	287	6990
6559	832.426	1662.84	1662.84	0.856969	0	62.3	62.3	147	161	K	EYIDPAVGLQGFQAR	R		1	4908.98	cAB11.11969.11969.2.dta	2	gi|30021924|ref|NP_833555.1|	succinyl-CoA synthetase subunit beta [Bacillus cereus ATCC 14579],	cAB11	cAB11$gi|30021924|ref|NP_833555.1|	35	cAB11$6559		0	53		0	287	6990
1593	524.29	1046.57	1046.56	0.691787	0	27.83	27.83	373	381	K	FSLIPDDLK	A		1	4909.6	cAB11.11971.11971.2.dta	2	gi|30021215|ref|NP_832846.1|	hemolysin BL lytic component L1 [Bacillus cereus ATCC 14579],	cAB11	cAB11$gi|30021215|ref|NP_832846.1|	4	cAB11$1593		0	53		0	287	6990
6158	803.934	1605.85	1605.85	1.0879	0	87.53	87.53	96	109	R	WLGGTLTNFQTIQK	R		1	4911.78	cAB11.11976.11976.2.dta	2	gi|30021915|ref|NP_833546.1|	30S ribosomal protein S2 [Bacillus cereus ATCC 14579],	cAB11	cAB11$gi|30021915|ref|NP_833546.1|	104	cAB11$6158		0	53		0	287	6990
7838	924.475	1846.94	1846.94	0.46347	0	41.87	41.87	500	515	R	IVYDVTSKPPATIEWE	-		1	4912.05	cAB11.11977.11977.2.dta	2	gi|30018516|ref|NP_830147.1|	bifunctional GMP synthase/glutamine amidotransferase protein [Bacillus cereus ATCC 14579],	cAB11	cAB11$gi|30018516|ref|NP_830147.1|	10	cAB11$7838		0	53		0	287	6990
6959	855.949	1709.88	1709.88	0.924041	0	61.17	61.17	91	105	K	VTVGLYYQPDVVMAR	A		1	4913.79	cAB11.11981.11981.2.dta	2	gi|30018904|ref|NP_830535.1|	hydroxymethylpyrimidine-binding protein [Bacillus cereus ATCC 14579],	cAB11	cAB11$gi|30018904|ref|NP_830535.1|	25	cAB11$6959		0	53	M	1	288	6990
11915	766.923	3063.66	3063.66	2.29171	1	37.27	37.27	102	129	K	VQNIGNHREPNLEIIAAANPELVIVGQR	F		1	4914.41	cAB11.11983.11983.4.dta	4	gi|30023143|ref|NP_834774.1|	ferric anguibactin-binding protein [Bacillus cereus ATCC 14579],	cAB11	cAB11$gi|30023143|ref|NP_834774.1|	7	cAB11$11915		0	53		0	288	6990
9180	1026.55	2051.09	2051.08	1.82733	1	44.38	44.38	144	161	K	IFKEYIDPAVGLQGFQAR	R		1	4914.75	cAB11.11984.11984.2.dta	2	gi|30021924|ref|NP_833555.1|	succinyl-CoA synthetase subunit beta [Bacillus cereus ATCC 14579],	cAB11	cAB11$gi|30021924|ref|NP_833555.1|	35	cAB11$9180		0	53		0	288	6990
9371	1047.48	2092.94	2092.94	0.39466	0	74.44	74.44	233	251	K	AGENVFLGMDVASSEFYNK	E	Oxidation (M) [9]	1	4915.12	cAB11.11985.11985.2.dta	2	gi|30023172|ref|NP_834803.1|	phosphopyruvate hydratase [Bacillus cereus ATCC 14579],	cAB11	cAB11$gi|30023172|ref|NP_834803.1|	152	cAB11$9371	M	1	54	M	1	289	6990
9264	519.058	2072.2	2072.2	0.846926	1	21.02	21.02	287	305	K	IDKVHELSVAPLIGEAIIR	V		1	4917.07	cAB11.11990.11990.4.dta	4	gi|30018321|ref|NP_829952.1|	ribose-phosphate pyrophosphokinase [Bacillus cereus ATCC 14579],	cAB11	cAB11$gi|30018321|ref|NP_829952.1|	89	cAB11$9264		0	54		0	289	6990
9019	1009.99	2017.97	2017.97	-3.30133	0	34.82	34.82	54	69	R	IATYLAENNYFYIMHR	F		1	4917.46	cAB11.11991.11991.2.dta	2	gi|30023481|ref|NP_835112.1|	guanosine 5'-monophosphate oxidoreductase [Bacillus cereus ATCC 14579],	cAB11	cAB11$gi|30023481|ref|NP_835112.1|	60	cAB11$9019		0	54	M	1	290	6990
6558	832.426	1662.84	1662.84	0.712638	0	75.9	75.9	147	161	K	EYIDPAVGLQGFQAR	R		1	4919.16	cAB11.11995.11995.2.dta	2	gi|30021924|ref|NP_833555.1|	succinyl-CoA synthetase subunit beta [Bacillus cereus ATCC 14579],	cAB11	cAB11$gi|30021924|ref|NP_833555.1|	35	cAB11$6558		0	54		0	290	6990
9847	1102.56	2203.11	2203.1	1.28274	0	51.03	51.03	2	22	M	AVENITMPQLGESVTEGTISK	W		1	4919.45	cAB11.11996.11996.2.dta	2	gi|30022241|ref|NP_833872.1|	branched-chain alpha-keto acid dehydrogenase subunit E2 [Bacillus cereus ATCC 14579],	cAB11	cAB11$gi|30022241|ref|NP_833872.1|	48	cAB11$9847		0	54	M	1	291	6990
12238	812.429	3245.69	3245.69	-0.138029	2	30.9	30.9	132	160	R	EKEPYLSESIIGAVYYPKDGHVIAPELTK	A		1	4920.75	cAB11.11999.11999.4.dta	4	gi|30018906|ref|NP_830537.1|	glycine oxidase [Bacillus cereus ATCC 14579],	cAB11	cAB11$gi|30018906|ref|NP_830537.1|	40	cAB11$12238		0	54		0	291	6990
6381	820.921	1639.83	1639.82	1.5959	0	40.99	40.99	111	126	K	FFTPSSIGAFGPSTPK	D		1	4922.63	cAB11.12004.12004.2.dta	2	gi|30018807|ref|NP_830438.1|	L-threonine 3-dehydrogenase [Bacillus cereus ATCC 14579],	cAB11	cAB11$gi|30018807|ref|NP_830438.1|	2	cAB11$6381		0	54		0	291	6990
8122	946.998	1891.98	1891.98	1.10255	0	56.69	56.69	84	101	R	YATAGGSEVANVQPLLFR	F		1	4922.96	cAB11.12005.12005.2.dta	2	gi|30018538|ref|NP_830169.1|	amidophosphoribosyltransferase [Bacillus cereus ATCC 14579],	cAB11	cAB11$gi|30018538|ref|NP_830169.1|	37	cAB11$8122		0	54		0	291	6990
6160	803.934	1605.85	1605.85	1.53626	0	58.29	58.29	96	109	R	WLGGTLTNFQTIQK	R		1	4924.65	cAB11.12009.12009.2.dta	2	gi|30021915|ref|NP_833546.1|	30S ribosomal protein S2 [Bacillus cereus ATCC 14579],	cAB11	cAB11$gi|30021915|ref|NP_833546.1|	104	cAB11$6160		0	54		0	291	6990
9372	1047.48	2092.95	2092.94	2.02872	0	76.51	76.51	233	251	K	AGENVFLGMDVASSEFYNK	E	Oxidation (M) [9]	1	4925.26	cAB11.12011.12011.2.dta	2	gi|30023172|ref|NP_834803.1|	phosphopyruvate hydratase [Bacillus cereus ATCC 14579],	cAB11	cAB11$gi|30023172|ref|NP_834803.1|	152	cAB11$9372	M	1	55	M	1	292	6990
6960	855.949	1709.88	1709.88	0.924041	0	25.23	25.23	91	105	K	VTVGLYYQPDVVMAR	A		1	4925.64	cAB11.12012.12012.2.dta	2	gi|30018904|ref|NP_830535.1|	hydroxymethylpyrimidine-binding protein [Bacillus cereus ATCC 14579],	cAB11	cAB11$gi|30018904|ref|NP_830535.1|	25	cAB11$6960		0	55	M	1	293	6990
11230	1367.16	2732.3	2732.29	1.38565	0	71.44	71.44	91	117	K	NMITGAAQMDGGILVVSAADGPMPQTR	E	Oxidation (M) [2], Oxidation (M) [23]	1	4925.97	cAB11.12013.12013.2.dta	2	gi|30018378|ref|NP_830009.1|	elongation factor Tu [Bacillus cereus ATCC 14579],	cAB11	cAB11$gi|30018378|ref|NP_830009.1|	868	cAB11$11230	MM	2	57	MMM	3	296	6990
11914	766.923	3063.66	3063.66	1.57361	1	25.49	25.49	102	129	K	VQNIGNHREPNLEIIAAANPELVIVGQR	F		1	4927.65	cAB11.12017.12017.4.dta	4	gi|30023143|ref|NP_834774.1|	ferric anguibactin-binding protein [Bacillus cereus ATCC 14579],	cAB11	cAB11$gi|30023143|ref|NP_834774.1|	7	cAB11$11914		0	57		0	296	6990
9715	1088.04	2174.07	2174.07	1.6453	0	86.38	86.38	370	391	R	SGETEDATIADIAVATNAGQIK	T		1	4927.96	cAB11.12018.12018.2.dta	2	gi|30023172|ref|NP_834803.1|	phosphopyruvate hydratase [Bacillus cereus ATCC 14579],	cAB11	cAB11$gi|30023172|ref|NP_834803.1|	152	cAB11$9715		0	57		0	296	6990
8188	952.484	1902.95	1902.95	0.0120865	0	75.27	75.27	185	201	K	QTSLPSESVQLIEDTTR	D		1	4928.28	cAB11.12019.12019.2.dta	2	gi|XX|ref|AE016877_ATCC14579_6_pos2933350@2932412|	Gamma-glutamyl phosphate reductase,	cAB11	cAB11$gi|XX|ref|AE016877_ATCC14579_6_pos2933350@2932412|	12	cAB11$8188		0	57		0	296	6990
3202	606.366	1210.72	1210.72	0.394807	0	38.24	38.24	240	250	R	TLILEDALVPK	E		1	4928.65	cAB11.12020.12020.2.dta	2	gi|30023042|ref|NP_834673.1|	Acyl-CoA dehydrogenase [Bacillus cereus ATCC 14579],	cAB11	cAB11$gi|30023042|ref|NP_834673.1|	58	cAB11$3202		0	57		0	296	6990
2322	573.35	1144.69	1144.69	0.15288	0	24.27	24.27	40	49	R	IQLFEGVVIK	R		1	4929.55	cAB11.12022.12022.2.dta	2	gi|30021928|ref|NP_833559.1|	50S ribosomal protein L19 [Bacillus cereus ATCC 14579],	cAB11	cAB11$gi|30021928|ref|NP_833559.1|	47	cAB11$2322		0	57		0	296	6990
8480	487.285	1945.11	1945.11	0.411802	1	16.71	16.71	12	27	K	QVDEINLQLLHLLNKR	G		1	4930.74	cAB11.12025.12025.4.dta	4	gi|30021058|ref|NP_832689.1|	bifunctional 3-deoxy-7-phosphoheptulonate synthase/chorismate mutase [Bacillus cereus ATCC 14579],	cAB11	cAB11$gi|30021058|ref|NP_832689.1|	56	cAB11$8480		0	57		0	296	6990
12239	812.429	3245.69	3245.69	0.687682	2	43.75	43.75	132	160	R	EKEPYLSESIIGAVYYPKDGHVIAPELTK	A		1	4932.07	cAB11.12028.12028.4.dta	4	gi|30018906|ref|NP_830537.1|	glycine oxidase [Bacillus cereus ATCC 14579],	cAB11	cAB11$gi|30018906|ref|NP_830537.1|	40	cAB11$12239		0	57		0	296	6990
8123	946.998	1891.98	1891.98	1.17655	0	81.68	81.68	84	101	R	YATAGGSEVANVQPLLFR	F		1	4934.67	cAB11.12035.12035.2.dta	2	gi|30018538|ref|NP_830169.1|	amidophosphoribosyltransferase [Bacillus cereus ATCC 14579],	cAB11	cAB11$gi|30018538|ref|NP_830169.1|	37	cAB11$8123		0	57		0	296	6990
8920	1001.04	2000.06	2000.06	0.480986	0	94.01	94.01	13	32	K	LSGEALAGEQGFGINPTVIK	S		1	4934.96	cAB11.12036.12036.2.dta	2	gi|30021913|ref|NP_833544.1|	uridylate kinase [Bacillus cereus ATCC 14579],	cAB11	cAB11$gi|30021913|ref|NP_833544.1|	26	cAB11$8920		0	57		0	296	6990
5825	777.409	1552.8	1552.8	1.26481	0	41.94	41.94	15	27	K	EVAELYEIYTPVK	T		1	4935.29	cAB11.12037.12037.2.dta	2	gi|30019388|ref|NP_831019.1|	indole-3-glycerol-phosphate synthase [Bacillus cereus ATCC 14579],	cAB11	cAB11$gi|30019388|ref|NP_831019.1|	13	cAB11$5825		0	57		0	296	6990
1481	517.232	1032.45	1032.45	-0.269263	0	28.54	28.54	1	8	-	MDNFFGFR	I		1	4935.93	cAB11.12039.12039.2.dta	2	gi|30019492|ref|NP_831123.1|	6-pyruvoyl tetrahydrobiopterin synthase [Bacillus cereus ATCC 14579],	cAB11	cAB11$gi|30019492|ref|NP_831123.1|	3	cAB11$1481		0	57	M	1	297	6990
11231	1367.16	2732.3	2732.29	2.103	0	75.77	75.77	91	117	K	NMITGAAQMDGGILVVSAADGPMPQTR	E	Oxidation (M) [9], Oxidation (M) [23]	1	4937.5	cAB11.12043.12043.2.dta	2	gi|30018378|ref|NP_830009.1|	elongation factor Tu [Bacillus cereus ATCC 14579],	cAB11	cAB11$gi|30018378|ref|NP_830009.1|	868	cAB11$11231	MM	2	59	MMM	3	300	6990
1942	547.827	1093.64	1093.64	0.76625	0	34.46	34.46	17	26	K	IGPLDIEIPK	A		1	4937.87	cAB11.12044.12044.2.dta	2	gi|30023140|ref|NP_834771.1|	ferric anguibactin transport ATP-binding protein [Bacillus cereus ATCC 14579],	cAB11	cAB11$gi|30023140|ref|NP_834771.1|	5	cAB11$1942		0	59		0	300	6990
9717	1088.05	2174.08	2174.07	2.9884	0	68.9	68.9	370	391	R	SGETEDATIADIAVATNAGQIK	T		1	4938.61	cAB11.12046.12046.2.dta	2	gi|30023172|ref|NP_834803.1|	phosphopyruvate hydratase [Bacillus cereus ATCC 14579],	cAB11	cAB11$gi|30023172|ref|NP_834803.1|	152	cAB11$9717		0	59		0	300	6990
3205	606.367	1210.72	1210.72	1.69982	0	30.28	30.28	240	250	R	TLILEDALVPK	E		1	4938.89	cAB11.12047.12047.2.dta	2	gi|30023042|ref|NP_834673.1|	Acyl-CoA dehydrogenase [Bacillus cereus ATCC 14579],	cAB11	cAB11$gi|30023042|ref|NP_834673.1|	58	cAB11$3205		0	59		0	300	6990
8189	952.485	1902.96	1902.95	1.54654	0	70.79	70.79	185	201	K	QTSLPSESVQLIEDTTR	D		1	4939.16	cAB11.12048.12048.2.dta	2	gi|XX|ref|AE016877_ATCC14579_6_pos2933350@2932412|	Gamma-glutamyl phosphate reductase,	cAB11	cAB11$gi|XX|ref|AE016877_ATCC14579_6_pos2933350@2932412|	12	cAB11$8189		0	59		0	300	6990
2323	573.35	1144.69	1144.69	0.677042	0	43.19	43.19	40	49	R	IQLFEGVVIK	R		1	4940.46	cAB11.12051.12051.2.dta	2	gi|30021928|ref|NP_833559.1|	50S ribosomal protein L19 [Bacillus cereus ATCC 14579],	cAB11	cAB11$gi|30021928|ref|NP_833559.1|	47	cAB11$2323		0	59		0	300	6990
12556	873.93	3491.69	3491.69	0.959135	1	22.34	22.34	312	341	R	IPLQQPDWNKEDFAPSVYEDTHTTGIIYSK	I		1	4941.68	cAB11.12054.12054.4.dta	4	gi|30018416|ref|NP_830047.1|	Mrp protein [Bacillus cereus ATCC 14579],	cAB11	cAB11$gi|30018416|ref|NP_830047.1|	6	cAB11$12556		0	59		0	300	6990
10060	568.319	2269.25	2269.25	-0.0171863	1	38.68	38.68	289	309	K	HYFNIGIAADTDKGLLVPVVK	D		1	4942.91	cAB11.12057.12057.4.dta	4	gi|30022059|ref|NP_833690.1|	branched-chain alpha-keto acid dehydrogenase subunit E2 [Bacillus cereus ATCC 14579],	cAB11	cAB11$gi|30022059|ref|NP_833690.1|	47	cAB11$10060		0	59		0	300	6990
8479	487.285	1945.11	1945.11	-0.410774	1	19.47	19.47	12	27	K	QVDEINLQLLHLLNKR	G		1	4944.77	cAB11.12062.12062.4.dta	4	gi|30021058|ref|NP_832689.1|	bifunctional 3-deoxy-7-phosphoheptulonate synthase/chorismate mutase [Bacillus cereus ATCC 14579],	cAB11	cAB11$gi|30021058|ref|NP_832689.1|	56	cAB11$8479		0	59		0	300	6990
8921	1001.04	2000.06	2000.06	1.58095	0	104.01	104.01	13	32	K	LSGEALAGEQGFGINPTVIK	S		1	4946.42	cAB11.12066.12066.2.dta	2	gi|30021913|ref|NP_833544.1|	uridylate kinase [Bacillus cereus ATCC 14579],	cAB11	cAB11$gi|30021913|ref|NP_833544.1|	26	cAB11$8921		0	59		0	300	6990
8124	946.998	1891.98	1891.98	1.23997	0	69.38	69.38	84	101	R	YATAGGSEVANVQPLLFR	F		1	4946.71	cAB11.12067.12067.2.dta	2	gi|30018538|ref|NP_830169.1|	amidophosphoribosyltransferase [Bacillus cereus ATCC 14579],	cAB11	cAB11$gi|30018538|ref|NP_830169.1|	37	cAB11$8124		0	59		0	300	6990
4507	679.888	1357.76	1357.76	0.842564	0	38.83	38.83	550	562	K	NGVLAGYPLVDIK	A		1	4948.58	cAB11.12072.12072.2.dta	2	gi|30018377|ref|NP_830008.1|	elongation factor G [Bacillus cereus ATCC 14579],	cAB11	cAB11$gi|30018377|ref|NP_830008.1|	193	cAB11$4507		0	59		0	300	6990
3392	615.341	1228.67	1228.67	1.43408	0	38.34	38.34	227	237	K	EGISLEVVDLR	T		1	4948.86	cAB11.12073.12073.2.dta	2	gi|30022060|ref|NP_833691.1|	pyruvate dehydrogenase E1 component beta subunit [Bacillus cereus ATCC 14579],	cAB11	cAB11$gi|30022060|ref|NP_833691.1|	84	cAB11$3392		0	59		0	300	6990
5826	777.41	1552.81	1552.8	1.66409	0	48.75	48.75	15	27	K	EVAELYEIYTPVK	T		1	4949.15	cAB11.12074.12074.2.dta	2	gi|30019388|ref|NP_831019.1|	indole-3-glycerol-phosphate synthase [Bacillus cereus ATCC 14579],	cAB11	cAB11$gi|30019388|ref|NP_831019.1|	13	cAB11$5826		0	59		0	300	6990
9714	1088.04	2174.07	2174.07	1.6453	0	73.01	73.01	370	391	R	SGETEDATIADIAVATNAGQIK	T		1	4950.44	cAB11.12077.12077.2.dta	2	gi|30023172|ref|NP_834803.1|	phosphopyruvate hydratase [Bacillus cereus ATCC 14579],	cAB11	cAB11$gi|30023172|ref|NP_834803.1|	152	cAB11$9714		0	59		0	300	6990
3204	606.366	1210.72	1210.72	0.890381	0	51.45	51.45	240	250	R	TLILEDALVPK	E		1	4950.72	cAB11.12078.12078.2.dta	2	gi|30023042|ref|NP_834673.1|	Acyl-CoA dehydrogenase [Bacillus cereus ATCC 14579],	cAB11	cAB11$gi|30023042|ref|NP_834673.1|	58	cAB11$3204		0	59		0	300	6990
2321	573.35	1144.69	1144.69	0.15288	0	39.77	39.77	40	49	R	IQLFEGVVIK	R		1	4952.33	cAB11.12082.12082.2.dta	2	gi|30021928|ref|NP_833559.1|	50S ribosomal protein L19 [Bacillus cereus ATCC 14579],	cAB11	cAB11$gi|30021928|ref|NP_833559.1|	47	cAB11$2321		0	59		0	300	6990
10061	568.32	2269.25	2269.25	0.952298	1	34.74	34.74	289	309	K	HYFNIGIAADTDKGLLVPVVK	D		1	4953.5	cAB11.12085.12085.4.dta	4	gi|30022059|ref|NP_833690.1|	branched-chain alpha-keto acid dehydrogenase subunit E2 [Bacillus cereus ATCC 14579],	cAB11	cAB11$gi|30022059|ref|NP_833690.1|	47	cAB11$10061		0	59		0	300	6990
9021	1010	2017.99	2017.99	0.58028	0	69.35	67.3933	357	374	R	NNVFGEEAFISFPHSPVK	I		1	4956.87	cAB11.12093.12093.2.dta	2	gi|30022712|ref|NP_834343.1|	acetate kinase [Bacillus cereus ATCC 14579],	cAB11	cAB11$gi|30022712|ref|NP_834343.1|	77	cAB11$9021		0	59		0	300	6990
8497	977.01	1952.01	1952	2.92879	0	52.38	52.38	68	86	R	TAALAAGFPDTVTGYTIQR	Q		1	4957.96	cAB11.12096.12096.2.dta	2	gi|30022110|ref|NP_833741.1|	acetyl-CoA acetyltransferase [Bacillus cereus ATCC 14579],	cAB11	cAB11$gi|30022110|ref|NP_833741.1|	4	cAB11$8497		0	59		0	300	6990
4509	679.888	1357.76	1357.76	1.21082	0	52.45	52.45	550	562	K	NGVLAGYPLVDIK	A		1	4958.91	cAB11.12098.12098.2.dta	2	gi|30018377|ref|NP_830008.1|	elongation factor G [Bacillus cereus ATCC 14579],	cAB11	cAB11$gi|30018377|ref|NP_830008.1|	193	cAB11$4509		0	59		0	300	6990
3391	615.341	1228.67	1228.67	0.734129	0	65.61	65.61	227	237	K	EGISLEVVDLR	T		1	4959.17	cAB11.12099.12099.2.dta	2	gi|30022060|ref|NP_833691.1|	pyruvate dehydrogenase E1 component beta subunit [Bacillus cereus ATCC 14579],	cAB11	cAB11$gi|30022060|ref|NP_833691.1|	84	cAB11$3391		0	59		0	300	6990
8922	1001.04	2000.06	2000.06	2.01094	0	75.18	75.18	13	32	K	LSGEALAGEQGFGINPTVIK	S		1	4959.43	cAB11.12100.12100.2.dta	2	gi|30021913|ref|NP_833544.1|	uridylate kinase [Bacillus cereus ATCC 14579],	cAB11	cAB11$gi|30021913|ref|NP_833544.1|	26	cAB11$8922		0	59		0	300	6990
6763	844.449	1686.88	1686.88	1.44171	1	39.34	39.34	315	328	K	IMTDPYVGKLTFFR	V		1	4959.75	cAB11.12101.12101.2.dta	2	gi|30018377|ref|NP_830008.1|	elongation factor G [Bacillus cereus ATCC 14579],	cAB11	cAB11$gi|30018377|ref|NP_830008.1|	193	cAB11$6763		0	59	M	1	301	6990
9716	1088.04	2174.07	2174.07	2.09607	0	80.37	80.37	370	391	R	SGETEDATIADIAVATNAGQIK	T		1	4961.56	cAB11.12105.12105.2.dta	2	gi|30023172|ref|NP_834803.1|	phosphopyruvate hydratase [Bacillus cereus ATCC 14579],	cAB11	cAB11$gi|30023172|ref|NP_834803.1|	152	cAB11$9716		0	59		0	301	6990
11911	766.417	3061.64	3061.64	0.204792	2	42	42	1	28	-	MRKPTALIILDGFGLREETYGNAVAQAK	K		1	4961.87	cAB11.12106.12106.4.dta	4	gi|30023173|ref|NP_834804.1|	phosphoglyceromutase [Bacillus cereus ATCC 14579],	cAB11	cAB11$gi|30023173|ref|NP_834804.1|	4	cAB11$11911		0	59	M	1	302	6990
3203	606.366	1210.72	1210.72	0.493922	0	29.21	29.21	240	250	R	TLILEDALVPK	E		1	4962.19	cAB11.12107.12107.2.dta	2	gi|30023042|ref|NP_834673.1|	Acyl-CoA dehydrogenase [Bacillus cereus ATCC 14579],	cAB11	cAB11$gi|30023042|ref|NP_834673.1|	58	cAB11$3203		0	59		0	302	6990
7615	903.447	1804.88	1804.88	1.15742	0	69.03	69.03	269	284	R	EGEILDMASELDIVQK	S	Oxidation (M) [7]	1	4962.52	cAB11.12108.12108.2.dta	2	gi|30021871|ref|NP_833502.1|	recombinase A [Bacillus cereus ATCC 14579],	cAB11	cAB11$gi|30021871|ref|NP_833502.1|	41	cAB11$7615	M	1	60	M	1	303	6990
12806	955.946	3819.76	3819.75	2.41639	1	15.19	15.19	40	73	K	IGETHEGASQMDWMEQEQERGITITSAATTAQWK	G		1	4963.86	cAB11.12111.12111.4.dta	4	gi|30018377|ref|NP_830008.1|	elongation factor G [Bacillus cereus ATCC 14579],	cAB11	cAB11$gi|30018377|ref|NP_830008.1|	193	cAB11$12806		0	60	MM	2	305	6990
6683	838.933	1675.85	1675.85	1.24892	0	44.62	44.62	240	254	R	SGNLDPALIPYIMEK	T	Oxidation (M) [13]	1	4964.18	cAB11.12112.12112.2.dta	2	gi|30022712|ref|NP_834343.1|	acetate kinase [Bacillus cereus ATCC 14579],	cAB11	cAB11$gi|30022712|ref|NP_834343.1|	77	cAB11$6683	M	1	61	M	1	306	6990
2324	573.35	1144.69	1144.69	0.677042	0	20.11	20.11	40	49	R	IQLFEGVVIK	R		1	4964.53	cAB11.12113.12113.2.dta	2	gi|30021928|ref|NP_833559.1|	50S ribosomal protein L19 [Bacillus cereus ATCC 14579],	cAB11	cAB11$gi|30021928|ref|NP_833559.1|	47	cAB11$2324		0	61		0	306	6990
7949	933.47	1864.93	1864.93	-0.022521	0	42.93	42.93	521	538	K	LGPMQFGSSQGGQVFLGR	D		1	4964.81	cAB11.12114.12114.2.dta	2	gi|30018336|ref|NP_829967.1|	cell division protein ftsH [Bacillus cereus ATCC 14579],	cAB11	cAB11$gi|30018336|ref|NP_829967.1|	42	cAB11$7949		0	61	M	1	307	6990
9920	557.566	2226.23	2226.23	0.638747	2	18.32	18.32	109	129	R	SREPITSKLVANLLETAGATR	V		1	4967.02	cAB11.12119.12119.4.dta	4	gi|30018321|ref|NP_829952.1|	ribose-phosphate pyrophosphokinase [Bacillus cereus ATCC 14579],	cAB11	cAB11$gi|30018321|ref|NP_829952.1|	89	cAB11$9920		0	61		0	307	6990
9022	1010	2017.99	2017.99	0.937071	0	71.09	69.1333	357	374	R	NNVFGEEAFISFPHSPVK	I		1	4968.48	cAB11.12123.12123.2.dta	2	gi|30022712|ref|NP_834343.1|	acetate kinase [Bacillus cereus ATCC 14579],	cAB11	cAB11$gi|30022712|ref|NP_834343.1|	77	cAB11$9022		0	61		0	307	6990
8496	977.009	1952	1952	1.18699	0	61.9	61.9	68	86	R	TAALAAGFPDTVTGYTIQR	Q		1	4969.16	cAB11.12125.12125.2.dta	2	gi|30022110|ref|NP_833741.1|	acetyl-CoA acetyltransferase [Bacillus cereus ATCC 14579],	cAB11	cAB11$gi|30022110|ref|NP_833741.1|	4	cAB11$8496		0	61		0	307	6990
3390	615.341	1228.67	1228.67	0.538796	0	38.76	38.76	227	237	K	EGISLEVVDLR	T		1	4970.8	cAB11.12129.12129.2.dta	2	gi|30022060|ref|NP_833691.1|	pyruvate dehydrogenase E1 component beta subunit [Bacillus cereus ATCC 14579],	cAB11	cAB11$gi|30022060|ref|NP_833691.1|	84	cAB11$3390		0	61		0	307	6990
4508	679.888	1357.76	1357.76	1.10771	0	32.91	32.91	550	562	K	NGVLAGYPLVDIK	A		1	4971.07	cAB11.12130.12130.2.dta	2	gi|30018377|ref|NP_830008.1|	elongation factor G [Bacillus cereus ATCC 14579],	cAB11	cAB11$gi|30018377|ref|NP_830008.1|	193	cAB11$4508		0	61		0	307	6990
9116	1020.52	2039.03	2039.02	1.98036	0	46.36	46.36	105	122	R	MTENVPLVVPEVNENDLK	E		1	4971.36	cAB11.12131.12131.2.dta	2	gi|30021890|ref|NP_833521.1|	aspartate-semialdehyde dehydrogenase [Bacillus cereus ATCC 14579],	cAB11	cAB11$gi|30021890|ref|NP_833521.1|	16	cAB11$9116		0	61	M	1	308	6990
3898	642.382	1282.75	1282.75	0.353927	0	46.77	46.77	272	283	R	NTLDISAVPILK	K		2	4971.71	cAB11.12132.12132.2.dta	2	gi|30021058|ref|NP_832689.1|	bifunctional 3-deoxy-7-phosphoheptulonate synthase/chorismate mutase [Bacillus cereus ATCC 14579],	cAB11	cAB11$gi|30021058|ref|NP_832689.1|	56	cAB11$3898		0	61		0	308	6990
6762	844.448	1686.88	1686.88	1.14531	1	49.15	49.15	315	328	K	IMTDPYVGKLTFFR	V		1	4972	cAB11.12133.12133.2.dta	2	gi|30018377|ref|NP_830008.1|	elongation factor G [Bacillus cereus ATCC 14579],	cAB11	cAB11$gi|30018377|ref|NP_830008.1|	193	cAB11$6762		0	61	M	1	309	6990
4796	696.856	1391.7	1391.7	0.642381	0	57	57	59	71	K	NADELLSIASMTK	M		1	4972.94	cAB11.12135.12135.2.dta	2	gi|30018287|ref|NP_829918.1|	D-alanyl-D-alanine carboxypeptidase [Bacillus cereus ATCC 14579],	cAB11	cAB11$gi|30018287|ref|NP_829918.1|	24	cAB11$4796		0	61	M	1	310	6990
3201	606.366	1210.72	1210.72	-0.41463	0	21.58	21.58	240	250	R	TLILEDALVPK	E		1	4973.54	cAB11.12137.12137.2.dta	2	gi|30023042|ref|NP_834673.1|	Acyl-CoA dehydrogenase [Bacillus cereus ATCC 14579],	cAB11	cAB11$gi|30023042|ref|NP_834673.1|	58	cAB11$3201		0	61		0	310	6990
5793	775.409	1548.8	1548.8	0.180785	1	20.39	20.39	83	96	K	LTADSKEIEIFQGV	-		1	4977	cAB11.12145.12145.2.dta	2	gi|30018382|ref|NP_830013.1|	50S ribosomal protein L23 [Bacillus cereus ATCC 14579],	cAB11	cAB11$gi|30018382|ref|NP_830013.1|	6	cAB11$5793		0	61		0	310	6990
6467	828.374	1654.73	1654.73	0.559003	0	57.25	57.25	558	572	R	ALAESMFGDEDAMIR	I		1	4977.31	cAB11.12146.12146.2.dta	2	gi|30018352|ref|NP_829983.1|	negative regulator of genetic competence clpC/mecB [Bacillus cereus ATCC 14579],	cAB11	cAB11$gi|30018352|ref|NP_829983.1|	37	cAB11$6467		0	61	MM	2	312	6990
9919	557.566	2226.23	2226.23	0.530942	2	17.37	17.37	109	129	R	SREPITSKLVANLLETAGATR	V		1	4978.95	cAB11.12150.12150.4.dta	4	gi|30018321|ref|NP_829952.1|	ribose-phosphate pyrophosphokinase [Bacillus cereus ATCC 14579],	cAB11	cAB11$gi|30018321|ref|NP_829952.1|	89	cAB11$9919		0	61		0	312	6990
2246	566.835	1131.66	1131.65	1.25657	0	17.17	17.17	173	182	K	LLSFLESVPK	S		1	4981.25	cAB11.12156.12156.2.dta	2	gi|30019666|ref|NP_831297.1|	histidinol-phosphate aminotransferase [Bacillus cereus ATCC 14579],	cAB11	cAB11$gi|30019666|ref|NP_831297.1|	4	cAB11$2246		0	61		0	312	6990
3900	642.383	1282.75	1282.75	0.837264	0	74.65	74.65	272	283	R	NTLDISAVPILK	K		2	4982.16	cAB11.12158.12158.2.dta	2	gi|30021058|ref|NP_832689.1|	bifunctional 3-deoxy-7-phosphoheptulonate synthase/chorismate mutase [Bacillus cereus ATCC 14579],	cAB11	cAB11$gi|30021058|ref|NP_832689.1|	56	cAB11$3900		0	61		0	312	6990
9115	1020.52	2039.03	2039.02	1.50955	0	53.44	53.44	105	122	R	MTENVPLVVPEVNENDLK	E		1	4982.42	cAB11.12159.12159.2.dta	2	gi|30021890|ref|NP_833521.1|	aspartate-semialdehyde dehydrogenase [Bacillus cereus ATCC 14579],	cAB11	cAB11$gi|30021890|ref|NP_833521.1|	16	cAB11$9115		0	61	M	1	313	6990
3389	615.34	1228.67	1228.67	0.0341834	0	40.53	40.53	227	237	K	EGISLEVVDLR	T		1	4982.8	cAB11.12160.12160.2.dta	2	gi|30022060|ref|NP_833691.1|	pyruvate dehydrogenase E1 component beta subunit [Bacillus cereus ATCC 14579],	cAB11	cAB11$gi|30022060|ref|NP_833691.1|	84	cAB11$3389		0	61		0	313	6990
4797	696.856	1391.7	1391.7	0.728607	0	51.58	51.58	59	71	K	NADELLSIASMTK	M		1	4983.68	cAB11.12162.12162.2.dta	2	gi|30018287|ref|NP_829918.1|	D-alanyl-D-alanine carboxypeptidase [Bacillus cereus ATCC 14579],	cAB11	cAB11$gi|30018287|ref|NP_829918.1|	24	cAB11$4797		0	61	M	1	314	6990
4506	679.887	1357.76	1357.76	-0.497879	0	16.22	16.22	550	562	K	NGVLAGYPLVDIK	A		1	4984.57	cAB11.12164.12164.2.dta	2	gi|30018377|ref|NP_830008.1|	elongation factor G [Bacillus cereus ATCC 14579],	cAB11	cAB11$gi|30018377|ref|NP_830008.1|	193	cAB11$4506		0	61		0	314	6990
7793	921.493	1840.97	1840.97	1.27379	0	15.65	15.65	236	252	R	FDLPSPIVGVNNVNTQK	F		1	4984.89	cAB11.12165.12165.2.dta	2	gi|30021025|ref|NP_832656.1|	hypothetical protein BC2908 [Bacillus cereus ATCC 14579],	cAB11	cAB11$gi|30021025|ref|NP_832656.1|	1	cAB11$7793		0	61		0	314	6990
2044	552.815	1103.62	1103.62	-0.405032	0	48.34	48.34	319	328	K	GIAMLFVTPR	E		1	4986.22	cAB11.12168.12168.2.dta	2	gi|30018496|ref|NP_830127.1|	ATP-dependent RNA helicase [Bacillus cereus ATCC 14579],	cAB11	cAB11$gi|30018496|ref|NP_830127.1|	32	cAB11$2044		0	61	M	1	315	6990
5794	775.41	1548.8	1548.8	0.658573	1	37.74	37.74	83	96	K	LTADSKEIEIFQGV	-		1	4987.14	cAB11.12170.12170.2.dta	2	gi|30018382|ref|NP_830013.1|	50S ribosomal protein L23 [Bacillus cereus ATCC 14579],	cAB11	cAB11$gi|30018382|ref|NP_830013.1|	6	cAB11$5794		0	61		0	315	6990
6468	828.374	1654.73	1654.73	0.704041	0	61.35	61.35	558	572	R	ALAESMFGDEDAMIR	I		1	4987.42	cAB11.12171.12171.2.dta	2	gi|30018352|ref|NP_829983.1|	negative regulator of genetic competence clpC/mecB [Bacillus cereus ATCC 14579],	cAB11	cAB11$gi|30018352|ref|NP_829983.1|	37	cAB11$6468		0	61	MM	2	317	6990
6742	843.414	1684.81	1684.81	0.604815	0	65.06	65.06	661	674	K	IMEEYGFTVENVVR	K		1	4987.78	cAB11.12172.12172.2.dta	2	gi|30021779|ref|NP_833410.1|	transketolase [Bacillus cereus ATCC 14579],	cAB11	cAB11$gi|30021779|ref|NP_833410.1|	2	cAB11$6742		0	61	M	1	318	6990
9918	557.566	2226.23	2226.23	0.530942	2	20.58	20.58	109	129	R	SREPITSKLVANLLETAGATR	V		1	4990.03	cAB11.12176.12176.4.dta	4	gi|30018321|ref|NP_829952.1|	ribose-phosphate pyrophosphokinase [Bacillus cereus ATCC 14579],	cAB11	cAB11$gi|30018321|ref|NP_829952.1|	89	cAB11$9918		0	61		0	318	6990
2244	566.835	1131.65	1131.65	0.83241	0	49.26	49.26	173	182	K	LLSFLESVPK	S		1	4992.02	cAB11.12181.12181.2.dta	2	gi|30019666|ref|NP_831297.1|	histidinol-phosphate aminotransferase [Bacillus cereus ATCC 14579],	cAB11	cAB11$gi|30019666|ref|NP_831297.1|	4	cAB11$2244		0	61		0	318	6990
3899	642.383	1282.75	1282.75	0.650166	0	58.24	58.24	272	283	R	NTLDISAVPILK	K		2	4992.89	cAB11.12183.12183.2.dta	2	gi|30021058|ref|NP_832689.1|	bifunctional 3-deoxy-7-phosphoheptulonate synthase/chorismate mutase [Bacillus cereus ATCC 14579],	cAB11	cAB11$gi|30021058|ref|NP_832689.1|	56	cAB11$3899		0	61		0	318	6990
11590	714.334	2853.31	2853.3	1.01076	1	27.24	27.24	503	526	R	GQFGHVWIEFEPNEEGKGFEFENK	I		1	4993.62	cAB11.12185.12185.4.dta	4	gi|30018377|ref|NP_830008.1|	elongation factor G [Bacillus cereus ATCC 14579],	cAB11	cAB11$gi|30018377|ref|NP_830008.1|	193	cAB11$11590		0	61		0	318	6990
6608	834.458	1666.9	1666.9	0.383946	0	51	51	266	281	K	LLDQAQAGDNIGALLR	G		1	4994.29	cAB11.12187.12187.2.dta	2	gi|30018378|ref|NP_830009.1|	elongation factor Tu [Bacillus cereus ATCC 14579],	cAB11	cAB11$gi|30018378|ref|NP_830009.1|	868	cAB11$6608		0	61		0	318	6990
5429	746.335	1490.66	1490.65	1.64425	0	41.98	41.98	50	62	K	MMFDGSSIEGFVR	I	Oxidation (M) [2]	1	4995.53	cAB11.12190.12190.2.dta	2	gi|XX|ref|AE016877_ATCC14579_4_pos3670539@3669373|	Glutamine synthetase, type I,	cAB11	cAB11$gi|XX|ref|AE016877_ATCC14579_4_pos3670539@3669373|	67	cAB11$5429	M	1	62	MM	2	320	6990
2045	552.816	1103.62	1103.62	0.82728	0	59.1	59.1	319	328	K	GIAMLFVTPR	E		1	4996.42	cAB11.12192.12192.2.dta	2	gi|30018496|ref|NP_830127.1|	ATP-dependent RNA helicase [Bacillus cereus ATCC 14579],	cAB11	cAB11$gi|30018496|ref|NP_830127.1|	32	cAB11$2045		0	62	M	1	321	6990
1602	524.77	1047.53	1047.52	2.19756	0	21.55	21.55	416	425	K	AVDFLVENAA	-		1	4999.25	cAB11.12198.12198.2.dta	2	gi|30022561|ref|NP_834192.1|	trigger factor [Bacillus cereus ATCC 14579],	cAB11	cAB11$gi|30022561|ref|NP_834192.1|	31	cAB11$1602		0	62		0	321	6990
2245	566.835	1131.65	1131.65	0.83241	0	32.68	32.68	173	182	K	LLSFLESVPK	S		1	5002.94	cAB11.12205.12205.2.dta	2	gi|30019666|ref|NP_831297.1|	histidinol-phosphate aminotransferase [Bacillus cereus ATCC 14579],	cAB11	cAB11$gi|30019666|ref|NP_831297.1|	4	cAB11$2245		0	62		0	321	6990
6614	834.458	1666.9	1666.9	1.04385	0	83.24	83.24	266	281	K	LLDQAQAGDNIGALLR	G		1	5004.21	cAB11.12208.12208.2.dta	2	gi|30018378|ref|NP_830009.1|	elongation factor Tu [Bacillus cereus ATCC 14579],	cAB11	cAB11$gi|30018378|ref|NP_830009.1|	868	cAB11$6614		0	62		0	321	6990
11588	714.333	2853.3	2853.3	0.492061	1	41.19	41.19	503	526	R	GQFGHVWIEFEPNEEGKGFEFENK	I		1	5004.47	cAB11.12209.12209.4.dta	4	gi|30018377|ref|NP_830008.1|	elongation factor G [Bacillus cereus ATCC 14579],	cAB11	cAB11$gi|30018377|ref|NP_830008.1|	193	cAB11$11588		0	62		0	321	6990
3897	642.382	1282.75	1282.75	-0.020269	0	46.28	46.28	272	283	R	NTLDISAVPILK	K		2	5004.77	cAB11.12210.12210.2.dta	2	gi|30021058|ref|NP_832689.1|	bifunctional 3-deoxy-7-phosphoheptulonate synthase/chorismate mutase [Bacillus cereus ATCC 14579],	cAB11	cAB11$gi|30021058|ref|NP_832689.1|	56	cAB11$3897		0	62		0	321	6990
2046	552.816	1103.62	1103.62	1.15348	0	58.46	58.46	319	328	K	GIAMLFVTPR	E		1	5006.96	cAB11.12214.12214.2.dta	2	gi|30018496|ref|NP_830127.1|	ATP-dependent RNA helicase [Bacillus cereus ATCC 14579],	cAB11	cAB11$gi|30018496|ref|NP_830127.1|	32	cAB11$2046		0	62	M	1	322	6990
1600	524.769	1047.52	1047.52	-0.131739	0	45.14	45.14	416	425	K	AVDFLVENAA	-		1	5009.92	cAB11.12220.12220.2.dta	2	gi|30022561|ref|NP_834192.1|	trigger factor [Bacillus cereus ATCC 14579],	cAB11	cAB11$gi|30022561|ref|NP_834192.1|	31	cAB11$1600		0	62		0	322	6990
6616	834.458	1666.9	1666.9	1.11584	0	81.17	81.17	266	281	K	LLDQAQAGDNIGALLR	G		1	5015.14	cAB11.12230.12230.2.dta	2	gi|30018378|ref|NP_830009.1|	elongation factor Tu [Bacillus cereus ATCC 14579],	cAB11	cAB11$gi|30018378|ref|NP_830009.1|	868	cAB11$6616		0	62		0	322	6990
11589	714.333	2853.3	2853.3	0.492061	1	18.15	18.15	503	526	R	GQFGHVWIEFEPNEEGKGFEFENK	I		1	5015.4	cAB11.12231.12231.4.dta	4	gi|30018377|ref|NP_830008.1|	elongation factor G [Bacillus cereus ATCC 14579],	cAB11	cAB11$gi|30018377|ref|NP_830008.1|	193	cAB11$11589		0	62		0	322	6990
7707	911.972	1821.93	1821.93	1.40291	0	76.37	76.37	342	358	K	NTIPFETASPFVTSGVR	I		1	5017.52	cAB11.12235.12235.2.dta	2	gi|30023347|ref|NP_834978.1|	serine hydroxymethyltransferase [Bacillus cereus ATCC 14579],	cAB11	cAB11$gi|30023347|ref|NP_834978.1|	57	cAB11$7707		0	62		0	322	6990
2041	552.315	1102.61	1102.61	1.34952	0	57.11	57.11	78	87	K	GIFQALAEVR	K		1	5018.69	cAB11.12238.12238.2.dta	2	gi|30019391|ref|NP_831022.1|	tryptophan synthase subunit alpha [Bacillus cereus ATCC 14579],	cAB11	cAB11$gi|30019391|ref|NP_831022.1|	18	cAB11$2041		0	62		0	322	6990
6301	815.908	1629.8	1629.8	0.477359	0	49.28	49.28	132	145	R	QFIVDGLDEINDPR	G		1	5021.13	cAB11.12244.12244.2.dta	2	gi|30021996|ref|NP_833627.1|	cell division protein ftsA [Bacillus cereus ATCC 14579],	cAB11	cAB11$gi|30021996|ref|NP_833627.1|	7	cAB11$6301		0	62		0	322	6990
10170	1154.06	2306.11	2306.1	1.1114	0	74.66	74.66	268	288	R	MPSAVGYQPTLATEMGQLQER	I		1	5021.43	cAB11.12245.12245.2.dta	2	gi|30023337|ref|NP_834968.1|	F0F1 ATP synthase subunit beta [Bacillus cereus ATCC 14579],	cAB11	cAB11$gi|30023337|ref|NP_834968.1|	87	cAB11$10170		0	62	MM	2	324	6990
1601	524.769	1047.52	1047.52	0.574689	0	41.54	41.54	416	425	K	AVDFLVENAA	-		1	5021.79	cAB11.12246.12246.2.dta	2	gi|30022561|ref|NP_834192.1|	trigger factor [Bacillus cereus ATCC 14579],	cAB11	cAB11$gi|30022561|ref|NP_834192.1|	31	cAB11$1601		0	62		0	324	6990
7543	898.502	1794.99	1794.99	0.697498	0	34.1	34.1	240	256	R	NAPVPVGTVPIYQALEK	V		1	5022.96	cAB11.12249.12249.2.dta	2	gi|30023259|ref|NP_834890.1|	thiamine biosynthesis protein ThiC [Bacillus cereus ATCC 14579],	cAB11	cAB11$gi|30023259|ref|NP_834890.1|	11	cAB11$7543		0	62		0	324	6990
804	460.197	918.379	918.379	-0.125221	0	22.44	22.44	64	70	R	DQYMSLY	-		1	5023.87	cAB11.12251.12251.2.dta	2	gi|XX|ref|AE016877_ATCC14579_5_pos3669422@3669162|	Glutamine synthetase,	cAB11	cAB11$gi|XX|ref|AE016877_ATCC14579_5_pos3669422@3669162|	9	cAB11$804		0	62	M	1	325	6990
6618	834.458	1666.9	1666.9	1.25982	0	88.11	88.11	266	281	K	LLDQAQAGDNIGALLR	G		1	5025.69	cAB11.12254.12254.2.dta	2	gi|30018378|ref|NP_830009.1|	elongation factor Tu [Bacillus cereus ATCC 14579],	cAB11	cAB11$gi|30018378|ref|NP_830009.1|	868	cAB11$6618		0	62		0	325	6990
7705	911.971	1821.93	1821.93	1.19434	0	61.24	61.24	342	358	K	NTIPFETASPFVTSGVR	I		1	5027.79	cAB11.12258.12258.2.dta	2	gi|30023347|ref|NP_834978.1|	serine hydroxymethyltransferase [Bacillus cereus ATCC 14579],	cAB11	cAB11$gi|30023347|ref|NP_834978.1|	57	cAB11$7705		0	62		0	325	6990
9744	1090.54	2179.06	2179.06	0.57869	0	94.41	94.41	172	191	R	AMQQIEALGIVSTDEYGQAR	K		1	5028.06	cAB11.12259.12259.2.dta	2	gi|30019676|ref|NP_831307.1|	hypothetical protein BC1528 [Bacillus cereus ATCC 14579],	cAB11	cAB11$gi|30019676|ref|NP_831307.1|	9	cAB11$9744		0	62	M	1	326	6990
2039	552.314	1102.61	1102.61	0.787221	0	54.41	54.41	78	87	K	GIFQALAEVR	K		1	5029.31	cAB11.12262.12262.2.dta	2	gi|30019391|ref|NP_831022.1|	tryptophan synthase subunit alpha [Bacillus cereus ATCC 14579],	cAB11	cAB11$gi|30019391|ref|NP_831022.1|	18	cAB11$2039		0	62		0	326	6990
10824	641.827	2563.28	2563.28	-0.665163	2	46.79	46.79	597	617	R	LRFDFSHFGQVQADELEKIER	M		1	5030.83	cAB11.12266.12266.4.dta	4	gi|30022464|ref|NP_834095.1|	alanyl-tRNA synthetase [Bacillus cereus ATCC 14579],	cAB11	cAB11$gi|30022464|ref|NP_834095.1|	14	cAB11$10824		0	62		0	326	6990
10171	1154.06	2306.11	2306.1	1.53636	0	84.97	84.97	268	288	R	MPSAVGYQPTLATEMGQLQER	I		1	5032.03	cAB11.12269.12269.2.dta	2	gi|30023337|ref|NP_834968.1|	F0F1 ATP synthase subunit beta [Bacillus cereus ATCC 14579],	cAB11	cAB11$gi|30023337|ref|NP_834968.1|	87	cAB11$10171		0	62	MM	2	328	6990
10213	580.827	2319.28	2319.28	0.620021	1	21.6	21.6	246	267	K	QIDKSIFPGIQGGPLMHVIAAK	A		1	5032.68	cAB11.12271.12271.4.dta	4	gi|30023347|ref|NP_834978.1|	serine hydroxymethyltransferase [Bacillus cereus ATCC 14579],	cAB11	cAB11$gi|30023347|ref|NP_834978.1|	57	cAB11$10213		0	62	M	1	329	6990
7545	898.503	1794.99	1794.99	1.72257	0	38.87	38.87	240	256	R	NAPVPVGTVPIYQALEK	V		1	5033.57	cAB11.12273.12273.2.dta	2	gi|30023259|ref|NP_834890.1|	thiamine biosynthesis protein ThiC [Bacillus cereus ATCC 14579],	cAB11	cAB11$gi|30023259|ref|NP_834890.1|	11	cAB11$7545		0	62		0	329	6990
9016	1009.93	2017.84	2017.84	-1.49219	0	63.32	63.32	305	321	R	ETGMTPYEMMLSESQER	M		1	5034.93	cAB11.12277.12277.2.dta	2	gi|30018537|ref|NP_830168.1|	phosphoribosylformylglycinamidine synthase II [Bacillus cereus ATCC 14579],	cAB11	cAB11$gi|30018537|ref|NP_830168.1|	70	cAB11$9016		0	62	MMM	3	332	6990
803	460.197	918.379	918.379	-0.451883	0	23.24	23.24	64	70	R	DQYMSLY	-		1	5035.31	cAB11.12278.12278.2.dta	2	gi|XX|ref|AE016877_ATCC14579_5_pos3669422@3669162|	Glutamine synthetase,	cAB11	cAB11$gi|XX|ref|AE016877_ATCC14579_5_pos3669422@3669162|	9	cAB11$803		0	62	M	1	333	6990
6624	834.459	1666.9	1666.9	1.63177	0	72.46	72.46	266	281	K	LLDQAQAGDNIGALLR	G		1	5036.23	cAB11.12280.12280.2.dta	2	gi|30018378|ref|NP_830009.1|	elongation factor Tu [Bacillus cereus ATCC 14579],	cAB11	cAB11$gi|30018378|ref|NP_830009.1|	868	cAB11$6624		0	62		0	333	6990
8534	979.474	1956.93	1956.93	2.136	0	76.01	76.01	221	239	K	SIDTSMGFTPLAGVTMGTR	S	Oxidation (M) [6]	1	5036.49	cAB11.12281.12281.2.dta	2	gi|30022712|ref|NP_834343.1|	acetate kinase [Bacillus cereus ATCC 14579],	cAB11	cAB11$gi|30022712|ref|NP_834343.1|	77	cAB11$8534	M	1	63	MM	2	335	6990
7704	911.971	1821.93	1821.93	0.930883	0	81.19	81.19	342	358	K	NTIPFETASPFVTSGVR	I		1	5038.08	cAB11.12285.12285.2.dta	2	gi|30023347|ref|NP_834978.1|	serine hydroxymethyltransferase [Bacillus cereus ATCC 14579],	cAB11	cAB11$gi|30023347|ref|NP_834978.1|	57	cAB11$7704		0	63		0	335	6990
9745	1090.54	2179.06	2179.06	1.47816	0	84.75	84.75	172	191	R	AMQQIEALGIVSTDEYGQAR	K		1	5038.36	cAB11.12286.12286.2.dta	2	gi|30019676|ref|NP_831307.1|	hypothetical protein BC1528 [Bacillus cereus ATCC 14579],	cAB11	cAB11$gi|30019676|ref|NP_831307.1|	9	cAB11$9745		0	63	M	1	336	6990
4082	651.388	1300.76	1300.76	0.303669	0	33.52	33.52	148	159	K	SIVTIESALLQK	T		1	5039.28	cAB11.12288.12288.2.dta	2	gi|30019660|ref|NP_831291.1|	heptaprenyl diphosphate synthase component I [Bacillus cereus ATCC 14579],	cAB11	cAB11$gi|30019660|ref|NP_831291.1|	1	cAB11$4082		0	63		0	336	6990
2037	552.314	1102.61	1102.61	0.569556	0	53.36	53.36	78	87	K	GIFQALAEVR	K		1	5040.17	cAB11.12290.12290.2.dta	2	gi|30019391|ref|NP_831022.1|	tryptophan synthase subunit alpha [Bacillus cereus ATCC 14579],	cAB11	cAB11$gi|30019391|ref|NP_831022.1|	18	cAB11$2037		0	63		0	336	6990
6954	855.461	1708.91	1708.9	2.60576	1	26.64	26.64	143	156	K	TIVFDEFDQIVKQK	M		1	5041.77	cAB11.12294.12294.2.dta	2	gi|30020240|ref|NP_831871.1|	ATP-dependent RNA helicase [Bacillus cereus ATCC 14579],	cAB11	cAB11$gi|30020240|ref|NP_831871.1|	9	cAB11$6954		0	63		0	336	6990
9699	1085.56	2169.11	2169.11	0.15398	0	31.99	31.99	546	566	R	SGEAVYPTPTVGMVGLVHDLK	H		1	5042.1	cAB11.12295.12295.2.dta	2	gi|30018537|ref|NP_830168.1|	phosphoribosylformylglycinamidine synthase II [Bacillus cereus ATCC 14579],	cAB11	cAB11$gi|30018537|ref|NP_830168.1|	70	cAB11$9699		0	63	M	1	337	6990
10211	580.827	2319.28	2319.28	0.206099	1	31.55	31.55	246	267	K	QIDKSIFPGIQGGPLMHVIAAK	A		1	5043.43	cAB11.12298.12298.4.dta	4	gi|30023347|ref|NP_834978.1|	serine hydroxymethyltransferase [Bacillus cereus ATCC 14579],	cAB11	cAB11$gi|30023347|ref|NP_834978.1|	57	cAB11$10211		0	63	M	1	338	6990
7544	898.502	1794.99	1794.99	1.31032	0	47.06	47.06	240	256	R	NAPVPVGTVPIYQALEK	V		1	5044.72	cAB11.12301.12301.2.dta	2	gi|30023259|ref|NP_834890.1|	thiamine biosynthesis protein ThiC [Bacillus cereus ATCC 14579],	cAB11	cAB11$gi|30023259|ref|NP_834890.1|	11	cAB11$7544		0	63		0	338	6990
6612	834.458	1666.9	1666.9	0.971864	0	76.93	76.93	266	281	K	LLDQAQAGDNIGALLR	G		1	5046.97	cAB11.12307.12307.2.dta	2	gi|30018378|ref|NP_830009.1|	elongation factor Tu [Bacillus cereus ATCC 14579],	cAB11	cAB11$gi|30018378|ref|NP_830009.1|	868	cAB11$6612		0	63		0	338	6990
8532	979.473	1956.93	1956.93	1.57389	0	65.5	65.5	221	239	K	SIDTSMGFTPLAGVTMGTR	S	Oxidation (M) [6]	1	5047.24	cAB11.12308.12308.2.dta	2	gi|30022712|ref|NP_834343.1|	acetate kinase [Bacillus cereus ATCC 14579],	cAB11	cAB11$gi|30022712|ref|NP_834343.1|	77	cAB11$8532	M	1	64	MM	2	340	6990
9017	1009.93	2017.85	2017.84	1.22358	0	56.03	56.03	305	321	R	ETGMTPYEMMLSESQER	M		1	5047.55	cAB11.12309.12309.2.dta	2	gi|30018537|ref|NP_830168.1|	phosphoribosylformylglycinamidine synthase II [Bacillus cereus ATCC 14579],	cAB11	cAB11$gi|30018537|ref|NP_830168.1|	70	cAB11$9017		0	64	MMM	3	343	6990
9524	1066.04	2130.07	2130.06	4.68108	0	71.03	71.03	360	380	K	ILNESGLNIVAAESMADGAQK	I		1	5048.23	cAB11.12311.12311.2.dta	2	gi|30021924|ref|NP_833555.1|	succinyl-CoA synthetase subunit beta [Bacillus cereus ATCC 14579],	cAB11	cAB11$gi|30021924|ref|NP_833555.1|	35	cAB11$9524		0	64	M	1	344	6990
2772	597.841	1193.67	1193.67	1.35716	0	44.35	44.35	17	27	K	STLFNTLTGLK	Q		1	5048.95	cAB11.12313.12313.2.dta	2	gi|30018889|ref|NP_830520.1|	ferrous iron transport protein B [Bacillus cereus ATCC 14579],	cAB11	cAB11$gi|30018889|ref|NP_830520.1|	4	cAB11$2772		0	64		0	344	6990
7706	911.972	1821.93	1821.93	1.40291	0	72.15	72.15	342	358	K	NTIPFETASPFVTSGVR	I		1	5049.84	cAB11.12315.12315.2.dta	2	gi|30023347|ref|NP_834978.1|	serine hydroxymethyltransferase [Bacillus cereus ATCC 14579],	cAB11	cAB11$gi|30023347|ref|NP_834978.1|	57	cAB11$7706		0	64		0	344	6990
4277	664.331	1326.65	1326.65	-0.842725	0	61.71	61.71	165	175	R	YLDLITSMESR	E		1	5050.51	cAB11.12317.12317.2.dta	2	gi|30018348|ref|NP_829979.1|	lysyl-tRNA synthetase [Bacillus cereus ATCC 14579],	cAB11	cAB11$gi|30018348|ref|NP_829979.1|	9	cAB11$4277		0	64	M	1	345	6990
5427	746.334	1490.65	1490.65	0.503806	0	24.15	24.15	50	62	K	MMFDGSSIEGFVR	I	Oxidation (M) [2]	1	5052.71	cAB11.12322.12322.2.dta	2	gi|XX|ref|AE016877_ATCC14579_4_pos3670539@3669373|	Glutamine synthetase, type I,	cAB11	cAB11$gi|XX|ref|AE016877_ATCC14579_4_pos3670539@3669373|	67	cAB11$5427	M	1	65	MM	2	347	6990
10212	580.827	2319.28	2319.28	0.51654	1	36.86	36.86	246	267	K	QIDKSIFPGIQGGPLMHVIAAK	A		1	5054.89	cAB11.12327.12327.4.dta	4	gi|30023347|ref|NP_834978.1|	serine hydroxymethyltransferase [Bacillus cereus ATCC 14579],	cAB11	cAB11$gi|30023347|ref|NP_834978.1|	57	cAB11$10212		0	65	M	1	348	6990
6296	815.453	1628.89	1628.89	1.52067	0	34.27	34.27	47	61	R	VSFNPEVGTIQVLAR	K		1	5055.79	cAB11.12329.12329.2.dta	2	gi|30021905|ref|NP_833536.1|	transcription elongation factor NusA [Bacillus cereus ATCC 14579],	cAB11	cAB11$gi|30021905|ref|NP_833536.1|	34	cAB11$6296		0	65		0	348	6990
6615	834.458	1666.9	1666.9	1.04385	0	76.39	76.39	266	281	K	LLDQAQAGDNIGALLR	G		1	5057.4	cAB11.12333.12333.2.dta	2	gi|30018378|ref|NP_830009.1|	elongation factor Tu [Bacillus cereus ATCC 14579],	cAB11	cAB11$gi|30018378|ref|NP_830009.1|	868	cAB11$6615		0	65		0	348	6990
9522	1066.04	2130.07	2130.06	1.24456	0	115.73	115.73	360	380	K	ILNESGLNIVAAESMADGAQK	I		1	5057.68	cAB11.12334.12334.2.dta	2	gi|30021924|ref|NP_833555.1|	succinyl-CoA synthetase subunit beta [Bacillus cereus ATCC 14579],	cAB11	cAB11$gi|30021924|ref|NP_833555.1|	35	cAB11$9522		0	65	M	1	349	6990
8531	979.473	1956.93	1956.93	1.20597	0	76.18	76.18	221	239	K	SIDTSMGFTPLAGVTMGTR	S	Oxidation (M) [6]	1	5057.99	cAB11.12335.12335.2.dta	2	gi|30022712|ref|NP_834343.1|	acetate kinase [Bacillus cereus ATCC 14579],	cAB11	cAB11$gi|30022712|ref|NP_834343.1|	77	cAB11$8531	M	1	66	MM	2	351	6990
4613	685.89	1369.77	1369.76	1.13304	0	34.55	34.55	197	208	R	DMLLPVAQVLQK	L	Oxidation (M) [2]	1	5058.32	cAB11.12336.12336.2.dta	2	gi|30019387|ref|NP_831018.1|	anthranilate phosphoribosyltransferase [Bacillus cereus ATCC 14579],	cAB11	cAB11$gi|30019387|ref|NP_831018.1|	7	cAB11$4613	M	1	67	M	1	352	6990
9018	1009.93	2017.85	2017.84	1.34252	0	28.24	28.24	305	321	R	ETGMTPYEMMLSESQER	M		1	5058.65	cAB11.12337.12337.2.dta	2	gi|30018537|ref|NP_830168.1|	phosphoribosylformylglycinamidine synthase II [Bacillus cereus ATCC 14579],	cAB11	cAB11$gi|30018537|ref|NP_830168.1|	70	cAB11$9018		0	67	MMM	3	355	6990
2033	552.313	1102.61	1102.61	-2.3145	0	30.23	30.23	78	87	K	GIFQALAEVR	K		1	5058.99	cAB11.12338.12338.2.dta	2	gi|30019391|ref|NP_831022.1|	tryptophan synthase subunit alpha [Bacillus cereus ATCC 14579],	cAB11	cAB11$gi|30019391|ref|NP_831022.1|	18	cAB11$2033		0	67		0	355	6990
2771	597.84	1193.67	1193.67	0.0335102	0	19.65	19.65	17	27	K	STLFNTLTGLK	Q		1	5059.91	cAB11.12340.12340.2.dta	2	gi|30018889|ref|NP_830520.1|	ferrous iron transport protein B [Bacillus cereus ATCC 14579],	cAB11	cAB11$gi|30018889|ref|NP_830520.1|	4	cAB11$2771		0	67		0	355	6990
12639	892.203	3564.78	3564.79	-0.332138	1	17.87	17.87	91	124	K	NMITGAAQMDGGILVVSAADGPMPQTREHILLSR	Q	Oxidation (M) [9]	1	5061.66	cAB11.12345.12345.4.dta	4	gi|30018378|ref|NP_830009.1|	elongation factor Tu [Bacillus cereus ATCC 14579],	cAB11	cAB11$gi|30018378|ref|NP_830009.1|	868	cAB11$12639	M	1	68	MMM	3	358	6990
6744	843.429	1684.84	1684.84	3.20327	0	33.69	33.69	16	29	K	FQLFEMPSETVLTK	G	Oxidation (M) [6]	1	5062.3	cAB11.12347.12347.2.dta	2	gi|30022712|ref|NP_834343.1|	acetate kinase [Bacillus cereus ATCC 14579],	cAB11	cAB11$gi|30022712|ref|NP_834343.1|	77	cAB11$6744	M	1	69	M	1	359	6990
6176	805.483	1608.95	1608.95	1.08891	0	27.08	27.08	293	306	K	ADLIPYLPKPILEK	T		1	5063.21	cAB11.12349.12349.2.dta	2	gi|30022307|ref|NP_833938.1|	glycine dehydrogenase subunit 2 [Bacillus cereus ATCC 14579],	cAB11	cAB11$gi|30022307|ref|NP_833938.1|	32	cAB11$6176		0	69		0	359	6990
9232	1035.01	2068.01	2068.01	0.847191	1	44.86	44.86	391	409	R	ELEAFAQFGSDLDKATQAK	L		1	5063.51	cAB11.12350.12350.2.dta	2	gi|161511197|ref|NP_834970.2|	F0F1 ATP synthase subunit alpha [Bacillus cereus ATCC 14579],	cAB11	cAB11$gi|161511197|ref|NP_834970.2|	59	cAB11$9232		0	69		0	359	6990
5309	736.424	1470.83	1470.83	2.32046	1	35.87	35.87	118	131	K	GIEKAVTAAIEELK	T		1	5066.68	cAB11.12358.12358.2.dta	2	gi|30018515|ref|NP_830146.1|	chaperonin GroEL [Bacillus cereus ATCC 14579],	cAB11	cAB11$gi|30018515|ref|NP_830146.1|	123	cAB11$5309		0	69		0	359	6990
6295	815.453	1628.89	1628.89	1.14004	0	67.61	67.61	47	61	R	VSFNPEVGTIQVLAR	K		1	5067.58	cAB11.12360.12360.2.dta	2	gi|30021905|ref|NP_833536.1|	transcription elongation factor NusA [Bacillus cereus ATCC 14579],	cAB11	cAB11$gi|30021905|ref|NP_833536.1|	34	cAB11$6295		0	69		0	359	6990
5970	793.413	1584.81	1584.81	0.156486	0	45.09	45.09	53	68	R	DDANVGVIILTGEGGR	A		1	5068.17	cAB11.12362.12362.2.dta	2	gi|30022921|ref|NP_834552.1|	naphthoate synthase [Bacillus cereus ATCC 14579],	cAB11	cAB11$gi|30022921|ref|NP_834552.1|	24	cAB11$5970		0	69		0	359	6990
9046	1013	2023.99	2023.99	-0.388342	0	92.15	92.15	103	120	R	TITTNFNVLMEEEGLAAR	G	Oxidation (M) [10]	1	5068.49	cAB11.12363.12363.2.dta	2	gi|30018585|ref|NP_830216.1|	Alkyl hydroperoxide reductase C22 [Bacillus cereus ATCC 14579],	cAB11	cAB11$gi|30018585|ref|NP_830216.1|	25	cAB11$9046	M	1	70	M	1	360	6990
6610	834.458	1666.9	1666.9	0.527926	0	53.69	53.69	266	281	K	LLDQAQAGDNIGALLR	G		1	5069.78	cAB11.12366.12366.2.dta	2	gi|30018378|ref|NP_830009.1|	elongation factor Tu [Bacillus cereus ATCC 14579],	cAB11	cAB11$gi|30018378|ref|NP_830009.1|	868	cAB11$6610		0	70		0	360	6990
9523	1066.04	2130.07	2130.06	1.46991	0	102.4	102.4	360	380	K	ILNESGLNIVAAESMADGAQK	I		1	5070.06	cAB11.12367.12367.2.dta	2	gi|30021924|ref|NP_833555.1|	succinyl-CoA synthetase subunit beta [Bacillus cereus ATCC 14579],	cAB11	cAB11$gi|30021924|ref|NP_833555.1|	35	cAB11$9523		0	70	M	1	361	6990
12341	825.929	3299.69	3299.68	2.07475	2	24.22	24.22	2	32	M	SSVVVVGTQWGDEGKGKITDFLSEHAEVVAR	Y		1	5070.37	cAB11.12368.12368.4.dta	4	gi|30023492|ref|NP_835123.1|	adenylosuccinate synthetase [Bacillus cereus ATCC 14579],	cAB11	cAB11$gi|30023492|ref|NP_835123.1|	28	cAB11$12341		0	70		0	361	6990
7898	930.431	1858.85	1858.84	3.29722	0	58.61	58.61	180	195	K	GFTTELDVVEGMQFDR	G	Oxidation (M) [12]	1	5070.68	cAB11.12369.12369.2.dta	2	gi|30018515|ref|NP_830146.1|	chaperonin GroEL [Bacillus cereus ATCC 14579],	cAB11	cAB11$gi|30018515|ref|NP_830146.1|	123	cAB11$7898	M	1	71	M	1	362	6990
5824	777.387	1552.76	1552.76	0.348412	0	57.41	57.41	16	30	K	AFIPYVMGGDGGLEK	L		1	5072	cAB11.12372.12372.2.dta	2	gi|30019391|ref|NP_831022.1|	tryptophan synthase subunit alpha [Bacillus cereus ATCC 14579],	cAB11	cAB11$gi|30019391|ref|NP_831022.1|	18	cAB11$5824		0	71	M	1	363	6990
7031	859.006	1716	1715.99	1.84733	0	31.9	31.9	290	305	K	VHELSVAPLIGEAIIR	V		1	5072.6	cAB11.12374.12374.2.dta	2	gi|30018321|ref|NP_829952.1|	ribose-phosphate pyrophosphokinase [Bacillus cereus ATCC 14579],	cAB11	cAB11$gi|30018321|ref|NP_829952.1|	89	cAB11$7031		0	71		0	363	6990
12640	892.205	3564.79	3564.79	1.57541	1	24.24	24.24	91	124	K	NMITGAAQMDGGILVVSAADGPMPQTREHILLSR	Q	Oxidation (M) [9]	1	5073.56	cAB11.12376.12376.4.dta	4	gi|30018378|ref|NP_830009.1|	elongation factor Tu [Bacillus cereus ATCC 14579],	cAB11	cAB11$gi|30018378|ref|NP_830009.1|	868	cAB11$12640	M	1	72	MMM	3	366	6990
6177	805.483	1608.95	1608.95	1.31266	0	19.38	19.38	293	306	K	ADLIPYLPKPILEK	T		1	5073.86	cAB11.12377.12377.2.dta	2	gi|30022307|ref|NP_833938.1|	glycine dehydrogenase subunit 2 [Bacillus cereus ATCC 14579],	cAB11	cAB11$gi|30022307|ref|NP_833938.1|	32	cAB11$6177		0	72		0	366	6990
11421	694.639	2774.53	2774.52	2.67326	2	34.04	34.04	97	122	R	KLGHSYVGTEHILLGLIREGEGVAAR	V		1	5074.49	cAB11.12379.12379.4.dta	4	gi|30018352|ref|NP_829983.1|	negative regulator of genetic competence clpC/mecB [Bacillus cereus ATCC 14579],	cAB11	cAB11$gi|30018352|ref|NP_829983.1|	37	cAB11$11421		0	72		0	366	6990
3654	629.357	1256.7	1256.7	1.53657	0	64.9	64.9	335	345	K	VSEDVLVELVR	N		1	5074.84	cAB11.12380.12380.2.dta	2	gi|30022834|ref|NP_834465.1|	S-adenosylmethionine synthetase [Bacillus cereus ATCC 14579],	cAB11	cAB11$gi|30022834|ref|NP_834465.1|	50	cAB11$3654		0	72		0	366	6990
11908	764.92	3055.65	3055.65	1.13789	2	17.05	17.05	1	27	-	MQQLIAEITKGQLKTDLPSFRPGDTLR	V		1	5076.09	cAB11.12383.12383.4.dta	4	gi|30021928|ref|NP_833559.1|	50S ribosomal protein L19 [Bacillus cereus ATCC 14579],	cAB11	cAB11$gi|30021928|ref|NP_833559.1|	47	cAB11$11908		0	72	M	1	367	6990
6662	837.452	1672.89	1672.89	0.924748	0	57.12	57.12	162	178	R	IGVLTVLEGSTDEAAAK	D		1	5076.38	cAB11.12384.12384.2.dta	2	gi|30021914|ref|NP_833545.1|	elongation factor Ts [Bacillus cereus ATCC 14579],	cAB11	cAB11$gi|30021914|ref|NP_833545.1|	49	cAB11$6662		0	72		0	367	6990
6957	855.896	1709.78	1709.78	1.68677	0	41.86	41.86	290	304	K	AGMGIEMYLDDVPQR	E	Oxidation (M) [7]	1	5077.29	cAB11.12387.12387.2.dta	2	gi|30018537|ref|NP_830168.1|	phosphoribosylformylglycinamidine synthase II [Bacillus cereus ATCC 14579],	cAB11	cAB11$gi|30018537|ref|NP_830168.1|	70	cAB11$6957	M	1	73	MM	2	369	6990
6294	815.452	1628.89	1628.89	0.550682	0	69.64	69.64	47	61	R	VSFNPEVGTIQVLAR	K		1	5078.48	cAB11.12390.12390.2.dta	2	gi|30021905|ref|NP_833536.1|	transcription elongation factor NusA [Bacillus cereus ATCC 14579],	cAB11	cAB11$gi|30021905|ref|NP_833536.1|	34	cAB11$6294		0	73		0	369	6990
9048	1013	2023.99	2023.99	2.02274	0	87.5	87.5	103	120	R	TITTNFNVLMEEEGLAAR	G	Oxidation (M) [10]	1	5079.98	cAB11.12394.12394.2.dta	2	gi|30018585|ref|NP_830216.1|	Alkyl hydroperoxide reductase C22 [Bacillus cereus ATCC 14579],	cAB11	cAB11$gi|30018585|ref|NP_830216.1|	25	cAB11$9048	M	1	74	M	1	370	6990
4553	681.885	1361.75	1361.76	-0.55076	0	44.89	44.89	101	112	K	VILVDDVLYTGR	T		1	5080.73	cAB11.12396.12396.2.dta	2	gi|30021980|ref|NP_833611.1|	pyrimidine regulatory protein PyrR [Bacillus cereus ATCC 14579],	cAB11	cAB11$gi|30021980|ref|NP_833611.1|	3	cAB11$4553		0	74		0	370	6990
5428	746.334	1490.65	1490.65	0.664809	0	27.36	27.36	50	62	K	MMFDGSSIEGFVR	I	Oxidation (M) [2]	1	5083.74	cAB11.12402.12402.2.dta	2	gi|XX|ref|AE016877_ATCC14579_4_pos3670539@3669373|	Glutamine synthetase, type I,	cAB11	cAB11$gi|XX|ref|AE016877_ATCC14579_4_pos3670539@3669373|	67	cAB11$5428	M	1	75	MM	2	372	6990
3652	629.356	1256.7	1256.7	0.183815	0	65.99	65.99	335	345	K	VSEDVLVELVR	N		1	5084.62	cAB11.12404.12404.2.dta	2	gi|30022834|ref|NP_834465.1|	S-adenosylmethionine synthetase [Bacillus cereus ATCC 14579],	cAB11	cAB11$gi|30022834|ref|NP_834465.1|	50	cAB11$3652		0	75		0	372	6990
6175	805.46	1608.91	1608.91	-1.50288	0	19.97	19.97	271	285	R	LLDLGAPSIIVQNEK	R		1	5085.77	cAB11.12407.12407.2.dta	2	gi|30018373|ref|NP_830004.1|	DNA-directed RNA polymerase subunit beta' [Bacillus cereus ATCC 14579],	cAB11	cAB11$gi|30018373|ref|NP_830004.1|	23	cAB11$6175		0	75		0	372	6990
6663	837.452	1672.89	1672.89	1.21168	0	88.92	88.92	162	178	R	IGVLTVLEGSTDEAAAK	D		1	5086.64	cAB11.12409.12409.2.dta	2	gi|30021914|ref|NP_833545.1|	elongation factor Ts [Bacillus cereus ATCC 14579],	cAB11	cAB11$gi|30021914|ref|NP_833545.1|	49	cAB11$6663		0	75		0	372	6990
3364	613.38	1224.75	1224.74	1.04267	0	24.36	24.36	84	94	K	VSIIPLEVVTR	N		1	5089.9	cAB11.12418.12418.2.dta	2	gi|161511212|ref|NP_830165.2|	phosphoribosylaminoimidazole-succinocarboxamide synthase [Bacillus cereus ATCC 14579],	cAB11	cAB11$gi|161511212|ref|NP_830165.2|	42	cAB11$3364		0	75		0	372	6990
12463	853.698	3410.76	3410.76	0.5037	0	26.3	26.3	107	139	R	VVNPLGQPVDGLGPINTTNTRPIESPAPGVMDR	K		1	5090.17	cAB11.12419.12419.4.dta	4	gi|161511197|ref|NP_834970.2|	F0F1 ATP synthase subunit alpha [Bacillus cereus ATCC 14579],	cAB11	cAB11$gi|161511197|ref|NP_834970.2|	59	cAB11$12463		0	75	M	1	373	6990
9045	1013	2023.99	2023.99	-0.388342	0	80.78	80.78	103	120	R	TITTNFNVLMEEEGLAAR	G	Oxidation (M) [10]	1	5091.37	cAB11.12422.12422.2.dta	2	gi|30018585|ref|NP_830216.1|	Alkyl hydroperoxide reductase C22 [Bacillus cereus ATCC 14579],	cAB11	cAB11$gi|30018585|ref|NP_830216.1|	25	cAB11$9045	M	1	76	M	1	374	6990
4887	706.341	1410.67	1410.67	0.11413	0	56.2	56.2	302	314	K	SSDEEPFAALAFK	I		1	5091.74	cAB11.12423.12423.2.dta	2	gi|30018377|ref|NP_830008.1|	elongation factor G [Bacillus cereus ATCC 14579],	cAB11	cAB11$gi|30018377|ref|NP_830008.1|	193	cAB11$4887		0	76		0	374	6990
11762	733.626	2930.47	2930.47	0.696475	2	24.24	24.24	123	148	K	GLAVEKVETTVTDEDVENELKSLQER	Q		1	5093.34	cAB11.12427.12427.4.dta	4	gi|30022561|ref|NP_834192.1|	trigger factor [Bacillus cereus ATCC 14579],	cAB11	cAB11$gi|30022561|ref|NP_834192.1|	31	cAB11$11762		0	76		0	374	6990
12688	905.701	3618.77	3618.76	3.44068	2	44.97	44.97	194	230	K	MGNGPDASELSDKDPYDVLVVGGGPAGASAAIYAARK	G		1	5093.65	cAB11.12428.12428.4.dta	4	gi|30018584|ref|NP_830215.1|	Alkyl hydroperoxide reductase subunit F [Bacillus cereus ATCC 14579],	cAB11	cAB11$gi|30018584|ref|NP_830215.1|	30	cAB11$12688		0	76	M	1	375	6990
8196	952.965	1903.92	1903.91	2.83994	0	43.91	43.91	10	25	K	EVDSIWEASFNHPFVK	K		1	5093.99	cAB11.12429.12429.2.dta	2	gi|30020678|ref|NP_832309.1|	transcriptional activator tenA [Bacillus cereus ATCC 14579],	cAB11	cAB11$gi|30020678|ref|NP_832309.1|	12	cAB11$8196		0	76		0	375	6990
8009	939.023	1876.03	1876.03	0.665767	1	41.04	41.04	10	27	R	DLGIDLGTANTLVYVKGK	G		1	5094.35	cAB11.12430.12430.2.dta	2	gi|30022527|ref|NP_834158.1|	rod shape-determining protein mreB [Bacillus cereus ATCC 14579],	cAB11	cAB11$gi|30022527|ref|NP_834158.1|	50	cAB11$8009		0	76		0	375	6990
1608	524.795	1047.58	1047.58	-2.16786	0	27.77	27.77	100	108	K	ALSIWMSLK	C		1	5094.7	cAB11.12431.12431.2.dta	2	gi|30019639|ref|NP_831270.1|	NAD-specific glutamate dehydrogenase [Bacillus cereus ATCC 14579],	cAB11	cAB11$gi|30019639|ref|NP_831270.1|	27	cAB11$1608		0	76	M	1	376	6990
3653	629.356	1256.7	1256.7	0.47028	0	70.43	70.43	335	345	K	VSEDVLVELVR	N		1	5095.61	cAB11.12433.12433.2.dta	2	gi|30022834|ref|NP_834465.1|	S-adenosylmethionine synthetase [Bacillus cereus ATCC 14579],	cAB11	cAB11$gi|30022834|ref|NP_834465.1|	50	cAB11$3653		0	76		0	376	6990
11905	764.667	3054.64	3054.63	2.8704	2	22.26	22.26	2	29	M	SKIIAINAGSSSLKFQLFEMPSETVLTK	G	Oxidation (M) [20]	1	5097.1	cAB11.12437.12437.4.dta	4	gi|30022712|ref|NP_834343.1|	acetate kinase [Bacillus cereus ATCC 14579],	cAB11	cAB11$gi|30022712|ref|NP_834343.1|	77	cAB11$11905	M	1	77	M	1	377	6990
6664	837.453	1672.89	1672.89	1.28341	0	85.17	85.17	162	178	R	IGVLTVLEGSTDEAAAK	D		1	5097.99	cAB11.12439.12439.2.dta	2	gi|30021914|ref|NP_833545.1|	elongation factor Ts [Bacillus cereus ATCC 14579],	cAB11	cAB11$gi|30021914|ref|NP_833545.1|	49	cAB11$6664		0	77		0	377	6990
3808	636.844	1271.67	1271.67	0.474965	0	40.52	40.52	19	29	R	DLATDLIINER	I		1	5098.85	cAB11.12441.12441.2.dta	2	gi|30018407|ref|NP_830038.1|	50S ribosomal protein L17 [Bacillus cereus ATCC 14579],	cAB11	cAB11$gi|30018407|ref|NP_830038.1|	11	cAB11$3808		0	77		0	377	6990
5046	717.879	1433.74	1433.74	1.69208	0	67.67	67.67	182	195	K	TGFGTGGWQLAALR	W		1	5099.12	cAB11.12442.12442.2.dta	2	gi|30023481|ref|NP_835112.1|	guanosine 5'-monophosphate oxidoreductase [Bacillus cereus ATCC 14579],	cAB11	cAB11$gi|30023481|ref|NP_835112.1|	60	cAB11$5046		0	77		0	377	6990
5505	752.399	1502.78	1502.78	0.260849	0	45.06	45.06	33	46	K	TLENVASTLEGLEK	Q		1	5099.41	cAB11.12443.12443.2.dta	2	gi|30022752|ref|NP_834383.1|	general stress protein [Bacillus cereus ATCC 14579],	cAB11	cAB11$gi|30022752|ref|NP_834383.1|	15	cAB11$5505		0	77		0	377	6990
3363	613.38	1224.75	1224.74	0.944687	0	42.26	42.26	84	94	K	VSIIPLEVVTR	N		1	5100.97	cAB11.12447.12447.2.dta	2	gi|161511212|ref|NP_830165.2|	phosphoribosylaminoimidazole-succinocarboxamide synthase [Bacillus cereus ATCC 14579],	cAB11	cAB11$gi|161511212|ref|NP_830165.2|	42	cAB11$3363		0	77		0	377	6990
4889	706.341	1410.67	1410.67	0.97897	0	79	79	302	314	K	SSDEEPFAALAFK	I		1	5102.21	cAB11.12450.12450.2.dta	2	gi|30018377|ref|NP_830008.1|	elongation factor G [Bacillus cereus ATCC 14579],	cAB11	cAB11$gi|30018377|ref|NP_830008.1|	193	cAB11$4889		0	77		0	377	6990
9047	1013	2023.99	2023.99	1.96345	0	56.42	56.42	103	120	R	TITTNFNVLMEEEGLAAR	G	Oxidation (M) [10]	1	5102.46	cAB11.12451.12451.2.dta	2	gi|30018585|ref|NP_830216.1|	Alkyl hydroperoxide reductase C22 [Bacillus cereus ATCC 14579],	cAB11	cAB11$gi|30018585|ref|NP_830216.1|	25	cAB11$9047	M	1	78	M	1	378	6990
1052	482.771	963.528	963.528	0.24182	0	19.47	19.47	324	331	R	DLFETVLK	V		1	5102.83	cAB11.12452.12452.2.dta	2	gi|30022940|ref|NP_834571.1|	glucose-6-phosphate isomerase [Bacillus cereus ATCC 14579],	cAB11	cAB11$gi|30022940|ref|NP_834571.1|	8	cAB11$1052		0	78		0	378	6990
8008	939.023	1876.03	1876.03	0.409908	1	42.94	42.94	10	27	R	DLGIDLGTANTLVYVKGK	G		1	5103.71	cAB11.12454.12454.2.dta	2	gi|30022527|ref|NP_834158.1|	rod shape-determining protein mreB [Bacillus cereus ATCC 14579],	cAB11	cAB11$gi|30022527|ref|NP_834158.1|	50	cAB11$8008		0	78		0	378	6990
3651	629.355	1256.7	1256.7	-0.97796	0	54.94	54.94	335	345	K	VSEDVLVELVR	N		1	5106.85	cAB11.12460.12460.2.dta	2	gi|30022834|ref|NP_834465.1|	S-adenosylmethionine synthetase [Bacillus cereus ATCC 14579],	cAB11	cAB11$gi|30022834|ref|NP_834465.1|	50	cAB11$3651		0	78		0	378	6990
6665	837.453	1672.89	1672.89	1.65403	0	88.82	88.82	162	178	R	IGVLTVLEGSTDEAAAK	D		1	5108.64	cAB11.12464.12464.2.dta	2	gi|30021914|ref|NP_833545.1|	elongation factor Ts [Bacillus cereus ATCC 14579],	cAB11	cAB11$gi|30021914|ref|NP_833545.1|	49	cAB11$6665		0	78		0	378	6990
6355	820.42	1638.83	1638.83	0.360624	0	47.52	47.52	312	325	K	TNNFNEIVTYISPK	L		1	5108.94	cAB11.12465.12465.2.dta	2	gi|30022196|ref|NP_833827.1|	diaminohydroxyphosphoribosylaminopyrimidine deaminase [Bacillus cereus ATCC 14579],	cAB11	cAB11$gi|30022196|ref|NP_833827.1|	5	cAB11$6355		0	78		0	378	6990
5045	717.879	1433.74	1433.74	1.27359	0	89.76	89.76	182	195	K	TGFGTGGWQLAALR	W		1	5109.89	cAB11.12467.12467.2.dta	2	gi|30023481|ref|NP_835112.1|	guanosine 5'-monophosphate oxidoreductase [Bacillus cereus ATCC 14579],	cAB11	cAB11$gi|30023481|ref|NP_835112.1|	60	cAB11$5045		0	78		0	378	6990
5508	752.4	1502.79	1502.78	1.5651	0	70.54	70.54	33	46	K	TLENVASTLEGLEK	Q		1	5110.16	cAB11.12468.12468.2.dta	2	gi|30022752|ref|NP_834383.1|	general stress protein [Bacillus cereus ATCC 14579],	cAB11	cAB11$gi|30022752|ref|NP_834383.1|	15	cAB11$5508		0	78		0	378	6990
3809	636.844	1271.67	1271.67	0.758057	0	49.55	49.55	19	29	R	DLATDLIINER	I		1	5110.46	cAB11.12469.12469.2.dta	2	gi|30018407|ref|NP_830038.1|	50S ribosomal protein L17 [Bacillus cereus ATCC 14579],	cAB11	cAB11$gi|30018407|ref|NP_830038.1|	11	cAB11$3809		0	78		0	378	6990
6139	803.898	1605.78	1605.78	1.33642	0	19.64	19.64	347	359	K	QTYPTIGNWLEER	S		1	5110.75	cAB11.12470.12470.2.dta	2	gi|30019469|ref|NP_831100.1|	poly(R)-hydroxyalkanoic acid synthase, class III, PhaC subunit [Bacillus cereus ATCC 14579],	cAB11	cAB11$gi|30019469|ref|NP_831100.1|	6	cAB11$6139		0	78		0	378	6990
7991	936.979	1871.94	1871.94	0.598843	0	44.48	44.48	46	61	K	NIYTVGYNEPSLAYLR	V		1	5111.06	cAB11.12471.12471.2.dta	2	gi|30022683|ref|NP_834314.1|	phosphoesterase, DHH family protein [Bacillus cereus ATCC 14579],	cAB11	cAB11$gi|30022683|ref|NP_834314.1|	4	cAB11$7991		0	78		0	378	6990
10724	632.838	2527.32	2527.32	1.26418	1	24.32	24.32	7	30	K	TFHVAVVGATGAVGEQMLNTLEKR	E		1	5112.65	cAB11.12475.12475.4.dta	4	gi|30021890|ref|NP_833521.1|	aspartate-semialdehyde dehydrogenase [Bacillus cereus ATCC 14579],	cAB11	cAB11$gi|30021890|ref|NP_833521.1|	16	cAB11$10724		0	78	M	1	379	6990
9269	1037.55	2073.08	2073.07	1.94156	0	58.5	58.5	358	377	K	SGETIALVSSPAYDPNIIAR	G		1	5113.31	cAB11.12477.12477.2.dta	2	gi|30020327|ref|NP_831958.1|	MecA protein [Bacillus cereus ATCC 14579],	cAB11	cAB11$gi|30020327|ref|NP_831958.1|	2	cAB11$9269		0	78		0	379	6990
4888	706.341	1410.67	1410.67	0.893904	0	80.52	80.52	302	314	K	SSDEEPFAALAFK	I		1	5114.26	cAB11.12479.12479.2.dta	2	gi|30018377|ref|NP_830008.1|	elongation factor G [Bacillus cereus ATCC 14579],	cAB11	cAB11$gi|30018377|ref|NP_830008.1|	193	cAB11$4888		0	78		0	379	6990
12353	826.386	3301.51	3301.51	0.799028	0	30.34	30.34	206	234	R	HEGHEPAYFNPADYGVPNYHELVFVTGDK	T		1	5114.94	cAB11.12481.12481.4.dta	4	gi|30018904|ref|NP_830535.1|	hydroxymethylpyrimidine-binding protein [Bacillus cereus ATCC 14579],	cAB11	cAB11$gi|30018904|ref|NP_830535.1|	25	cAB11$12353		0	78		0	379	6990
10715	631.099	2520.37	2520.37	0.553094	1	36.46	36.46	257	280	R	VVVVQEAQKQAGIAANVVAEINDR	A		1	5117.08	cAB11.12486.12486.4.dta	4	gi|30022060|ref|NP_833691.1|	pyruvate dehydrogenase E1 component beta subunit [Bacillus cereus ATCC 14579],	cAB11	cAB11$gi|30022060|ref|NP_833691.1|	84	cAB11$10715		0	78		0	379	6990
4053	648.828	1295.64	1295.64	1.58763	0	38.06	38.06	71	81	R	TFETLSDWGIK	L		1	5117.99	cAB11.12488.12488.2.dta	2	gi|30023143|ref|NP_834774.1|	ferric anguibactin-binding protein [Bacillus cereus ATCC 14579],	cAB11	cAB11$gi|30023143|ref|NP_834774.1|	7	cAB11$4053		0	78		0	379	6990
6666	837.454	1672.89	1672.89	3.25605	0	67.06	67.06	162	178	R	IGVLTVLEGSTDEAAAK	D		1	5119.24	cAB11.12491.12491.2.dta	2	gi|30021914|ref|NP_833545.1|	elongation factor Ts [Bacillus cereus ATCC 14579],	cAB11	cAB11$gi|30021914|ref|NP_833545.1|	49	cAB11$6666		0	78		0	379	6990
6357	820.423	1638.83	1638.83	3.93636	0	53.39	53.39	312	325	K	TNNFNEIVTYISPK	L		1	5119.85	cAB11.12493.12493.2.dta	2	gi|30022196|ref|NP_833827.1|	diaminohydroxyphosphoribosylaminopyrimidine deaminase [Bacillus cereus ATCC 14579],	cAB11	cAB11$gi|30022196|ref|NP_833827.1|	5	cAB11$6357		0	78		0	379	6990
6617	834.458	1666.9	1666.9	1.11584	0	53.57	53.57	266	281	K	LLDQAQAGDNIGALLR	G		1	5120.73	cAB11.12495.12495.2.dta	2	gi|30018378|ref|NP_830009.1|	elongation factor Tu [Bacillus cereus ATCC 14579],	cAB11	cAB11$gi|30018378|ref|NP_830009.1|	868	cAB11$6617		0	78		0	379	6990
6140	803.899	1605.78	1605.78	2.70648	0	25.95	25.95	347	359	K	QTYPTIGNWLEER	S		1	5121.02	cAB11.12496.12496.2.dta	2	gi|30019469|ref|NP_831100.1|	poly(R)-hydroxyalkanoic acid synthase, class III, PhaC subunit [Bacillus cereus ATCC 14579],	cAB11	cAB11$gi|30019469|ref|NP_831100.1|	6	cAB11$6140		0	78		0	379	6990
5506	752.399	1502.78	1502.78	0.340701	0	64.66	64.66	33	46	K	TLENVASTLEGLEK	Q		1	5121.32	cAB11.12497.12497.2.dta	2	gi|30022752|ref|NP_834383.1|	general stress protein [Bacillus cereus ATCC 14579],	cAB11	cAB11$gi|30022752|ref|NP_834383.1|	15	cAB11$5506		0	78		0	379	6990
5044	717.878	1433.74	1433.74	0.42267	0	63.92	63.92	182	195	K	TGFGTGGWQLAALR	W		1	5122.53	cAB11.12500.12500.2.dta	2	gi|30023481|ref|NP_835112.1|	guanosine 5'-monophosphate oxidoreductase [Bacillus cereus ATCC 14579],	cAB11	cAB11$gi|30023481|ref|NP_835112.1|	60	cAB11$5044		0	78		0	379	6990
4890	706.341	1410.67	1410.67	1.1491	0	61.51	61.51	302	314	K	SSDEEPFAALAFK	I		1	5125.01	cAB11.12506.12506.2.dta	2	gi|30018377|ref|NP_830008.1|	elongation factor G [Bacillus cereus ATCC 14579],	cAB11	cAB11$gi|30018377|ref|NP_830008.1|	193	cAB11$4890		0	78		0	379	6990
9268	1037.55	2073.08	2073.07	1.5846	0	77.56	77.56	358	377	K	SGETIALVSSPAYDPNIIAR	G		1	5125.27	cAB11.12507.12507.2.dta	2	gi|30020327|ref|NP_831958.1|	MecA protein [Bacillus cereus ATCC 14579],	cAB11	cAB11$gi|30020327|ref|NP_831958.1|	2	cAB11$9268		0	78		0	379	6990
10714	631.099	2520.37	2520.37	-0.224571	1	36.06	36.06	257	280	R	VVVVQEAQKQAGIAANVVAEINDR	A		1	5127.8	cAB11.12513.12513.4.dta	4	gi|30022060|ref|NP_833691.1|	pyruvate dehydrogenase E1 component beta subunit [Bacillus cereus ATCC 14579],	cAB11	cAB11$gi|30022060|ref|NP_833691.1|	84	cAB11$10714		0	78		0	379	6990
8305	960.5	1918.99	1918.98	1.67224	0	54.53	54.53	332	349	R	LTQMGIYPAVDPLASTSR	A		1	5128.12	cAB11.12514.12514.2.dta	2	gi|30023337|ref|NP_834968.1|	F0F1 ATP synthase subunit beta [Bacillus cereus ATCC 14579],	cAB11	cAB11$gi|30023337|ref|NP_834968.1|	87	cAB11$8305		0	78	M	1	380	6990
12352	826.385	3301.51	3301.51	0.132667	0	32.4	32.4	206	234	R	HEGHEPAYFNPADYGVPNYHELVFVTGDK	T		1	5128.45	cAB11.12515.12515.4.dta	4	gi|30018904|ref|NP_830535.1|	hydroxymethylpyrimidine-binding protein [Bacillus cereus ATCC 14579],	cAB11	cAB11$gi|30018904|ref|NP_830535.1|	25	cAB11$12352		0	78		0	380	6990
6085	799.946	1597.88	1597.87	1.03888	0	17.37	17.37	375	388	K	IIVIPTDEEVMIAR	D		1	5129.38	cAB11.12517.12517.2.dta	2	gi|30022712|ref|NP_834343.1|	acetate kinase [Bacillus cereus ATCC 14579],	cAB11	cAB11$gi|30022712|ref|NP_834343.1|	77	cAB11$6085		0	78	M	1	381	6990
6621	834.459	1666.9	1666.9	1.4158	0	43.04	43.04	266	281	K	LLDQAQAGDNIGALLR	G		1	5131.86	cAB11.12522.12522.2.dta	2	gi|30018378|ref|NP_830009.1|	elongation factor Tu [Bacillus cereus ATCC 14579],	cAB11	cAB11$gi|30018378|ref|NP_830009.1|	868	cAB11$6621		0	78		0	381	6990
6138	803.898	1605.78	1605.78	1.18696	0	21.57	21.57	347	359	K	QTYPTIGNWLEER	S		1	5132.16	cAB11.12523.12523.2.dta	2	gi|30019469|ref|NP_831100.1|	poly(R)-hydroxyalkanoic acid synthase, class III, PhaC subunit [Bacillus cereus ATCC 14579],	cAB11	cAB11$gi|30019469|ref|NP_831100.1|	6	cAB11$6138		0	78		0	381	6990
5504	752.399	1502.78	1502.78	0.101146	0	34.08	34.08	33	46	K	TLENVASTLEGLEK	Q		1	5134.32	cAB11.12529.12529.2.dta	2	gi|30022752|ref|NP_834383.1|	general stress protein [Bacillus cereus ATCC 14579],	cAB11	cAB11$gi|30022752|ref|NP_834383.1|	15	cAB11$5504		0	78		0	381	6990
6442	825.443	1648.87	1648.87	2.04201	0	48.95	48.95	170	186	K	FNAVGSGFQGGLGALVR	A		1	5134.63	cAB11.12530.12530.2.dta	2	gi|30018652|ref|NP_830283.1|	tellurium resistance protein terD [Bacillus cereus ATCC 14579],	cAB11	cAB11$gi|30018652|ref|NP_830283.1|	9	cAB11$6442		0	78		0	381	6990
4891	706.342	1410.67	1410.67	1.58861	0	38.9	38.9	302	314	K	SSDEEPFAALAFK	I		1	5135.53	cAB11.12532.12532.2.dta	2	gi|30018377|ref|NP_830008.1|	elongation factor G [Bacillus cereus ATCC 14579],	cAB11	cAB11$gi|30018377|ref|NP_830008.1|	193	cAB11$4891		0	78		0	381	6990
8535	979.474	1956.93	1956.93	2.3915	0	42.7	42.7	221	239	K	SIDTSMGFTPLAGVTMGTR	S	Oxidation (M) [16]	1	5135.81	cAB11.12533.12533.2.dta	2	gi|30022712|ref|NP_834343.1|	acetate kinase [Bacillus cereus ATCC 14579],	cAB11	cAB11$gi|30022712|ref|NP_834343.1|	77	cAB11$8535	M	1	79	MM	2	383	6990
8268	958.02	1914.02	1914.02	1.9284	0	83.4	83.4	471	488	R	LAQALNVDITQYVGNAPK	-		1	5137.03	cAB11.12536.12536.2.dta	2	gi|30019310|ref|NP_830941.1|	catalase [Bacillus cereus ATCC 14579],	cAB11	cAB11$gi|30019310|ref|NP_830941.1|	3	cAB11$8268		0	79		0	383	6990
6086	799.946	1597.88	1597.87	1.41438	0	56.44	56.44	375	388	K	IIVIPTDEEVMIAR	D		1	5140.19	cAB11.12544.12544.2.dta	2	gi|30022712|ref|NP_834343.1|	acetate kinase [Bacillus cereus ATCC 14579],	cAB11	cAB11$gi|30022712|ref|NP_834343.1|	77	cAB11$6086		0	79	M	1	384	6990
8306	960.5	1918.99	1918.98	1.73477	0	65.55	65.55	332	349	R	LTQMGIYPAVDPLASTSR	A		1	5140.45	cAB11.12545.12545.2.dta	2	gi|30023337|ref|NP_834968.1|	F0F1 ATP synthase subunit beta [Bacillus cereus ATCC 14579],	cAB11	cAB11$gi|30023337|ref|NP_834968.1|	87	cAB11$8306		0	79	M	1	385	6990
7473	894.936	1787.86	1787.86	-1.02021	0	21.65	21.65	643	658	R	AMVPLSEMFGYATSLR	S	Oxidation (M) [8]	1	5141.02	cAB11.12547.12547.2.dta	2	gi|30018377|ref|NP_830008.1|	elongation factor G [Bacillus cereus ATCC 14579],	cAB11	cAB11$gi|30018377|ref|NP_830008.1|	193	cAB11$7473	M	1	80	MM	2	387	6990
5811	776.851	1551.69	1551.69	-0.0206227	0	74.91	74.91	280	292	R	EDNFAEEVMNQVK	G		1	5142.29	cAB11.12550.12550.2.dta	2	gi|30021914|ref|NP_833545.1|	elongation factor Ts [Bacillus cereus ATCC 14579],	cAB11	cAB11$gi|30021914|ref|NP_833545.1|	49	cAB11$5811		0	80	M	1	388	6990
6613	834.458	1666.9	1666.9	0.971864	0	51.94	51.94	266	281	K	LLDQAQAGDNIGALLR	G		1	5143.18	cAB11.12552.12552.2.dta	2	gi|30018378|ref|NP_830009.1|	elongation factor Tu [Bacillus cereus ATCC 14579],	cAB11	cAB11$gi|30018378|ref|NP_830009.1|	868	cAB11$6613		0	80		0	388	6990
7050	859.952	1717.89	1717.89	0.984348	0	77.22	77.22	71	87	K	NGAFTGEISPVALSDLK	V		1	5143.5	cAB11.12553.12553.2.dta	2	gi|XX|ref|AE016877_ATCC14579_4_pos5041359@5040922|	Triose phosphate isomerase,	cAB11	cAB11$gi|XX|ref|AE016877_ATCC14579_4_pos5041359@5040922|	1	cAB11$7050		0	80		0	388	6990
6441	825.443	1648.87	1648.87	1.66599	0	64.26	64.26	170	186	K	FNAVGSGFQGGLGALVR	A		1	5144.47	cAB11.12555.12555.2.dta	2	gi|30018652|ref|NP_830283.1|	tellurium resistance protein terD [Bacillus cereus ATCC 14579],	cAB11	cAB11$gi|30018652|ref|NP_830283.1|	9	cAB11$6441		0	80		0	388	6990
4840	700.857	1399.7	1399.7	0.856613	0	36.44	36.44	305	316	R	DFDDHLIEVLGK	G		1	5145.12	cAB11.12557.12557.2.dta	2	gi|30021864|ref|NP_833495.1|	tRNA 2-methylthioadenosine synthase [Bacillus cereus ATCC 14579],	cAB11	cAB11$gi|30021864|ref|NP_833495.1|	4	cAB11$4840		0	80		0	388	6990
10150	1150.11	2298.21	2298.21	0.725783	1	69.59	69.59	152	173	R	VRQEVEDVIGLDASEAVLASAK	A		1	5145.44	cAB11.12558.12558.2.dta	2	gi|30022398|ref|NP_834029.1|	GTP-binding protein LepA [Bacillus cereus ATCC 14579],	cAB11	cAB11$gi|30022398|ref|NP_834029.1|	9	cAB11$10150		0	80		0	388	6990
9638	541.046	2160.16	2160.16	0.0157396	1	37.19	37.19	153	173	R	VRPHDVQAHAAAPKEAPAAPK	S		1	858.496	cAB11.1256.1256.4.dta	4	gi|30019404|ref|NP_831035.1|	dihydrolipoamide acetyltransferase [Bacillus cereus ATCC 14579],	cAB11	cAB11$gi|30019404|ref|NP_831035.1|	33	cAB11$9638		0	80		0	388	6990
8533	979.473	1956.93	1956.93	1.63522	0	85.82	85.82	221	239	K	SIDTSMGFTPLAGVTMGTR	S	Oxidation (M) [16]	1	5146.79	cAB11.12561.12561.2.dta	2	gi|30022712|ref|NP_834343.1|	acetate kinase [Bacillus cereus ATCC 14579],	cAB11	cAB11$gi|30022712|ref|NP_834343.1|	77	cAB11$8533	M	1	81	MM	2	390	6990
3173	604.364	1206.71	1206.71	0.123476	0	40.23	40.23	265	275	K	VGQGLPLWLPK	G		1	5147.1	cAB11.12562.12562.2.dta	2	gi|30022651|ref|NP_834282.1|	threonyl-tRNA synthetase [Bacillus cereus ATCC 14579],	cAB11	cAB11$gi|30022651|ref|NP_834282.1|	9	cAB11$3173		0	81		0	390	6990
7293	878.934	1755.85	1755.85	0.137825	0	32.38	32.38	236	250	R	EPVESIDIDEDLLNR	G		1	5149.09	cAB11.12567.12567.2.dta	2	gi|30020437|ref|NP_832068.1|	isochorismatase [Bacillus cereus ATCC 14579],	cAB11	cAB11$gi|30020437|ref|NP_832068.1|	13	cAB11$7293		0	81		0	390	6990
6088	799.946	1597.88	1597.87	1.63968	0	57.71	57.71	375	388	K	IIVIPTDEEVMIAR	D		1	5151.29	cAB11.12572.12572.2.dta	2	gi|30022712|ref|NP_834343.1|	acetate kinase [Bacillus cereus ATCC 14579],	cAB11	cAB11$gi|30022712|ref|NP_834343.1|	77	cAB11$6088		0	81	M	1	391	6990
8307	960.5	1918.99	1918.98	1.98491	0	68.48	68.48	332	349	R	LTQMGIYPAVDPLASTSR	A		1	5151.83	cAB11.12574.12574.2.dta	2	gi|30023337|ref|NP_834968.1|	F0F1 ATP synthase subunit beta [Bacillus cereus ATCC 14579],	cAB11	cAB11$gi|30023337|ref|NP_834968.1|	87	cAB11$8307		0	81	M	1	392	6990
7478	894.938	1787.86	1787.86	1.50795	0	75.45	75.45	643	658	R	AMVPLSEMFGYATSLR	S	Oxidation (M) [8]	1	5152.17	cAB11.12575.12575.2.dta	2	gi|30018377|ref|NP_830008.1|	elongation factor G [Bacillus cereus ATCC 14579],	cAB11	cAB11$gi|30018377|ref|NP_830008.1|	193	cAB11$7478	M	1	82	MM	2	394	6990
5814	776.852	1551.69	1551.69	1.16518	0	66.28	66.28	280	292	R	EDNFAEEVMNQVK	G		1	5153.4	cAB11.12578.12578.2.dta	2	gi|30021914|ref|NP_833545.1|	elongation factor Ts [Bacillus cereus ATCC 14579],	cAB11	cAB11$gi|30021914|ref|NP_833545.1|	49	cAB11$5814		0	82	M	1	395	6990
6611	834.458	1666.9	1666.9	0.599916	0	68.32	68.32	266	281	K	LLDQAQAGDNIGALLR	G		1	5155.56	cAB11.12583.12583.2.dta	2	gi|30018378|ref|NP_830009.1|	elongation factor Tu [Bacillus cereus ATCC 14579],	cAB11	cAB11$gi|30018378|ref|NP_830009.1|	868	cAB11$6611		0	82		0	395	6990
4841	700.857	1399.7	1399.7	1.1281	0	42.55	42.55	305	316	R	DFDDHLIEVLGK	G		1	5156.24	cAB11.12585.12585.2.dta	2	gi|30021864|ref|NP_833495.1|	tRNA 2-methylthioadenosine synthase [Bacillus cereus ATCC 14579],	cAB11	cAB11$gi|30021864|ref|NP_833495.1|	4	cAB11$4841		0	82		0	395	6990
5176	728.86	1455.71	1455.7	1.18362	0	33.77	33.77	516	527	K	IVDDFYVGFEPR	L		1	5156.55	cAB11.12586.12586.2.dta	2	gi|30021921|ref|NP_833552.1|	DNA topoisomerase I [Bacillus cereus ATCC 14579],	cAB11	cAB11$gi|30021921|ref|NP_833552.1|	3	cAB11$5176		0	82		0	395	6990
3175	604.364	1206.71	1206.71	0.421807	0	40.85	40.85	265	275	K	VGQGLPLWLPK	G		1	5157.87	cAB11.12589.12589.2.dta	2	gi|30022651|ref|NP_834282.1|	threonyl-tRNA synthetase [Bacillus cereus ATCC 14579],	cAB11	cAB11$gi|30022651|ref|NP_834282.1|	9	cAB11$3175		0	82		0	395	6990
8530	979.472	1956.93	1956.93	0.643866	0	52.96	52.96	221	239	K	SIDTSMGFTPLAGVTMGTR	S	Oxidation (M) [16]	1	5158.13	cAB11.12590.12590.2.dta	2	gi|30022712|ref|NP_834343.1|	acetate kinase [Bacillus cereus ATCC 14579],	cAB11	cAB11$gi|30022712|ref|NP_834343.1|	77	cAB11$8530	M	1	83	MM	2	397	6990
6443	825.445	1648.87	1648.87	3.59459	0	23.47	23.47	170	186	K	FNAVGSGFQGGLGALVR	A		1	5159.2	cAB11.12593.12593.2.dta	2	gi|30018652|ref|NP_830283.1|	tellurium resistance protein terD [Bacillus cereus ATCC 14579],	cAB11	cAB11$gi|30018652|ref|NP_830283.1|	9	cAB11$6443		0	83		0	397	6990
5662	765.42	1528.83	1528.82	0.557291	0	50.35	50.35	421	434	R	LGIQAFEPTLVEGR	A		1	5160.12	cAB11.12595.12595.2.dta	2	gi|30018373|ref|NP_830004.1|	DNA-directed RNA polymerase subunit beta' [Bacillus cereus ATCC 14579],	cAB11	cAB11$gi|30018373|ref|NP_830004.1|	23	cAB11$5662		0	83		0	397	6990
4960	710.856	1419.7	1419.7	0.668453	0	35.41	35.41	23	35	R	AAMGQFPFAPDIR	R		1	5160.75	cAB11.12597.12597.2.dta	2	gi|30022374|ref|NP_834005.1|	hypothetical protein BC4293 [Bacillus cereus ATCC 14579],	cAB11	cAB11$gi|30022374|ref|NP_834005.1|	3	cAB11$4960		0	83	M	1	398	6990
2042	552.774	1103.53	1103.53	3.33929	0	23.43	23.43	51	60	R	DFSYFGALGK	K		1	5161.07	cAB11.12598.12598.2.dta	2	gi|30018511|ref|NP_830142.1|	redox-sensing transcriptional repressor Rex [Bacillus cereus ATCC 14579],	cAB11	cAB11$gi|30018511|ref|NP_830142.1|	2	cAB11$2042		0	83		0	398	6990
7479	894.938	1787.86	1787.86	1.64219	0	74.48	74.48	643	658	R	AMVPLSEMFGYATSLR	S	Oxidation (M) [8]	1	5162	cAB11.12600.12600.2.dta	2	gi|30018377|ref|NP_830008.1|	elongation factor G [Bacillus cereus ATCC 14579],	cAB11	cAB11$gi|30018377|ref|NP_830008.1|	193	cAB11$7479	M	1	84	MM	2	400	6990
6087	799.946	1597.88	1597.87	1.48948	0	53.78	53.78	375	388	K	IIVIPTDEEVMIAR	D		1	5162.29	cAB11.12601.12601.2.dta	2	gi|30022712|ref|NP_834343.1|	acetate kinase [Bacillus cereus ATCC 14579],	cAB11	cAB11$gi|30022712|ref|NP_834343.1|	77	cAB11$6087		0	84	M	1	401	6990
8304	960.5	1918.99	1918.98	1.48464	0	38.2	38.2	332	349	R	LTQMGIYPAVDPLASTSR	A		1	5162.88	cAB11.12603.12603.2.dta	2	gi|30023337|ref|NP_834968.1|	F0F1 ATP synthase subunit beta [Bacillus cereus ATCC 14579],	cAB11	cAB11$gi|30023337|ref|NP_834968.1|	87	cAB11$8304		0	84	M	1	402	6990
5813	776.852	1551.69	1551.69	1.16518	0	52.26	52.26	280	292	R	EDNFAEEVMNQVK	G		1	5163.83	cAB11.12605.12605.2.dta	2	gi|30021914|ref|NP_833545.1|	elongation factor Ts [Bacillus cereus ATCC 14579],	cAB11	cAB11$gi|30021914|ref|NP_833545.1|	49	cAB11$5813		0	84	M	1	403	6990
9718	544.527	2174.08	2174.08	-1.4797	2	24.98	24.98	339	356	R	ERVLEGLEYMGVYFDAKR	N		1	5165.41	cAB11.12609.12609.4.dta	4	gi|30022712|ref|NP_834343.1|	acetate kinase [Bacillus cereus ATCC 14579],	cAB11	cAB11$gi|30022712|ref|NP_834343.1|	77	cAB11$9718		0	84	M	1	404	6990
5172	728.859	1455.7	1455.7	-0.149069	0	42.33	42.33	516	527	K	IVDDFYVGFEPR	L		1	5166.71	cAB11.12612.12612.2.dta	2	gi|30021921|ref|NP_833552.1|	DNA topoisomerase I [Bacillus cereus ATCC 14579],	cAB11	cAB11$gi|30021921|ref|NP_833552.1|	3	cAB11$5172		0	84		0	404	6990
7841	924.995	1847.98	1847.97	0.799254	1	55.46	55.46	315	331	K	SIFTISNEINDLAGKAR	E		1	5168.95	cAB11.12618.12618.2.dta	2	gi|30022059|ref|NP_833690.1|	branched-chain alpha-keto acid dehydrogenase subunit E2 [Bacillus cereus ATCC 14579],	cAB11	cAB11$gi|30022059|ref|NP_833690.1|	47	cAB11$7841		0	84		0	404	6990
10106	571.315	2281.23	2281.23	0.512005	0	31.17	31.17	49	69	K	ALDNAVEELTQITGQKPVVTR	A		1	5169.3	cAB11.12619.12619.4.dta	4	gi|30018392|ref|NP_830023.1|	50S ribosomal protein L5 [Bacillus cereus ATCC 14579],	cAB11	cAB11$gi|30018392|ref|NP_830023.1|	12	cAB11$10106		0	84		0	404	6990
10107	1141.62	2281.23	2281.23	1.43782	0	95.9	95.9	49	69	K	ALDNAVEELTQITGQKPVVTR	A		1	5170.46	cAB11.12622.12622.2.dta	2	gi|30018392|ref|NP_830023.1|	50S ribosomal protein L5 [Bacillus cereus ATCC 14579],	cAB11	cAB11$gi|30018392|ref|NP_830023.1|	12	cAB11$10107		0	84		0	404	6990
3174	604.364	1206.71	1206.71	0.123476	0	19.37	19.37	265	275	K	VGQGLPLWLPK	G		1	5170.84	cAB11.12623.12623.2.dta	2	gi|30022651|ref|NP_834282.1|	threonyl-tRNA synthetase [Bacillus cereus ATCC 14579],	cAB11	cAB11$gi|30022651|ref|NP_834282.1|	9	cAB11$3174		0	84		0	404	6990
5663	765.421	1528.83	1528.82	1.02824	0	46.62	46.62	421	434	R	LGIQAFEPTLVEGR	A		1	5172.1	cAB11.12626.12626.2.dta	2	gi|30018373|ref|NP_830004.1|	DNA-directed RNA polymerase subunit beta' [Bacillus cereus ATCC 14579],	cAB11	cAB11$gi|30018373|ref|NP_830004.1|	23	cAB11$5663		0	84		0	404	6990
10703	630.562	2518.22	2518.22	0.990384	1	25	25	81	102	K	AWHDSSETIGKIEYIMIGDPTR	T		1	5172.37	cAB11.12627.12627.4.dta	4	gi|30018585|ref|NP_830216.1|	Alkyl hydroperoxide reductase C22 [Bacillus cereus ATCC 14579],	cAB11	cAB11$gi|30018585|ref|NP_830216.1|	25	cAB11$10703		0	84	M	1	405	6990
4961	710.856	1419.7	1419.7	0.837503	0	33.97	33.97	23	35	R	AAMGQFPFAPDIR	R		1	5173.06	cAB11.12629.12629.2.dta	2	gi|30022374|ref|NP_834005.1|	hypothetical protein BC4293 [Bacillus cereus ATCC 14579],	cAB11	cAB11$gi|30022374|ref|NP_834005.1|	3	cAB11$4961		0	84	M	1	406	6990
7477	894.938	1787.86	1787.86	1.50795	0	70.04	70.04	643	658	R	AMVPLSEMFGYATSLR	S	Oxidation (M) [8]	1	5173.97	cAB11.12631.12631.2.dta	2	gi|30018377|ref|NP_830008.1|	elongation factor G [Bacillus cereus ATCC 14579],	cAB11	cAB11$gi|30018377|ref|NP_830008.1|	193	cAB11$7477	M	1	85	MM	2	408	6990
10827	1283.12	2564.23	2564.22	1.24443	0	108.87	108.87	213	239	K	AVGQALADAEDTYSVIGGGDSAAAVEK	F		1	5174.26	cAB11.12632.12632.2.dta	2	gi|XX|ref|AE016877_ATCC14579_6_pos5042197@5041349|	Phosphoglycerate kinase,	cAB11	cAB11$gi|XX|ref|AE016877_ATCC14579_6_pos5042197@5041349|	32	cAB11$10827		0	85		0	408	6990
5795	775.423	1548.83	1548.83	0.730229	0	55.5	55.5	311	324	K	IGQVSFSNASIWIK	-		1	5174.63	cAB11.12633.12633.2.dta	2	gi|30022676|ref|NP_834307.1|	acetyl-CoA carboxylase carboxyltransferase subunit alpha [Bacillus cereus ATCC 14579],	cAB11	cAB11$gi|30022676|ref|NP_834307.1|	12	cAB11$5795		0	85		0	408	6990
6084	799.945	1597.88	1597.87	0.801064	0	33.43	33.43	375	388	K	IIVIPTDEEVMIAR	D		1	5174.98	cAB11.12634.12634.2.dta	2	gi|30022712|ref|NP_834343.1|	acetate kinase [Bacillus cereus ATCC 14579],	cAB11	cAB11$gi|30022712|ref|NP_834343.1|	77	cAB11$6084		0	85	M	1	409	6990
5812	776.851	1551.69	1551.69	0.456277	0	36.95	36.95	280	292	R	EDNFAEEVMNQVK	G		1	5175.93	cAB11.12636.12636.2.dta	2	gi|30021914|ref|NP_833545.1|	elongation factor Ts [Bacillus cereus ATCC 14579],	cAB11	cAB11$gi|30021914|ref|NP_833545.1|	49	cAB11$5812		0	85	M	1	410	6990
9720	544.528	2174.08	2174.08	0.323355	2	25.61	23.6533	339	356	R	ERVLEGLEYMGVYFDAKR	N		1	5176.25	cAB11.12637.12637.4.dta	4	gi|30022712|ref|NP_834343.1|	acetate kinase [Bacillus cereus ATCC 14579],	cAB11	cAB11$gi|30022712|ref|NP_834343.1|	77	cAB11$9720		0	85	M	1	411	6990
8912	1000.49	1998.96	1998.95	2.33272	0	59.32	59.32	82	100	R	EIAESFDSIGGQVNAFTSK	E		1	5176.6	cAB11.12638.12638.2.dta	2	gi|30021894|ref|NP_833525.1|	Zinc protease [Bacillus cereus ATCC 14579],	cAB11	cAB11$gi|30021894|ref|NP_833525.1|	3	cAB11$8912		0	85		0	411	6990
7843	924.995	1847.98	1847.97	1.12393	1	61.98	61.98	315	331	K	SIFTISNEINDLAGKAR	E		1	5178.78	cAB11.12643.12643.2.dta	2	gi|30022059|ref|NP_833690.1|	branched-chain alpha-keto acid dehydrogenase subunit E2 [Bacillus cereus ATCC 14579],	cAB11	cAB11$gi|30022059|ref|NP_833690.1|	47	cAB11$7843		0	85		0	411	6990
11599	715.128	2856.48	2856.48	1.13601	1	19.61	19.61	354	380	R	ILQMHANSREEISTVYAGDIAAAVGLK	D		1	5180.07	cAB11.12646.12646.4.dta	4	gi|30018377|ref|NP_830008.1|	elongation factor G [Bacillus cereus ATCC 14579],	cAB11	cAB11$gi|30018377|ref|NP_830008.1|	193	cAB11$11599		0	85	M	1	412	6990
5259	733.354	1464.69	1464.69	0.0600809	0	36.18	36.18	298	309	K	LYDYGFANFEVK	Q		1	5180.39	cAB11.12647.12647.2.dta	2	gi|30018287|ref|NP_829918.1|	D-alanyl-D-alanine carboxypeptidase [Bacillus cereus ATCC 14579],	cAB11	cAB11$gi|30018287|ref|NP_829918.1|	24	cAB11$5259		0	85		0	412	6990
5664	765.421	1528.83	1528.82	1.59076	0	33.16	33.16	421	434	R	LGIQAFEPTLVEGR	A		1	5183.15	cAB11.12652.12652.2.dta	2	gi|30018373|ref|NP_830004.1|	DNA-directed RNA polymerase subunit beta' [Bacillus cereus ATCC 14579],	cAB11	cAB11$gi|30018373|ref|NP_830004.1|	23	cAB11$5664		0	85		0	412	6990
3789	635.885	1269.75	1269.75	0.381176	0	28.59	28.59	277	287	K	ITLLEAQEILK	S		1	5183.79	cAB11.12654.12654.2.dta	2	gi|30020303|ref|NP_831934.1|	aspartyl-tRNA synthetase [Bacillus cereus ATCC 14579],	cAB11	cAB11$gi|30020303|ref|NP_831934.1|	2	cAB11$3789		0	85		0	412	6990
10828	1283.12	2564.23	2564.22	1.62661	0	90.52	90.52	213	239	K	AVGQALADAEDTYSVIGGGDSAAAVEK	F		1	5184.66	cAB11.12656.12656.2.dta	2	gi|XX|ref|AE016877_ATCC14579_6_pos5042197@5041349|	Phosphoglycerate kinase,	cAB11	cAB11$gi|XX|ref|AE016877_ATCC14579_6_pos5042197@5041349|	32	cAB11$10828		0	85		0	412	6990
2456	579.822	1157.63	1157.63	-0.594318	0	28.23	28.23	230	240	R	EVVINGISLSQ	-		1	5185.31	cAB11.12658.12658.2.dta	2	gi|30018889|ref|NP_830520.1|	ferrous iron transport protein B [Bacillus cereus ATCC 14579],	cAB11	cAB11$gi|30018889|ref|NP_830520.1|	4	cAB11$2456		0	85		0	412	6990
10702	630.562	2518.22	2518.22	0.799772	1	15.62	15.62	81	102	K	AWHDSSETIGKIEYIMIGDPTR	T		1	5186.22	cAB11.12660.12660.4.dta	4	gi|30018585|ref|NP_830216.1|	Alkyl hydroperoxide reductase C22 [Bacillus cereus ATCC 14579],	cAB11	cAB11$gi|30018585|ref|NP_830216.1|	25	cAB11$10702		0	85	M	1	413	6990
9719	544.528	2174.08	2174.08	-0.688566	2	35.91	33.9533	339	356	R	ERVLEGLEYMGVYFDAKR	N		1	5186.54	cAB11.12661.12661.4.dta	4	gi|30022712|ref|NP_834343.1|	acetate kinase [Bacillus cereus ATCC 14579],	cAB11	cAB11$gi|30022712|ref|NP_834343.1|	77	cAB11$9719		0	85	M	1	414	6990
6606	834.457	1666.9	1666.9	-0.779891	0	35.58	35.58	266	281	K	LLDQAQAGDNIGALLR	G		1	5189.21	cAB11.12668.12668.2.dta	2	gi|30018378|ref|NP_830009.1|	elongation factor Tu [Bacillus cereus ATCC 14579],	cAB11	cAB11$gi|30018378|ref|NP_830009.1|	868	cAB11$6606		0	85		0	414	6990
5258	733.354	1464.69	1464.69	0.0600809	0	35.66	35.66	298	309	K	LYDYGFANFEVK	Q		1	5190.77	cAB11.12672.12672.2.dta	2	gi|30018287|ref|NP_829918.1|	D-alanyl-D-alanine carboxypeptidase [Bacillus cereus ATCC 14579],	cAB11	cAB11$gi|30018287|ref|NP_829918.1|	24	cAB11$5258		0	85		0	414	6990
6491	829.885	1657.75	1657.75	1.27944	0	53.47	53.47	308	320	K	VLAWYDNEWGYSR	R		1	5191.07	cAB11.12673.12673.2.dta	2	gi|30022658|ref|NP_834289.1|	glyceraldehyde-3-phosphate dehydrogenase [Bacillus cereus ATCC 14579],	cAB11	cAB11$gi|30022658|ref|NP_834289.1|	14	cAB11$6491		0	85		0	414	6990
3323	611.88	1221.74	1221.74	0.180889	0	28.18	28.18	338	348	K	QVGLELPLVVR	L		1	5191.43	cAB11.12674.12674.2.dta	2	gi|30021924|ref|NP_833555.1|	succinyl-CoA synthetase subunit beta [Bacillus cereus ATCC 14579],	cAB11	cAB11$gi|30021924|ref|NP_833555.1|	35	cAB11$3323		0	85		0	414	6990
2458	579.822	1157.63	1157.63	-0.386998	0	34.84	34.84	230	240	R	EVVINGISLSQ	-		1	5195.93	cAB11.12684.12684.2.dta	2	gi|30018889|ref|NP_830520.1|	ferrous iron transport protein B [Bacillus cereus ATCC 14579],	cAB11	cAB11$gi|30018889|ref|NP_830520.1|	4	cAB11$2458		0	85		0	414	6990
8102	472.76	1887.01	1887.01	-2.30205	2	15.02	15.02	362	377	R	KTDYVAAQLEKLFAYK	H		1	5196.27	cAB11.12685.12685.4.dta	4	gi|30022206|ref|NP_833837.1|	adenosylmethionine--8-amino-7-oxononanoate transaminase [Bacillus cereus ATCC 14579],	cAB11	cAB11$gi|30022206|ref|NP_833837.1|	14	cAB11$8102		0	85		0	414	6990
5768	773.412	1544.81	1544.81	0.462193	0	21.62	21.62	535	549	R	EYIPAVGAGLEDALK	N		1	5197.24	cAB11.12687.12687.2.dta	2	gi|30018377|ref|NP_830008.1|	elongation factor G [Bacillus cereus ATCC 14579],	cAB11	cAB11$gi|30018377|ref|NP_830008.1|	193	cAB11$5768		0	85		0	414	6990
6607	834.457	1666.9	1666.9	-0.275961	0	37.7	37.7	266	281	K	LLDQAQAGDNIGALLR	G		1	5199.4	cAB11.12691.12691.2.dta	2	gi|30018378|ref|NP_830009.1|	elongation factor Tu [Bacillus cereus ATCC 14579],	cAB11	cAB11$gi|30018378|ref|NP_830009.1|	868	cAB11$6607		0	85		0	414	6990
4561	682.857	1363.7	1363.7	0.714234	1	33.5	33.5	483	494	R	TLATLVERFGEE	-		1	5200.62	cAB11.12694.12694.2.dta	2	gi|30022962|ref|NP_834593.1|	leucyl aminopeptidase [Bacillus cereus ATCC 14579],	cAB11	cAB11$gi|30022962|ref|NP_834593.1|	4	cAB11$4561		0	85		0	414	6990
4006	647.814	1293.61	1293.61	-0.676399	1	27.65	27.65	262	272	R	SPDFGQFPRFP	-		1	5200.93	cAB11.12695.12695.2.dta	2	gi|30022921|ref|NP_834552.1|	naphthoate synthase [Bacillus cereus ATCC 14579],	cAB11	cAB11$gi|30022921|ref|NP_834552.1|	24	cAB11$4006		0	85		0	414	6990
3324	611.88	1221.74	1221.74	0.279109	0	35.29	35.29	338	348	K	QVGLELPLVVR	L		1	5201.81	cAB11.12697.12697.2.dta	2	gi|30021924|ref|NP_833555.1|	succinyl-CoA synthetase subunit beta [Bacillus cereus ATCC 14579],	cAB11	cAB11$gi|30021924|ref|NP_833555.1|	35	cAB11$3324		0	85		0	414	6990
10302	1176.1	2350.18	2350.18	1.78157	0	63.94	63.94	171	192	K	GIQITQQEASTAFGNPGVYLEK	Y		1	5202.42	cAB11.12699.12699.2.dta	2	gi|30022266|ref|NP_833897.1|	acetyl-CoA carboxylase biotin carboxylase subunit [Bacillus cereus ATCC 14579],	cAB11	cAB11$gi|30022266|ref|NP_833897.1|	15	cAB11$10302		0	85		0	414	6990
9639	541.046	2160.16	2160.16	0.0157396	1	62.2	62.2	153	173	R	VRPHDVQAHAAAPKEAPAAPK	S		1	868.779	cAB11.1271.1271.4.dta	4	gi|30019404|ref|NP_831035.1|	dihydrolipoamide acetyltransferase [Bacillus cereus ATCC 14579],	cAB11	cAB11$gi|30019404|ref|NP_831035.1|	33	cAB11$9639		0	85		0	414	6990
5770	773.413	1544.81	1544.81	1.32961	0	57.14	57.14	535	549	R	EYIPAVGAGLEDALK	N		1	5208.17	cAB11.12711.12711.2.dta	2	gi|30018377|ref|NP_830008.1|	elongation factor G [Bacillus cereus ATCC 14579],	cAB11	cAB11$gi|30018377|ref|NP_830008.1|	193	cAB11$5770		0	85		0	414	6990
8399	966.498	1930.98	1930.98	-0.0471263	0	46.4	46.4	201	219	R	EGTDVSVIAYGAMVHAALK	A		1	5210.28	cAB11.12715.12715.2.dta	2	gi|30022060|ref|NP_833691.1|	pyruvate dehydrogenase E1 component beta subunit [Bacillus cereus ATCC 14579],	cAB11	cAB11$gi|30022060|ref|NP_833691.1|	84	cAB11$8399		0	85	M	1	415	6990
4560	682.856	1363.7	1363.7	-0.180392	1	40.48	40.48	483	494	R	TLATLVERFGEE	-		1	5211.53	cAB11.12718.12718.2.dta	2	gi|30022962|ref|NP_834593.1|	leucyl aminopeptidase [Bacillus cereus ATCC 14579],	cAB11	cAB11$gi|30022962|ref|NP_834593.1|	4	cAB11$4560		0	85		0	415	6990
4009	647.814	1293.61	1293.61	-0.0115954	1	20.42	20.42	262	272	R	SPDFGQFPRFP	-		1	5211.83	cAB11.12719.12719.2.dta	2	gi|30022921|ref|NP_834552.1|	naphthoate synthase [Bacillus cereus ATCC 14579],	cAB11	cAB11$gi|30022921|ref|NP_834552.1|	24	cAB11$4009		0	85		0	415	6990
3326	611.88	1221.75	1221.74	0.77021	0	47.47	47.47	338	348	K	QVGLELPLVVR	L		1	5212.68	cAB11.12721.12721.2.dta	2	gi|30021924|ref|NP_833555.1|	succinyl-CoA synthetase subunit beta [Bacillus cereus ATCC 14579],	cAB11	cAB11$gi|30021924|ref|NP_833555.1|	35	cAB11$3326		0	85		0	415	6990
11682	721.625	2882.47	2882.47	0.576589	1	48.34	48.34	92	117	R	VFNVLGDAIDLDGELPADVHRDPIHR	Q		1	5214.93	cAB11.12726.12726.4.dta	4	gi|30023337|ref|NP_834968.1|	F0F1 ATP synthase subunit beta [Bacillus cereus ATCC 14579],	cAB11	cAB11$gi|30023337|ref|NP_834968.1|	87	cAB11$11682		0	85		0	415	6990
6888	848.46	1694.91	1694.9	1.4638	0	20.96	20.96	39	53	K	LPVVPANMQTIIDER	I		1	5216.39	cAB11.12730.12730.2.dta	2	gi|30023481|ref|NP_835112.1|	guanosine 5'-monophosphate oxidoreductase [Bacillus cereus ATCC 14579],	cAB11	cAB11$gi|30023481|ref|NP_835112.1|	60	cAB11$6888		0	85	M	1	416	6990
5769	773.412	1544.81	1544.81	1.08363	0	51.42	51.42	535	549	R	EYIPAVGAGLEDALK	N		1	5219.03	cAB11.12736.12736.2.dta	2	gi|30018377|ref|NP_830008.1|	elongation factor G [Bacillus cereus ATCC 14579],	cAB11	cAB11$gi|30018377|ref|NP_830008.1|	193	cAB11$5769		0	85		0	416	6990
2728	595.369	1188.72	1188.72	0.392017	0	36.59	36.59	433	442	K	QVIILYALTR	G		1	5221.57	cAB11.12742.12742.2.dta	2	gi|161511197|ref|NP_834970.2|	F0F1 ATP synthase subunit alpha [Bacillus cereus ATCC 14579],	cAB11	cAB11$gi|161511197|ref|NP_834970.2|	59	cAB11$2728		0	85		0	416	6990
4008	647.814	1293.61	1293.61	-0.0115954	1	29.71	29.71	262	272	R	SPDFGQFPRFP	-		1	5222.48	cAB11.12744.12744.2.dta	2	gi|30022921|ref|NP_834552.1|	naphthoate synthase [Bacillus cereus ATCC 14579],	cAB11	cAB11$gi|30022921|ref|NP_834552.1|	24	cAB11$4008		0	85		0	416	6990
3325	611.88	1221.74	1221.74	0.279109	0	32.29	32.29	338	348	K	QVGLELPLVVR	L		1	5223.66	cAB11.12747.12747.2.dta	2	gi|30021924|ref|NP_833555.1|	succinyl-CoA synthetase subunit beta [Bacillus cereus ATCC 14579],	cAB11	cAB11$gi|30021924|ref|NP_833555.1|	35	cAB11$3325		0	85		0	416	6990
6677	838.436	1674.86	1674.86	-0.0943364	1	29.34	29.34	8	22	R	QDEKVFAAIEAELGR	Q		1	5224.87	cAB11.12750.12750.2.dta	2	gi|30023347|ref|NP_834978.1|	serine hydroxymethyltransferase [Bacillus cereus ATCC 14579],	cAB11	cAB11$gi|30023347|ref|NP_834978.1|	57	cAB11$6677		0	85		0	416	6990
11684	721.625	2882.47	2882.47	1.09004	1	45.49	45.49	92	117	R	VFNVLGDAIDLDGELPADVHRDPIHR	Q		1	5225.77	cAB11.12752.12752.4.dta	4	gi|30023337|ref|NP_834968.1|	F0F1 ATP synthase subunit beta [Bacillus cereus ATCC 14579],	cAB11	cAB11$gi|30023337|ref|NP_834968.1|	87	cAB11$11684		0	85		0	416	6990
6625	834.459	1666.9	1666.9	1.63177	0	58.57	58.57	266	281	K	LLDQAQAGDNIGALLR	G		1	5226.06	cAB11.12753.12753.2.dta	2	gi|30018378|ref|NP_830009.1|	elongation factor Tu [Bacillus cereus ATCC 14579],	cAB11	cAB11$gi|30018378|ref|NP_830009.1|	868	cAB11$6625		0	85		0	416	6990
4562	682.857	1363.7	1363.7	1.16888	1	42.32	42.32	483	494	R	TLATLVERFGEE	-		1	5226.38	cAB11.12754.12754.2.dta	2	gi|30022962|ref|NP_834593.1|	leucyl aminopeptidase [Bacillus cereus ATCC 14579],	cAB11	cAB11$gi|30022962|ref|NP_834593.1|	4	cAB11$4562		0	85		0	416	6990
8493	975.495	1948.98	1948.97	0.919458	0	102.19	102.19	245	262	K	ELSYNNINDADAALSIVK	E		1	5227.59	cAB11.12757.12757.2.dta	2	gi|30018541|ref|NP_830172.1|	bifunctional phosphoribosylaminoimidazolecarboxamide formyltransferase/IMP cyclohydrolase [Bacillus cereus ATCC 14579],	cAB11	cAB11$gi|30018541|ref|NP_830172.1|	17	cAB11$8493		0	85		0	416	6990
1901	545.798	1089.58	1089.58	0.0367113	0	38.13	38.13	2	10	M	GILQDLEFR	G		1	5227.97	cAB11.12758.12758.2.dta	2	gi|30022732|ref|NP_834363.1|	tyrosyl-tRNA synthetase [Bacillus cereus ATCC 14579],	cAB11	cAB11$gi|30022732|ref|NP_834363.1|	7	cAB11$1901		0	85		0	416	6990
3781	635.862	1269.71	1269.71	0.943524	0	32.96	32.96	156	167	K	GLPSALFVVDPR	K		1	5228.84	cAB11.12760.12760.2.dta	2	gi|30021915|ref|NP_833546.1|	30S ribosomal protein S2 [Bacillus cereus ATCC 14579],	cAB11	cAB11$gi|30021915|ref|NP_833546.1|	104	cAB11$3781		0	85		0	416	6990
4368	673.356	1344.7	1344.7	1.23448	0	29.87	29.87	257	267	K	YILFETFSTPK	V		1	5229.43	cAB11.12762.12762.2.dta	2	gi|30020158|ref|NP_831789.1|	high-affinity zinc uptake system protein znuA precursor [Bacillus cereus ATCC 14579],	cAB11	cAB11$gi|30020158|ref|NP_831789.1|	14	cAB11$4368		0	85		0	416	6990
5771	773.413	1544.81	1544.81	2.27472	0	26.65	26.65	535	549	R	EYIPAVGAGLEDALK	N		1	5230.69	cAB11.12765.12765.2.dta	2	gi|30018377|ref|NP_830008.1|	elongation factor G [Bacillus cereus ATCC 14579],	cAB11	cAB11$gi|30018377|ref|NP_830008.1|	193	cAB11$5771		0	85		0	416	6990
2726	595.369	1188.72	1188.72	0.392017	0	60.75	60.75	433	442	K	QVIILYALTR	G		1	5232.51	cAB11.12770.12770.2.dta	2	gi|161511197|ref|NP_834970.2|	F0F1 ATP synthase subunit alpha [Bacillus cereus ATCC 14579],	cAB11	cAB11$gi|161511197|ref|NP_834970.2|	59	cAB11$2726		0	85		0	416	6990
3524	622.33	1242.65	1242.64	4.55402	0	26.81	26.81	86	95	K	VYNGDILFFR	S		1	5233.12	cAB11.12772.12772.2.dta	2	gi|30020440|ref|NP_832071.1|	glycine-AMP ligase [Bacillus cereus ATCC 14579],	cAB11	cAB11$gi|30020440|ref|NP_832071.1|	2	cAB11$3524		0	85		0	416	6990
4011	647.815	1293.62	1293.61	0.838735	1	49.61	49.61	262	272	R	SPDFGQFPRFP	-		1	5234.43	cAB11.12775.12775.2.dta	2	gi|30022921|ref|NP_834552.1|	naphthoate synthase [Bacillus cereus ATCC 14579],	cAB11	cAB11$gi|30022921|ref|NP_834552.1|	24	cAB11$4011		0	85		0	416	6990
9222	1033.51	2065.01	2065	2.13559	0	64.75	64.75	168	186	R	ELAQIAGVDADNYGLEMLK	A	Oxidation (M) [17]	1	5235.94	cAB11.12779.12779.2.dta	2	gi|30020945|ref|NP_832576.1|	putative manganese-dependent inorganic pyrophosphatase [Bacillus cereus ATCC 14579],	cAB11	cAB11$gi|30020945|ref|NP_832576.1|	10	cAB11$9222	M	1	86	M	1	417	6990
5565	756.416	1510.82	1510.82	0.323666	1	26.57	26.57	417	429	K	RLLNDPQLLVMEA	-		1	5236.32	cAB11.12780.12780.2.dta	2	gi|30022059|ref|NP_833690.1|	branched-chain alpha-keto acid dehydrogenase subunit E2 [Bacillus cereus ATCC 14579],	cAB11	cAB11$gi|30022059|ref|NP_833690.1|	47	cAB11$5565		0	86	M	1	418	6990
3327	611.88	1221.75	1221.74	0.77021	0	20.58	20.58	338	348	K	QVGLELPLVVR	L		1	5236.94	cAB11.12782.12782.2.dta	2	gi|30021924|ref|NP_833555.1|	succinyl-CoA synthetase subunit beta [Bacillus cereus ATCC 14579],	cAB11	cAB11$gi|30021924|ref|NP_833555.1|	35	cAB11$3327		0	86		0	418	6990
11683	721.625	2882.47	2882.47	0.659851	1	18.01	18.01	92	117	R	VFNVLGDAIDLDGELPADVHRDPIHR	Q		1	5237.86	cAB11.12784.12784.4.dta	4	gi|30023337|ref|NP_834968.1|	F0F1 ATP synthase subunit beta [Bacillus cereus ATCC 14579],	cAB11	cAB11$gi|30023337|ref|NP_834968.1|	87	cAB11$11683		0	86		0	418	6990
1902	545.798	1089.58	1089.58	0.367113	0	46.42	46.42	2	10	M	GILQDLEFR	G		1	5238.16	cAB11.12785.12785.2.dta	2	gi|30022732|ref|NP_834363.1|	tyrosyl-tRNA synthetase [Bacillus cereus ATCC 14579],	cAB11	cAB11$gi|30022732|ref|NP_834363.1|	7	cAB11$1902		0	86		0	418	6990
6676	838.436	1674.86	1674.86	-0.524224	1	30.59	30.59	8	22	R	QDEKVFAAIEAELGR	Q		1	5238.45	cAB11.12786.12786.2.dta	2	gi|30023347|ref|NP_834978.1|	serine hydroxymethyltransferase [Bacillus cereus ATCC 14579],	cAB11	cAB11$gi|30023347|ref|NP_834978.1|	57	cAB11$6676		0	86		0	418	6990
3788	635.862	1269.71	1269.71	1.41607	0	62.88	62.88	156	167	K	GLPSALFVVDPR	K		1	5239.36	cAB11.12788.12788.2.dta	2	gi|30021915|ref|NP_833546.1|	30S ribosomal protein S2 [Bacillus cereus ATCC 14579],	cAB11	cAB11$gi|30021915|ref|NP_833546.1|	104	cAB11$3788		0	86		0	418	6990
4367	673.356	1344.7	1344.7	0.788282	0	40.71	40.71	257	267	K	YILFETFSTPK	V		1	5239.61	cAB11.12789.12789.2.dta	2	gi|30020158|ref|NP_831789.1|	high-affinity zinc uptake system protein znuA precursor [Bacillus cereus ATCC 14579],	cAB11	cAB11$gi|30020158|ref|NP_831789.1|	14	cAB11$4367		0	86		0	418	6990
10220	582.062	2324.22	2324.22	0.147576	1	23.89	23.89	372	391	K	HVTVLEFMPELKADAVLQER	L		1	5240.21	cAB11.12791.12791.4.dta	4	gi|30018584|ref|NP_830215.1|	Alkyl hydroperoxide reductase subunit F [Bacillus cereus ATCC 14579],	cAB11	cAB11$gi|30018584|ref|NP_830215.1|	30	cAB11$10220		0	86	M	1	419	6990
8783	993.541	1985.07	1985.06	2.91578	1	38.43	38.43	30	45	R	YIFTERNGIYIIDLQK	T		1	5241.32	cAB11.12794.12794.2.dta	2	gi|30021915|ref|NP_833546.1|	30S ribosomal protein S2 [Bacillus cereus ATCC 14579],	cAB11	cAB11$gi|30021915|ref|NP_833546.1|	104	cAB11$8783		0	86		0	419	6990
11576	711.881	2843.5	2843.49	1.559	2	18.68	18.68	52	78	K	AIEAAEERADILIFTGGLGPTKDDLTK	E		1	5241.69	cAB11.12795.12795.4.dta	4	gi|30021872|ref|NP_833503.1|	competence damage-inducible protein A [Bacillus cereus ATCC 14579],	cAB11	cAB11$gi|30021872|ref|NP_833503.1|	2	cAB11$11576		0	86		0	419	6990
2730	595.369	1188.72	1188.72	0.795812	0	50.48	50.48	433	442	K	QVIILYALTR	G		1	5243.51	cAB11.12799.12799.2.dta	2	gi|161511197|ref|NP_834970.2|	F0F1 ATP synthase subunit alpha [Bacillus cereus ATCC 14579],	cAB11	cAB11$gi|161511197|ref|NP_834970.2|	59	cAB11$2730		0	86		0	419	6990
3522	622.327	1242.64	1242.64	0.514228	0	19.42	19.42	86	95	K	VYNGDILFFR	S		1	5245.17	cAB11.12803.12803.2.dta	2	gi|30020440|ref|NP_832071.1|	glycine-AMP ligase [Bacillus cereus ATCC 14579],	cAB11	cAB11$gi|30020440|ref|NP_832071.1|	2	cAB11$3522		0	86		0	419	6990
5566	756.417	1510.82	1510.82	1.2106	1	31.92	31.92	417	429	K	RLLNDPQLLVMEA	-		1	5246.73	cAB11.12807.12807.2.dta	2	gi|30022059|ref|NP_833690.1|	branched-chain alpha-keto acid dehydrogenase subunit E2 [Bacillus cereus ATCC 14579],	cAB11	cAB11$gi|30022059|ref|NP_833690.1|	47	cAB11$5566		0	86	M	1	420	6990
4012	647.815	1293.62	1293.61	0.838735	1	47.62	47.62	262	272	R	SPDFGQFPRFP	-		1	5247.02	cAB11.12808.12808.2.dta	2	gi|30022921|ref|NP_834552.1|	naphthoate synthase [Bacillus cereus ATCC 14579],	cAB11	cAB11$gi|30022921|ref|NP_834552.1|	24	cAB11$4012		0	86		0	420	6990
9210	1030.99	2059.97	2059.97	0.830109	0	63.89	63.89	1125	1143	K	ASLETDSFLSAASFQETTR	V		1	5247.33	cAB11.12809.12809.2.dta	2	gi|30018373|ref|NP_830004.1|	DNA-directed RNA polymerase subunit beta' [Bacillus cereus ATCC 14579],	cAB11	cAB11$gi|30018373|ref|NP_830004.1|	23	cAB11$9210		0	86		0	420	6990
1903	545.798	1089.58	1089.58	0.367113	0	44.02	44.02	2	10	M	GILQDLEFR	G		1	5248.29	cAB11.12811.12811.2.dta	2	gi|30022732|ref|NP_834363.1|	tyrosyl-tRNA synthetase [Bacillus cereus ATCC 14579],	cAB11	cAB11$gi|30022732|ref|NP_834363.1|	7	cAB11$1903		0	86		0	420	6990
4824	697.834	1393.65	1393.65	-0.446309	0	42.49	42.49	216	228	R	WGADTIMDLSTGK	N		1	5248.61	cAB11.12812.12812.2.dta	2	gi|30023259|ref|NP_834890.1|	thiamine biosynthesis protein ThiC [Bacillus cereus ATCC 14579],	cAB11	cAB11$gi|30023259|ref|NP_834890.1|	11	cAB11$4824		0	86	M	1	421	6990
3783	635.862	1269.71	1269.71	1.13254	0	53.55	53.55	156	167	K	GLPSALFVVDPR	K		1	5249.83	cAB11.12815.12815.2.dta	2	gi|30021915|ref|NP_833546.1|	30S ribosomal protein S2 [Bacillus cereus ATCC 14579],	cAB11	cAB11$gi|30021915|ref|NP_833546.1|	104	cAB11$3783		0	86		0	421	6990
4366	673.356	1344.7	1344.7	0.237972	0	46.23	46.23	257	267	K	YILFETFSTPK	V		1	5250.08	cAB11.12816.12816.2.dta	2	gi|30020158|ref|NP_831789.1|	high-affinity zinc uptake system protein znuA precursor [Bacillus cereus ATCC 14579],	cAB11	cAB11$gi|30020158|ref|NP_831789.1|	14	cAB11$4366		0	86		0	421	6990
10222	582.063	2324.22	2324.22	0.97366	1	25.07	25.07	372	391	K	HVTVLEFMPELKADAVLQER	L		1	5253.9	cAB11.12825.12825.4.dta	4	gi|30018584|ref|NP_830215.1|	Alkyl hydroperoxide reductase subunit F [Bacillus cereus ATCC 14579],	cAB11	cAB11$gi|30018584|ref|NP_830215.1|	30	cAB11$10222		0	86	M	1	422	6990
8782	993.54	1985.07	1985.06	1.43472	1	35.07	35.07	30	45	R	YIFTERNGIYIIDLQK	T		1	5254.54	cAB11.12827.12827.2.dta	2	gi|30021915|ref|NP_833546.1|	30S ribosomal protein S2 [Bacillus cereus ATCC 14579],	cAB11	cAB11$gi|30021915|ref|NP_833546.1|	104	cAB11$8782		0	86		0	422	6990
2727	595.369	1188.72	1188.72	0.392017	0	43.22	43.22	433	442	K	QVIILYALTR	G		1	5254.9	cAB11.12828.12828.2.dta	2	gi|161511197|ref|NP_834970.2|	F0F1 ATP synthase subunit alpha [Bacillus cereus ATCC 14579],	cAB11	cAB11$gi|161511197|ref|NP_834970.2|	59	cAB11$2727		0	86		0	422	6990
5307	736.394	1470.77	1470.77	1.06951	0	30.28	30.28	250	263	K	EGGTIWADTLAIPK	G		1	5256.13	cAB11.12831.12831.2.dta	2	gi|30019440|ref|NP_831071.1|	spermidine/putrescine-binding protein [Bacillus cereus ATCC 14579],	cAB11	cAB11$gi|30019440|ref|NP_831071.1|	8	cAB11$5307		0	86		0	422	6990
4010	647.815	1293.61	1293.61	0.560445	1	45	45	262	272	R	SPDFGQFPRFP	-		1	5257.63	cAB11.12835.12835.2.dta	2	gi|30022921|ref|NP_834552.1|	naphthoate synthase [Bacillus cereus ATCC 14579],	cAB11	cAB11$gi|30022921|ref|NP_834552.1|	24	cAB11$4010		0	86		0	422	6990
5567	756.418	1510.82	1510.82	1.85926	1	15.69	15.69	417	429	K	RLLNDPQLLVMEA	-		1	5257.95	cAB11.12836.12836.2.dta	2	gi|30022059|ref|NP_833690.1|	branched-chain alpha-keto acid dehydrogenase subunit E2 [Bacillus cereus ATCC 14579],	cAB11	cAB11$gi|30022059|ref|NP_833690.1|	47	cAB11$5567		0	86	M	1	423	6990
4825	697.835	1393.66	1393.65	0.515192	0	75.81	75.81	216	228	R	WGADTIMDLSTGK	N		1	5258.82	cAB11.12838.12838.2.dta	2	gi|30023259|ref|NP_834890.1|	thiamine biosynthesis protein ThiC [Bacillus cereus ATCC 14579],	cAB11	cAB11$gi|30023259|ref|NP_834890.1|	11	cAB11$4825		0	86	M	1	424	6990
12278	819.416	3273.64	3273.63	0.819884	2	17.49	17.49	418	448	K	VAGPSTPVEITGLNEVPQAGDRFMAFADEKK	A		1	5259.1	cAB11.12839.12839.4.dta	4	gi|30021902|ref|NP_833533.1|	translation initiation factor IF-2 [Bacillus cereus ATCC 14579],	cAB11	cAB11$gi|30021902|ref|NP_833533.1|	5	cAB11$12278		0	86	M	1	425	6990
3785	635.862	1269.71	1269.71	1.22705	0	47.57	47.57	156	167	K	GLPSALFVVDPR	K		1	5260.91	cAB11.12843.12843.2.dta	2	gi|30021915|ref|NP_833546.1|	30S ribosomal protein S2 [Bacillus cereus ATCC 14579],	cAB11	cAB11$gi|30021915|ref|NP_833546.1|	104	cAB11$3785		0	86		0	425	6990
9885	554.321	2213.25	2213.25	0.084491	1	19.17	19.17	141	161	K	SVHEPLQTGIKAIDALVPIGR	G		1	5262.05	cAB11.12846.12846.4.dta	4	gi|161511197|ref|NP_834970.2|	F0F1 ATP synthase subunit alpha [Bacillus cereus ATCC 14579],	cAB11	cAB11$gi|161511197|ref|NP_834970.2|	59	cAB11$9885		0	86		0	425	6990
4534	681.372	1360.73	1360.73	2.11652	0	54.37	54.37	12	23	K	SMTVLELNDLVK	A		1	5263.66	cAB11.12850.12850.2.dta	2	gi|30018370|ref|NP_830001.1|	50S ribosomal protein L7/L12 [Bacillus cereus ATCC 14579],	cAB11	cAB11$gi|30018370|ref|NP_830001.1|	2	cAB11$4534		0	86	M	1	426	6990
3484	620.341	1238.67	1238.67	0.867062	0	42.08	42.08	169	179	R	EFSYAILAAVR	Q		1	5264.72	cAB11.12853.12853.2.dta	2	gi|30021160|ref|NP_832791.1|	hypothetical protein BC3045 [Bacillus cereus ATCC 14579],	cAB11	cAB11$gi|30021160|ref|NP_832791.1|	2	cAB11$3484		0	86		0	426	6990
10221	582.062	2324.22	2324.22	0.354097	1	22.96	22.96	372	391	K	HVTVLEFMPELKADAVLQER	L		1	5265.46	cAB11.12855.12855.4.dta	4	gi|30018584|ref|NP_830215.1|	Alkyl hydroperoxide reductase subunit F [Bacillus cereus ATCC 14579],	cAB11	cAB11$gi|30018584|ref|NP_830215.1|	30	cAB11$10221		0	86	M	1	427	6990
5306	736.394	1470.77	1470.77	0.906327	0	26.62	26.62	250	263	K	EGGTIWADTLAIPK	G		1	5267.24	cAB11.12859.12859.2.dta	2	gi|30019440|ref|NP_831071.1|	spermidine/putrescine-binding protein [Bacillus cereus ATCC 14579],	cAB11	cAB11$gi|30019440|ref|NP_831071.1|	8	cAB11$5306		0	86		0	427	6990
4118	652.396	1302.78	1302.78	1.4922	0	44.06	44.06	26	38	K	TTLTAAITTVLAK	A		1	5267.55	cAB11.12860.12860.2.dta	2	gi|30018378|ref|NP_830009.1|	elongation factor Tu [Bacillus cereus ATCC 14579],	cAB11	cAB11$gi|30018378|ref|NP_830009.1|	868	cAB11$4118		0	86		0	427	6990
7281	878.007	1754	1753.99	2.88656	0	63.85	63.85	252	269	K	LVGQGGLVSLIGTNDAIK	V		1	5268.21	cAB11.12862.12862.2.dta	2	gi|30022245|ref|NP_833876.1|	butyrate kinase [Bacillus cereus ATCC 14579],	cAB11	cAB11$gi|30022245|ref|NP_833876.1|	12	cAB11$7281		0	86		0	427	6990
4015	647.815	1293.62	1293.61	1.31801	1	46.37	46.37	262	272	R	SPDFGQFPRFP	-		1	5269.77	cAB11.12866.12866.2.dta	2	gi|30022921|ref|NP_834552.1|	naphthoate synthase [Bacillus cereus ATCC 14579],	cAB11	cAB11$gi|30022921|ref|NP_834552.1|	24	cAB11$4015		0	86		0	427	6990
3780	635.862	1269.71	1269.71	0.943524	0	69.9	69.9	156	167	K	GLPSALFVVDPR	K		1	5271.29	cAB11.12870.12870.2.dta	2	gi|30021915|ref|NP_833546.1|	30S ribosomal protein S2 [Bacillus cereus ATCC 14579],	cAB11	cAB11$gi|30021915|ref|NP_833546.1|	104	cAB11$3780		0	86		0	427	6990
11536	708.387	2829.52	2829.51	1.73387	2	24.8	24.8	306	331	R	IGDKVQLVGDDLFVTNTQKLAEGIEK	G		1	5272.81	cAB11.12874.12874.4.dta	4	gi|30023172|ref|NP_834803.1|	phosphopyruvate hydratase [Bacillus cereus ATCC 14579],	cAB11	cAB11$gi|30023172|ref|NP_834803.1|	152	cAB11$11536		0	86		0	427	6990
4533	681.372	1360.73	1360.73	0.955372	0	64.08	64.08	12	23	K	SMTVLELNDLVK	A		1	5274.4	cAB11.12878.12878.2.dta	2	gi|30018370|ref|NP_830001.1|	50S ribosomal protein L7/L12 [Bacillus cereus ATCC 14579],	cAB11	cAB11$gi|30018370|ref|NP_830001.1|	2	cAB11$4533		0	86	M	1	428	6990
8666	986.469	1970.92	1970.92	2.97526	0	45.98	45.98	101	117	K	IVLVDTAPDSFEMDYEK	L		1	5274.7	cAB11.12879.12879.2.dta	2	gi|30023305|ref|NP_834936.1|	UDP-bacillosamine synthetase [Bacillus cereus ATCC 14579],	cAB11	cAB11$gi|30023305|ref|NP_834936.1|	4	cAB11$8666		0	86	M	1	429	6990
9642	541.046	2160.16	2160.16	0.589772	1	59.87	59.87	153	173	R	VRPHDVQAHAAAPKEAPAAPK	S		1	879.517	cAB11.1288.1288.4.dta	4	gi|30019404|ref|NP_831035.1|	dihydrolipoamide acetyltransferase [Bacillus cereus ATCC 14579],	cAB11	cAB11$gi|30019404|ref|NP_831035.1|	33	cAB11$9642		0	86		0	429	6990
8865	997.029	1992.04	1992.04	1.20178	1	53.84	53.84	35	52	R	IGLEDSIFTITVDGEKQK	E		1	5275.08	cAB11.12880.12880.2.dta	2	gi|30022712|ref|NP_834343.1|	acetate kinase [Bacillus cereus ATCC 14579],	cAB11	cAB11$gi|30022712|ref|NP_834343.1|	77	cAB11$8865		0	86		0	429	6990
9887	554.321	2213.25	2213.25	0.518242	1	22.63	22.63	141	161	K	SVHEPLQTGIKAIDALVPIGR	G		1	5276.04	cAB11.12882.12882.4.dta	4	gi|161511197|ref|NP_834970.2|	F0F1 ATP synthase subunit alpha [Bacillus cereus ATCC 14579],	cAB11	cAB11$gi|161511197|ref|NP_834970.2|	59	cAB11$9887		0	86		0	429	6990
4113	652.396	1302.78	1302.78	0.739958	0	95.04	95.04	26	38	K	TTLTAAITTVLAK	A		1	5278.28	cAB11.12886.12886.2.dta	2	gi|30018378|ref|NP_830009.1|	elongation factor Tu [Bacillus cereus ATCC 14579],	cAB11	cAB11$gi|30018378|ref|NP_830009.1|	868	cAB11$4113		0	86		0	429	6990
6066	798.368	1594.72	1594.72	2.00851	0	47.41	47.41	58	71	K	EIELEDAFENMGAK	L		1	5278.84	cAB11.12888.12888.2.dta	2	gi|30018515|ref|NP_830146.1|	chaperonin GroEL [Bacillus cereus ATCC 14579],	cAB11	cAB11$gi|30018515|ref|NP_830146.1|	123	cAB11$6066		0	86	M	1	430	6990
5308	736.394	1470.77	1470.77	1.73582	0	32	32	250	263	K	EGGTIWADTLAIPK	G		1	5279.19	cAB11.12889.12889.2.dta	2	gi|30019440|ref|NP_831071.1|	spermidine/putrescine-binding protein [Bacillus cereus ATCC 14579],	cAB11	cAB11$gi|30019440|ref|NP_831071.1|	8	cAB11$5308		0	86		0	430	6990
4017	647.815	1293.62	1293.61	1.50354	1	44.65	44.65	262	272	R	SPDFGQFPRFP	-		1	5280.74	cAB11.12893.12893.2.dta	2	gi|30022921|ref|NP_834552.1|	naphthoate synthase [Bacillus cereus ATCC 14579],	cAB11	cAB11$gi|30022921|ref|NP_834552.1|	24	cAB11$4017		0	86		0	430	6990
8206	953.48	1904.95	1904.95	0.468255	0	49.23	49.23	291	308	K	VFVNVVDPMAQGGTAWSK	T		1	5281.04	cAB11.12894.12894.2.dta	2	gi|30021832|ref|NP_833463.1|	Iron(III) dicitrate-binding protein [Bacillus cereus ATCC 14579],	cAB11	cAB11$gi|30021832|ref|NP_833463.1|	17	cAB11$8206		0	86	M	1	431	6990
12748	933.976	3731.88	3731.88	-1.00754	2	35.01	35.01	60	91	R	HLNAEVVFENNQVTIDSSKELNIEAPFEYVRK	M		1	5281.41	cAB11.12895.12895.4.dta	4	gi|30023320|ref|NP_834951.1|	UDP-N-acetylglucosamine 1-carboxyvinyltransferase [Bacillus cereus ATCC 14579],	cAB11	cAB11$gi|30023320|ref|NP_834951.1|	53	cAB11$12748		0	86		0	431	6990
3786	635.862	1269.71	1269.71	1.22705	0	48.59	48.59	156	167	K	GLPSALFVVDPR	K		1	5282.36	cAB11.12897.12897.2.dta	2	gi|30021915|ref|NP_833546.1|	30S ribosomal protein S2 [Bacillus cereus ATCC 14579],	cAB11	cAB11$gi|30021915|ref|NP_833546.1|	104	cAB11$3786		0	86		0	431	6990
11533	708.386	2829.51	2829.51	0.602931	2	44.48	44.48	306	331	R	IGDKVQLVGDDLFVTNTQKLAEGIEK	G		1	5283.57	cAB11.12900.12900.4.dta	4	gi|30023172|ref|NP_834803.1|	phosphopyruvate hydratase [Bacillus cereus ATCC 14579],	cAB11	cAB11$gi|30023172|ref|NP_834803.1|	152	cAB11$11533		0	86		0	431	6990
5898	785.375	1568.74	1568.74	0.374824	0	64.52	64.52	391	404	R	ELEAFAQFGSDLDK	A		1	5283.86	cAB11.12901.12901.2.dta	2	gi|161511197|ref|NP_834970.2|	F0F1 ATP synthase subunit alpha [Bacillus cereus ATCC 14579],	cAB11	cAB11$gi|161511197|ref|NP_834970.2|	59	cAB11$5898		0	86		0	431	6990
6256	811.894	1621.77	1621.77	0.260826	0	63.53	63.53	17	30	R	ASEVNEAAWLTEFR	L		1	5284.47	cAB11.12903.12903.2.dta	2	gi|30023022|ref|NP_834653.1|	ABC transporter-associated protein [Bacillus cereus ATCC 14579],	cAB11	cAB11$gi|30023022|ref|NP_834653.1|	23	cAB11$6256		0	86		0	431	6990
8665	986.467	1970.92	1970.92	0.99649	0	59.09	59.09	101	117	K	IVLVDTAPDSFEMDYEK	L		1	5285.39	cAB11.12905.12905.2.dta	2	gi|30023305|ref|NP_834936.1|	UDP-bacillosamine synthetase [Bacillus cereus ATCC 14579],	cAB11	cAB11$gi|30023305|ref|NP_834936.1|	4	cAB11$8665		0	86	M	1	432	6990
7003	857.972	1713.93	1713.93	-0.701312	0	47.83	47.83	142	158	K	NAVLATGSTPIEIPGFK	Y		1	5285.74	cAB11.12906.12906.2.dta	2	gi|30022058|ref|NP_833689.1|	dihydrolipoamide dehydrogenase [Bacillus cereus ATCC 14579],	cAB11	cAB11$gi|30022058|ref|NP_833689.1|	57	cAB11$7003		0	86		0	432	6990
4725	690.387	1378.76	1378.76	-1.45565	0	26.43	26.43	45	56	K	FVTPLTFQALSR	H		1	5286.07	cAB11.12907.12907.2.dta	2	gi|30021957|ref|NP_833588.1|	bifunctional phosphopantothenoylcysteine decarboxylase/phosphopantothenate synthase [Bacillus cereus ATCC 14579],	cAB11	cAB11$gi|30021957|ref|NP_833588.1|	1	cAB11$4725		0	86		0	432	6990
10112	1142.1	2282.2	2282.19	2.06775	0	71.17	71.17	74	96	R	VLQGPGEGAGIVDIGDNQAVVFK	M		1	5287.93	cAB11.12910.12910.2.dta	2	gi|30018537|ref|NP_830168.1|	phosphoribosylformylglycinamidine synthase II [Bacillus cereus ATCC 14579],	cAB11	cAB11$gi|30018537|ref|NP_830168.1|	70	cAB11$10112		0	86		0	432	6990
4111	652.396	1302.78	1302.78	0.647847	0	88.9	88.9	26	38	K	TTLTAAITTVLAK	A		1	5288.87	cAB11.12912.12912.2.dta	2	gi|30018378|ref|NP_830009.1|	elongation factor Tu [Bacillus cereus ATCC 14579],	cAB11	cAB11$gi|30018378|ref|NP_830009.1|	868	cAB11$4111		0	86		0	432	6990
6064	798.368	1594.72	1594.72	1.31873	0	74	74	58	71	K	EIELEDAFENMGAK	L		1	5289.12	cAB11.12913.12913.2.dta	2	gi|30018515|ref|NP_830146.1|	chaperonin GroEL [Bacillus cereus ATCC 14579],	cAB11	cAB11$gi|30018515|ref|NP_830146.1|	123	cAB11$6064		0	86	M	1	433	6990
8207	953.482	1904.95	1904.95	2.12709	0	64.32	64.32	291	308	K	VFVNVVDPMAQGGTAWSK	T		1	5292.12	cAB11.12921.12921.2.dta	2	gi|30021832|ref|NP_833463.1|	Iron(III) dicitrate-binding protein [Bacillus cereus ATCC 14579],	cAB11	cAB11$gi|30021832|ref|NP_833463.1|	17	cAB11$8207		0	86	M	1	434	6990
2474	580.803	1159.59	1159.59	1.36255	0	41.57	41.57	68	77	K	DAEALILEMR	E		1	5292.81	cAB11.12923.12923.2.dta	2	gi|30018290|ref|NP_829921.1|	seryl-tRNA synthetase [Bacillus cereus ATCC 14579],	cAB11	cAB11$gi|30018290|ref|NP_829921.1|	14	cAB11$2474		0	86	M	1	435	6990
4013	647.815	1293.62	1293.61	1.02426	1	44.06	44.06	262	272	R	SPDFGQFPRFP	-		1	5293.45	cAB11.12925.12925.2.dta	2	gi|30022921|ref|NP_834552.1|	naphthoate synthase [Bacillus cereus ATCC 14579],	cAB11	cAB11$gi|30022921|ref|NP_834552.1|	24	cAB11$4013		0	86		0	435	6990
11535	708.386	2829.51	2829.51	0.871528	2	37.9	37.9	306	331	R	IGDKVQLVGDDLFVTNTQKLAEGIEK	G		1	5294.68	cAB11.12928.12928.4.dta	4	gi|30023172|ref|NP_834803.1|	phosphopyruvate hydratase [Bacillus cereus ATCC 14579],	cAB11	cAB11$gi|30023172|ref|NP_834803.1|	152	cAB11$11535		0	86		0	435	6990
3784	635.862	1269.71	1269.71	1.13254	0	40.31	40.31	156	167	K	GLPSALFVVDPR	K		1	5294.97	cAB11.12929.12929.2.dta	2	gi|30021915|ref|NP_833546.1|	30S ribosomal protein S2 [Bacillus cereus ATCC 14579],	cAB11	cAB11$gi|30021915|ref|NP_833546.1|	104	cAB11$3784		0	86		0	435	6990
5897	785.374	1568.73	1568.74	-1.34631	0	53.28	53.28	391	404	R	ELEAFAQFGSDLDK	A		1	5295.58	cAB11.12931.12931.2.dta	2	gi|161511197|ref|NP_834970.2|	F0F1 ATP synthase subunit alpha [Bacillus cereus ATCC 14579],	cAB11	cAB11$gi|161511197|ref|NP_834970.2|	59	cAB11$5897		0	86		0	435	6990
8159	950.957	1899.9	1899.9	1.57219	0	65.57	65.57	199	217	R	MFMIGNDAIAFGAVAGGAR	F	Oxidation (M) [1], Oxidation (M) [3]	1	5295.88	cAB11.12932.12932.2.dta	2	gi|30021866|ref|NP_833497.1|	pyruvate synthase alpha chain [Bacillus cereus ATCC 14579],	cAB11	cAB11$gi|30021866|ref|NP_833497.1|	43	cAB11$8159	MM	2	88	MM	2	437	6990
7004	857.973	1713.93	1713.93	0.29056	0	62.53	62.53	142	158	K	NAVLATGSTPIEIPGFK	Y		1	5296.84	cAB11.12934.12934.2.dta	2	gi|30022058|ref|NP_833689.1|	dihydrolipoamide dehydrogenase [Bacillus cereus ATCC 14579],	cAB11	cAB11$gi|30022058|ref|NP_833689.1|	57	cAB11$7004		0	88		0	437	6990
1124	487.805	973.595	973.596	-0.858672	0	17.96	17.96	191	198	R	FIIAELIR	E		1	5298.42	cAB11.12938.12938.2.dta	2	gi|30022378|ref|NP_834009.1|	GTP-binding protein Era [Bacillus cereus ATCC 14579],	cAB11	cAB11$gi|30022378|ref|NP_834009.1|	2	cAB11$1124		0	88		0	437	6990
4117	652.396	1302.78	1302.78	1.1084	0	113.56	113.56	26	38	K	TTLTAAITTVLAK	A		1	5299.35	cAB11.12940.12940.2.dta	2	gi|30018378|ref|NP_830009.1|	elongation factor Tu [Bacillus cereus ATCC 14579],	cAB11	cAB11$gi|30018378|ref|NP_830009.1|	868	cAB11$4117		0	88		0	437	6990
6065	798.368	1594.72	1594.72	1.55701	0	65.43	65.43	58	71	K	EIELEDAFENMGAK	L		1	5299.6	cAB11.12941.12941.2.dta	2	gi|30018515|ref|NP_830146.1|	chaperonin GroEL [Bacillus cereus ATCC 14579],	cAB11	cAB11$gi|30018515|ref|NP_830146.1|	123	cAB11$6065		0	88	M	1	438	6990
10111	1142.1	2282.2	2282.19	2.06775	0	99.19	99.19	74	96	R	VLQGPGEGAGIVDIGDNQAVVFK	M		1	5299.87	cAB11.12942.12942.2.dta	2	gi|30018537|ref|NP_830168.1|	phosphoribosylformylglycinamidine synthase II [Bacillus cereus ATCC 14579],	cAB11	cAB11$gi|30018537|ref|NP_830168.1|	70	cAB11$10111		0	88		0	438	6990
2473	580.803	1159.59	1159.59	0.310454	0	43.98	43.98	68	77	K	DAEALILEMR	E		1	5303.58	cAB11.12950.12950.2.dta	2	gi|30018290|ref|NP_829921.1|	seryl-tRNA synthetase [Bacillus cereus ATCC 14579],	cAB11	cAB11$gi|30018290|ref|NP_829921.1|	14	cAB11$2473		0	88	M	1	439	6990
4016	647.815	1293.62	1293.61	1.41078	1	40.04	40.04	262	272	R	SPDFGQFPRFP	-		1	5303.88	cAB11.12951.12951.2.dta	2	gi|30022921|ref|NP_834552.1|	naphthoate synthase [Bacillus cereus ATCC 14579],	cAB11	cAB11$gi|30022921|ref|NP_834552.1|	24	cAB11$4016		0	88		0	439	6990
11534	708.386	2829.51	2829.51	0.602931	2	42.05	42.05	306	331	R	IGDKVQLVGDDLFVTNTQKLAEGIEK	G		1	5305.09	cAB11.12954.12954.4.dta	4	gi|30023172|ref|NP_834803.1|	phosphopyruvate hydratase [Bacillus cereus ATCC 14579],	cAB11	cAB11$gi|30023172|ref|NP_834803.1|	152	cAB11$11534		0	88		0	439	6990
3787	635.862	1269.71	1269.71	1.22705	0	45.34	45.34	156	167	K	GLPSALFVVDPR	K		1	5305.4	cAB11.12955.12955.2.dta	2	gi|30021915|ref|NP_833546.1|	30S ribosomal protein S2 [Bacillus cereus ATCC 14579],	cAB11	cAB11$gi|30021915|ref|NP_833546.1|	104	cAB11$3787		0	88		0	439	6990
12411	839.396	3353.55	3353.55	1.14684	2	16.47	16.47	233	263	K	AGENVFLGMDVASSEFYNKETGKYDLAGEGR	T		1	5307.24	cAB11.12959.12959.4.dta	4	gi|30023172|ref|NP_834803.1|	phosphopyruvate hydratase [Bacillus cereus ATCC 14579],	cAB11	cAB11$gi|30023172|ref|NP_834803.1|	152	cAB11$12411		0	88	M	1	440	6990
7007	857.973	1713.93	1713.93	1.00237	0	71.39	71.39	142	158	K	NAVLATGSTPIEIPGFK	Y		1	5307.53	cAB11.12960.12960.2.dta	2	gi|30022058|ref|NP_833689.1|	dihydrolipoamide dehydrogenase [Bacillus cereus ATCC 14579],	cAB11	cAB11$gi|30022058|ref|NP_833689.1|	57	cAB11$7007		0	88		0	440	6990
1125	487.805	973.596	973.596	0.332787	0	36.78	36.78	191	198	R	FIIAELIR	E		1	5309.38	cAB11.12965.12965.2.dta	2	gi|30022378|ref|NP_834009.1|	GTP-binding protein Era [Bacillus cereus ATCC 14579],	cAB11	cAB11$gi|30022378|ref|NP_834009.1|	2	cAB11$1125		0	88		0	440	6990
4115	652.396	1302.78	1302.78	0.92418	0	123.44	123.44	26	38	K	TTLTAAITTVLAK	A		1	5310.3	cAB11.12967.12967.2.dta	2	gi|30018378|ref|NP_830009.1|	elongation factor Tu [Bacillus cereus ATCC 14579],	cAB11	cAB11$gi|30018378|ref|NP_830009.1|	868	cAB11$4115		0	88		0	440	6990
10110	1142.1	2282.19	2282.19	0.998602	0	75.74	75.74	74	96	R	VLQGPGEGAGIVDIGDNQAVVFK	M		1	5310.86	cAB11.12969.12969.2.dta	2	gi|30018537|ref|NP_830168.1|	phosphoribosylformylglycinamidine synthase II [Bacillus cereus ATCC 14579],	cAB11	cAB11$gi|30018537|ref|NP_830168.1|	70	cAB11$10110		0	88		0	440	6990
6825	847.898	1693.78	1693.78	1.15895	0	53.58	53.58	290	304	K	AGMGIEMYLDDVPQR	E		1	5311.23	cAB11.12970.12970.2.dta	2	gi|30018537|ref|NP_830168.1|	phosphoribosylformylglycinamidine synthase II [Bacillus cereus ATCC 14579],	cAB11	cAB11$gi|30018537|ref|NP_830168.1|	70	cAB11$6825		0	88	MM	2	442	6990
10409	598.605	2390.39	2390.39	0.475655	2	22.9	22.9	338	359	K	QVGLELPLVVRLEGTNVELGKK	I		1	5314.59	cAB11.12978.12978.4.dta	4	gi|30021924|ref|NP_833555.1|	succinyl-CoA synthetase subunit beta [Bacillus cereus ATCC 14579],	cAB11	cAB11$gi|30021924|ref|NP_833555.1|	35	cAB11$10409		0	88		0	442	6990
3779	635.861	1269.71	1269.71	-0.789158	0	32.78	32.78	156	167	K	GLPSALFVVDPR	K		1	5315.7	cAB11.12981.12981.2.dta	2	gi|30021915|ref|NP_833546.1|	30S ribosomal protein S2 [Bacillus cereus ATCC 14579],	cAB11	cAB11$gi|30021915|ref|NP_833546.1|	104	cAB11$3779		0	88		0	442	6990
4007	647.814	1293.61	1293.61	-0.104359	1	31.74	31.74	262	272	R	SPDFGQFPRFP	-		1	5315.99	cAB11.12982.12982.2.dta	2	gi|30022921|ref|NP_834552.1|	naphthoate synthase [Bacillus cereus ATCC 14579],	cAB11	cAB11$gi|30022921|ref|NP_834552.1|	24	cAB11$4007		0	88		0	442	6990
9327	1043.54	2085.06	2085.06	1.28677	0	77.39	77.39	13	32	R	AALNNSEVEVVAINDLTDAK	T		1	5316.91	cAB11.12984.12984.2.dta	2	gi|30023174|ref|NP_834805.1|	glyceraldehyde-3-phosphate dehydrogenase [Bacillus cereus ATCC 14579],	cAB11	cAB11$gi|30023174|ref|NP_834805.1|	115	cAB11$9327		0	88		0	442	6990
5956	791.965	1581.91	1581.91	3.65824	0	17.58	17.58	177	190	K	TAINLLPTTIQEIR	I		1	5317.98	cAB11.12987.12987.2.dta	2	gi|30019816|ref|NP_831447.1|	metal-dependent hydrolase related to alanyl-tRNA synthetase [Bacillus cereus ATCC 14579],	cAB11	cAB11$gi|30019816|ref|NP_831447.1|	1	cAB11$5956		0	88		0	442	6990
7005	857.973	1713.93	1713.93	0.652302	0	65.19	65.19	142	158	K	NAVLATGSTPIEIPGFK	Y		1	5319.17	cAB11.12990.12990.2.dta	2	gi|30022058|ref|NP_833689.1|	dihydrolipoamide dehydrogenase [Bacillus cereus ATCC 14579],	cAB11	cAB11$gi|30022058|ref|NP_833689.1|	57	cAB11$7005		0	88		0	442	6990
8186	952.479	1902.94	1902.94	0.722039	0	58.67	58.67	98	115	K	EMVLPMNTGAEAVETAIK	T		1	5319.44	cAB11.12991.12991.2.dta	2	gi|30019304|ref|NP_830935.1|	ornithine--oxo-acid transaminase [Bacillus cereus ATCC 14579],	cAB11	cAB11$gi|30019304|ref|NP_830935.1|	24	cAB11$8186		0	88	MM	2	444	6990
11207	1359.16	2716.3	2716.3	2.31344	0	59.6	59.6	91	117	K	NMITGAAQMDGGILVVSAADGPMPQTR	E	Oxidation (M) [9]	1	5320.39	cAB11.12993.12993.2.dta	2	gi|30018378|ref|NP_830009.1|	elongation factor Tu [Bacillus cereus ATCC 14579],	cAB11	cAB11$gi|30018378|ref|NP_830009.1|	868	cAB11$11207	M	1	89	MMM	3	447	6990
9259	518.788	2071.12	2071.12	0.507455	0	30.65	30.65	261	278	R	IHLIEPLDVIDFHNVAAR	S		1	5320.76	cAB11.12994.12994.4.dta	4	gi|30023234|ref|NP_834865.1|	UDP-N-acetylglucosamine 2-epimerase [Bacillus cereus ATCC 14579],	cAB11	cAB11$gi|30023234|ref|NP_834865.1|	2	cAB11$9259		0	89		0	447	6990
4108	652.396	1302.78	1302.78	0.463625	0	95	95	26	38	K	TTLTAAITTVLAK	A		1	5321.74	cAB11.12996.12996.2.dta	2	gi|30018378|ref|NP_830009.1|	elongation factor Tu [Bacillus cereus ATCC 14579],	cAB11	cAB11$gi|30018378|ref|NP_830009.1|	868	cAB11$4108		0	89		0	447	6990
6823	847.898	1693.78	1693.78	0.934596	0	50.29	50.29	290	304	K	AGMGIEMYLDDVPQR	E		1	5322.01	cAB11.12997.12997.2.dta	2	gi|30018537|ref|NP_830168.1|	phosphoribosylformylglycinamidine synthase II [Bacillus cereus ATCC 14579],	cAB11	cAB11$gi|30018537|ref|NP_830168.1|	70	cAB11$6823		0	89	MM	2	449	6990
5525	753.397	1504.78	1504.78	0.79746	0	77.35	77.35	59	73	R	DIAAEGGDILFVGTK	K		1	5324.12	cAB11.13002.13002.2.dta	2	gi|30021915|ref|NP_833546.1|	30S ribosomal protein S2 [Bacillus cereus ATCC 14579],	cAB11	cAB11$gi|30021915|ref|NP_833546.1|	104	cAB11$5525		0	89		0	449	6990
9329	1043.54	2085.06	2085.06	1.51698	0	82.54	82.54	13	32	R	AALNNSEVEVVAINDLTDAK	T		1	5328.29	cAB11.13012.13012.2.dta	2	gi|30023174|ref|NP_834805.1|	glyceraldehyde-3-phosphate dehydrogenase [Bacillus cereus ATCC 14579],	cAB11	cAB11$gi|30023174|ref|NP_834805.1|	115	cAB11$9329		0	89		0	449	6990
5082	719.926	1437.84	1437.84	0.111278	0	49.57	49.57	471	483	R	LLMLAAQNILNPK	D		1	5328.58	cAB11.13013.13013.2.dta	2	gi|30018373|ref|NP_830004.1|	DNA-directed RNA polymerase subunit beta' [Bacillus cereus ATCC 14579],	cAB11	cAB11$gi|30018373|ref|NP_830004.1|	23	cAB11$5082		0	89	M	1	450	6990
3782	635.862	1269.71	1269.71	1.03803	0	17.46	17.46	156	167	K	GLPSALFVVDPR	K		1	5328.89	cAB11.13014.13014.2.dta	2	gi|30021915|ref|NP_833546.1|	30S ribosomal protein S2 [Bacillus cereus ATCC 14579],	cAB11	cAB11$gi|30021915|ref|NP_833546.1|	104	cAB11$3782		0	89		0	450	6990
6540	831.934	1661.85	1661.85	-0.649876	0	46.01	46.01	248	261	K	VLEMTIEELDLSVR	S	Oxidation (M) [4]	1	5329.21	cAB11.13015.13015.2.dta	2	gi|30018406|ref|NP_830037.1|	DNA-directed RNA polymerase subunit alpha [Bacillus cereus ATCC 14579],	cAB11	cAB11$gi|30018406|ref|NP_830037.1|	35	cAB11$6540	M	1	90	M	1	451	6990
7006	857.973	1713.93	1713.93	0.722316	0	68.57	68.57	142	158	K	NAVLATGSTPIEIPGFK	Y		1	5330.82	cAB11.13019.13019.2.dta	2	gi|30022058|ref|NP_833689.1|	dihydrolipoamide dehydrogenase [Bacillus cereus ATCC 14579],	cAB11	cAB11$gi|30022058|ref|NP_833689.1|	57	cAB11$7006		0	90		0	451	6990
8187	952.48	1902.95	1902.94	1.11091	0	66.98	66.98	98	115	K	EMVLPMNTGAEAVETAIK	T		1	5331.14	cAB11.13020.13020.2.dta	2	gi|30019304|ref|NP_830935.1|	ornithine--oxo-acid transaminase [Bacillus cereus ATCC 14579],	cAB11	cAB11$gi|30019304|ref|NP_830935.1|	24	cAB11$8187		0	90	MM	2	453	6990
11204	680.082	2716.3	2716.3	0.733351	0	43.55	43.55	91	117	K	NMITGAAQMDGGILVVSAADGPMPQTR	E	Oxidation (M) [9]	1	5331.5	cAB11.13021.13021.4.dta	4	gi|30018378|ref|NP_830009.1|	elongation factor Tu [Bacillus cereus ATCC 14579],	cAB11	cAB11$gi|30018378|ref|NP_830009.1|	868	cAB11$11204	M	1	91	MMM	3	456	6990
4014	647.815	1293.62	1293.61	1.11703	1	28.03	28.03	262	272	R	SPDFGQFPRFP	-		1	5331.83	cAB11.13022.13022.2.dta	2	gi|30022921|ref|NP_834552.1|	naphthoate synthase [Bacillus cereus ATCC 14579],	cAB11	cAB11$gi|30022921|ref|NP_834552.1|	24	cAB11$4014		0	91		0	456	6990
4109	652.396	1302.78	1302.78	0.463625	0	92.36	92.36	26	38	K	TTLTAAITTVLAK	A		1	5332.74	cAB11.13024.13024.2.dta	2	gi|30018378|ref|NP_830009.1|	elongation factor Tu [Bacillus cereus ATCC 14579],	cAB11	cAB11$gi|30018378|ref|NP_830009.1|	868	cAB11$4109		0	91		0	456	6990
11206	1359.16	2716.3	2716.3	1.59187	0	75.01	75.01	91	117	K	NMITGAAQMDGGILVVSAADGPMPQTR	E	Oxidation (M) [9]	1	5333.32	cAB11.13026.13026.2.dta	2	gi|30018378|ref|NP_830009.1|	elongation factor Tu [Bacillus cereus ATCC 14579],	cAB11	cAB11$gi|30018378|ref|NP_830009.1|	868	cAB11$11206	M	1	92	MMM	3	459	6990
6824	847.898	1693.78	1693.78	1.00544	0	49.75	49.75	290	304	K	AGMGIEMYLDDVPQR	E		1	5333.65	cAB11.13027.13027.2.dta	2	gi|30018537|ref|NP_830168.1|	phosphoribosylformylglycinamidine synthase II [Bacillus cereus ATCC 14579],	cAB11	cAB11$gi|30018537|ref|NP_830168.1|	70	cAB11$6824		0	92	MM	2	461	6990
5524	753.396	1504.78	1504.78	0.717714	0	89.11	89.11	59	73	R	DIAAEGGDILFVGTK	K		1	5334.95	cAB11.13030.13030.2.dta	2	gi|30021915|ref|NP_833546.1|	30S ribosomal protein S2 [Bacillus cereus ATCC 14579],	cAB11	cAB11$gi|30021915|ref|NP_833546.1|	104	cAB11$5524		0	92		0	461	6990
9330	1043.54	2085.06	2085.06	1.87189	0	93.13	93.13	13	32	R	AALNNSEVEVVAINDLTDAK	T		1	5339.26	cAB11.13039.13039.2.dta	2	gi|30023174|ref|NP_834805.1|	glyceraldehyde-3-phosphate dehydrogenase [Bacillus cereus ATCC 14579],	cAB11	cAB11$gi|30023174|ref|NP_834805.1|	115	cAB11$9330		0	92		0	461	6990
5084	719.927	1437.84	1437.84	0.876316	0	33.31	33.31	471	483	R	LLMLAAQNILNPK	D		1	5339.54	cAB11.13040.13040.2.dta	2	gi|30018373|ref|NP_830004.1|	DNA-directed RNA polymerase subunit beta' [Bacillus cereus ATCC 14579],	cAB11	cAB11$gi|30018373|ref|NP_830004.1|	23	cAB11$5084		0	92	M	1	462	6990
6543	831.936	1661.86	1661.85	1.26365	0	45.92	45.92	248	261	K	VLEMTIEELDLSVR	S	Oxidation (M) [4]	1	5340.26	cAB11.13042.13042.2.dta	2	gi|30018406|ref|NP_830037.1|	DNA-directed RNA polymerase subunit alpha [Bacillus cereus ATCC 14579],	cAB11	cAB11$gi|30018406|ref|NP_830037.1|	35	cAB11$6543	M	1	93	M	1	463	6990
11201	680.082	2716.3	2716.3	0.276847	0	48.81	48.81	91	117	K	NMITGAAQMDGGILVVSAADGPMPQTR	E	Oxidation (M) [9]	1	5341.52	cAB11.13045.13045.4.dta	4	gi|30018378|ref|NP_830009.1|	elongation factor Tu [Bacillus cereus ATCC 14579],	cAB11	cAB11$gi|30018378|ref|NP_830009.1|	868	cAB11$11201	M	1	94	MMM	3	466	6990
7008	857.974	1713.93	1713.93	1.36412	0	46.84	46.84	142	158	K	NAVLATGSTPIEIPGFK	Y		1	5341.87	cAB11.13046.13046.2.dta	2	gi|30022058|ref|NP_833689.1|	dihydrolipoamide dehydrogenase [Bacillus cereus ATCC 14579],	cAB11	cAB11$gi|30022058|ref|NP_833689.1|	57	cAB11$7008		0	94		0	466	6990
7492	895.47	1788.92	1788.92	3.77658	1	18.17	18.17	315	330	K	EVIPTISSVMEKESLQ	-		1	5342.22	cAB11.13047.13047.2.dta	2	gi|30021941|ref|NP_833572.1|	putative glycerol-3-phosphate acyltransferase PlsX [Bacillus cereus ATCC 14579],	cAB11	cAB11$gi|30021941|ref|NP_833572.1|	4	cAB11$7492		0	94	M	1	467	6990
11203	1359.16	2716.3	2716.3	0.693591	0	97.54	97.54	91	117	K	NMITGAAQMDGGILVVSAADGPMPQTR	E	Oxidation (M) [9]	1	5343.17	cAB11.13049.13049.2.dta	2	gi|30018378|ref|NP_830009.1|	elongation factor Tu [Bacillus cereus ATCC 14579],	cAB11	cAB11$gi|30018378|ref|NP_830009.1|	868	cAB11$11203	M	1	95	MMM	3	470	6990
4110	652.396	1302.78	1302.78	0.555736	0	80.19	80.19	26	38	K	TTLTAAITTVLAK	A		1	5343.54	cAB11.13050.13050.2.dta	2	gi|30018378|ref|NP_830009.1|	elongation factor Tu [Bacillus cereus ATCC 14579],	cAB11	cAB11$gi|30018378|ref|NP_830009.1|	868	cAB11$4110		0	95		0	470	6990
4285	664.875	1327.73	1327.73	0.08812	0	47.53	47.53	185	196	R	LEIAGVEVLETR	L		1	5343.83	cAB11.13051.13051.2.dta	2	gi|30018544|ref|NP_830175.1|	somatin-like protein [Bacillus cereus ATCC 14579],	cAB11	cAB11$gi|30018544|ref|NP_830175.1|	3	cAB11$4285		0	95		0	470	6990
5527	753.397	1504.78	1504.78	0.970243	0	86.55	86.55	59	73	R	DIAAEGGDILFVGTK	K		1	5345.69	cAB11.13056.13056.2.dta	2	gi|30021915|ref|NP_833546.1|	30S ribosomal protein S2 [Bacillus cereus ATCC 14579],	cAB11	cAB11$gi|30021915|ref|NP_833546.1|	104	cAB11$5527		0	95		0	470	6990
9641	541.046	2160.16	2160.16	0.126843	1	52.77	52.77	153	173	R	VRPHDVQAHAAAPKEAPAAPK	S		1	890.491	cAB11.1306.1306.4.dta	4	gi|30019404|ref|NP_831035.1|	dihydrolipoamide acetyltransferase [Bacillus cereus ATCC 14579],	cAB11	cAB11$gi|30019404|ref|NP_831035.1|	33	cAB11$9641		0	95		0	470	6990
13189	1117.31	4465.2	4465.19	1.86688	1	25.35	25.35	289	330	R	ITSTNKGSITSIQAVYVPADDYTDPAPATTFAHLDATTNLER	R		1	5348.11	cAB11.13062.13062.4.dta	4	gi|30023337|ref|NP_834968.1|	F0F1 ATP synthase subunit beta [Bacillus cereus ATCC 14579],	cAB11	cAB11$gi|30023337|ref|NP_834968.1|	87	cAB11$13189		0	95		0	470	6990
9328	1043.54	2085.06	2085.06	1.51698	0	87.8	87.8	13	32	R	AALNNSEVEVVAINDLTDAK	T		1	5350.32	cAB11.13066.13066.2.dta	2	gi|30023174|ref|NP_834805.1|	glyceraldehyde-3-phosphate dehydrogenase [Bacillus cereus ATCC 14579],	cAB11	cAB11$gi|30023174|ref|NP_834805.1|	115	cAB11$9328		0	95		0	470	6990
5085	719.927	1437.84	1437.84	1.12669	0	23.31	23.31	471	483	R	LLMLAAQNILNPK	D		1	5350.61	cAB11.13067.13067.2.dta	2	gi|30018373|ref|NP_830004.1|	DNA-directed RNA polymerase subunit beta' [Bacillus cereus ATCC 14579],	cAB11	cAB11$gi|30018373|ref|NP_830004.1|	23	cAB11$5085		0	95	M	1	471	6990
9691	1084.51	2167.01	2167.01	0.0969079	0	56.83	56.83	189	208	K	TLADNEGYETFVIPDDVGGR	F		1	5351.26	cAB11.13069.13069.2.dta	2	gi|30022940|ref|NP_834571.1|	glucose-6-phosphate isomerase [Bacillus cereus ATCC 14579],	cAB11	cAB11$gi|30022940|ref|NP_834571.1|	8	cAB11$9691		0	95		0	471	6990
6542	831.935	1661.86	1661.85	0.746154	0	51.2	51.2	248	261	K	VLEMTIEELDLSVR	S	Oxidation (M) [4]	1	5352.21	cAB11.13071.13071.2.dta	2	gi|30018406|ref|NP_830037.1|	DNA-directed RNA polymerase subunit alpha [Bacillus cereus ATCC 14579],	cAB11	cAB11$gi|30018406|ref|NP_830037.1|	35	cAB11$6542	M	1	96	M	1	472	6990
4835	700.384	1398.75	1398.75	4.19661	0	23.91	23.91	132	143	K	TNLLEILNEQGR	D		1	5352.53	cAB11.13072.13072.2.dta	2	gi|30020437|ref|NP_832068.1|	isochorismatase [Bacillus cereus ATCC 14579],	cAB11	cAB11$gi|30020437|ref|NP_832068.1|	13	cAB11$4835		0	96		0	472	6990
11360	689.136	2752.51	2752.51	0.636509	2	18.54	16.5833	5	30	K	RVVITGLGAVTPVGTDVETAWENIKK	G		1	5353.43	cAB11.13074.13074.4.dta	4	gi|30019329|ref|NP_830960.1|	3-oxoacyl-(acyl carrier protein) synthase II [Bacillus cereus ATCC 14579],	cAB11	cAB11$gi|30019329|ref|NP_830960.1|	31	cAB11$11360		0	96		0	472	6990
4544	681.842	1361.67	1361.67	0.546389	0	49.96	49.96	2	13	M	VMTDPIADMLTR	I		1	5354.09	cAB11.13076.13076.2.dta	2	gi|30018394|ref|NP_830025.1|	30S ribosomal protein S8 [Bacillus cereus ATCC 14579],	cAB11	cAB11$gi|30018394|ref|NP_830025.1|	8	cAB11$4544		0	96	MM	2	474	6990
4114	652.396	1302.78	1302.78	0.832069	0	65.84	65.84	26	38	K	TTLTAAITTVLAK	A		1	5355.4	cAB11.13079.13079.2.dta	2	gi|30018378|ref|NP_830009.1|	elongation factor Tu [Bacillus cereus ATCC 14579],	cAB11	cAB11$gi|30018378|ref|NP_830009.1|	868	cAB11$4114		0	96		0	474	6990
11208	1359.16	2716.31	2716.3	2.57851	0	61.43	61.43	91	117	K	NMITGAAQMDGGILVVSAADGPMPQTR	E	Oxidation (M) [9]	1	5356	cAB11.13081.13081.2.dta	2	gi|30018378|ref|NP_830009.1|	elongation factor Tu [Bacillus cereus ATCC 14579],	cAB11	cAB11$gi|30018378|ref|NP_830009.1|	868	cAB11$11208	M	1	97	MMM	3	477	6990
5528	753.397	1504.78	1504.78	1.20948	0	70.22	70.22	59	73	R	DIAAEGGDILFVGTK	K		1	5356.96	cAB11.13083.13083.2.dta	2	gi|30021915|ref|NP_833546.1|	30S ribosomal protein S2 [Bacillus cereus ATCC 14579],	cAB11	cAB11$gi|30021915|ref|NP_833546.1|	104	cAB11$5528		0	97		0	477	6990
8362	964.031	1926.05	1926.04	2.48022	0	74	74	424	442	K	VASIVAEGDEATGINIVLR	A		1	5358.52	cAB11.13087.13087.2.dta	2	gi|30018515|ref|NP_830146.1|	chaperonin GroEL [Bacillus cereus ATCC 14579],	cAB11	cAB11$gi|30018515|ref|NP_830146.1|	123	cAB11$8362		0	97		0	477	6990
13190	1117.31	4465.2	4465.19	2.41333	1	22.61	22.61	289	330	R	ITSTNKGSITSIQAVYVPADDYTDPAPATTFAHLDATTNLER	R		1	5359.49	cAB11.13089.13089.4.dta	4	gi|30023337|ref|NP_834968.1|	F0F1 ATP synthase subunit beta [Bacillus cereus ATCC 14579],	cAB11	cAB11$gi|30023337|ref|NP_834968.1|	87	cAB11$13190		0	97		0	477	6990
9326	1043.54	2085.06	2085.06	0.931868	0	104.52	104.52	13	32	R	AALNNSEVEVVAINDLTDAK	T		1	5361.46	cAB11.13094.13094.2.dta	2	gi|30023174|ref|NP_834805.1|	glyceraldehyde-3-phosphate dehydrogenase [Bacillus cereus ATCC 14579],	cAB11	cAB11$gi|30023174|ref|NP_834805.1|	115	cAB11$9326		0	97		0	477	6990
9692	1084.51	2167.01	2167.01	1.34287	0	24.49	24.49	189	208	K	TLADNEGYETFVIPDDVGGR	F		1	5361.77	cAB11.13095.13095.2.dta	2	gi|30022940|ref|NP_834571.1|	glucose-6-phosphate isomerase [Bacillus cereus ATCC 14579],	cAB11	cAB11$gi|30022940|ref|NP_834571.1|	8	cAB11$9692		0	97		0	477	6990
6541	831.935	1661.86	1661.85	0.45732	0	31.58	31.58	248	261	K	VLEMTIEELDLSVR	S	Oxidation (M) [4]	1	5363.06	cAB11.13098.13098.2.dta	2	gi|30018406|ref|NP_830037.1|	DNA-directed RNA polymerase subunit alpha [Bacillus cereus ATCC 14579],	cAB11	cAB11$gi|30018406|ref|NP_830037.1|	35	cAB11$6541	M	1	98	M	1	478	6990
4542	681.842	1361.67	1361.67	0.546389	0	45.64	45.64	2	13	M	VMTDPIADMLTR	I		1	5364.3	cAB11.13101.13101.2.dta	2	gi|30018394|ref|NP_830025.1|	30S ribosomal protein S8 [Bacillus cereus ATCC 14579],	cAB11	cAB11$gi|30018394|ref|NP_830025.1|	8	cAB11$4542		0	98	MM	2	480	6990
6171	805.419	1608.82	1608.82	1.27049	1	58.2	58.2	401	414	R	VEALTSKFPMYPNL	-		1	5366.39	cAB11.13107.13107.2.dta	2	gi|30023347|ref|NP_834978.1|	serine hydroxymethyltransferase [Bacillus cereus ATCC 14579],	cAB11	cAB11$gi|30023347|ref|NP_834978.1|	57	cAB11$6171		0	98	M	1	481	6990
4107	652.395	1302.78	1302.78	-0.288614	0	78.29	78.29	26	38	K	TTLTAAITTVLAK	A		1	5366.74	cAB11.13108.13108.2.dta	2	gi|30018378|ref|NP_830009.1|	elongation factor Tu [Bacillus cereus ATCC 14579],	cAB11	cAB11$gi|30018378|ref|NP_830009.1|	868	cAB11$4107		0	98		0	481	6990
9055	1014.99	2027.96	2027.96	-1.32251	0	67.18	67.18	166	184	K	DIMAVPTVYLNGESFGSGR	M	Oxidation (M) [3]	1	5367.38	cAB11.13110.13110.2.dta	2	gi|30018584|ref|NP_830215.1|	Alkyl hydroperoxide reductase subunit F [Bacillus cereus ATCC 14579],	cAB11	cAB11$gi|30018584|ref|NP_830215.1|	30	cAB11$9055	M	1	99	M	1	482	6990
8360	964.03	1926.04	1926.04	1.21337	0	76.54	76.54	424	442	K	VASIVAEGDEATGINIVLR	A		1	5369.34	cAB11.13115.13115.2.dta	2	gi|30018515|ref|NP_830146.1|	chaperonin GroEL [Bacillus cereus ATCC 14579],	cAB11	cAB11$gi|30018515|ref|NP_830146.1|	123	cAB11$8360		0	99		0	482	6990
11979	773.896	3091.55	3091.56	-0.906663	1	27.16	27.16	138	167	K	HLPESFVIAGNVGTPEAVRELENAGADATK	V		1	5370.3	cAB11.13117.13117.4.dta	4	gi|30023481|ref|NP_835112.1|	guanosine 5'-monophosphate oxidoreductase [Bacillus cereus ATCC 14579],	cAB11	cAB11$gi|30023481|ref|NP_835112.1|	60	cAB11$11979		0	99		0	482	6990
5087	720.856	1439.7	1439.7	0.26325	0	37.29	37.29	100	112	K	GTIMNEAETLFSK	E		1	5370.64	cAB11.13118.13118.2.dta	2	gi|30021055|ref|NP_832686.1|	prephenate dehydrogenase [Bacillus cereus ATCC 14579],	cAB11	cAB11$gi|30021055|ref|NP_832686.1|	9	cAB11$5087		0	99	M	1	483	6990
7950	933.474	1864.93	1864.93	0.950705	0	64.94	64.94	333	350	K	AFEEFAPVNSGTLASLGR	K		1	5370.96	cAB11.13119.13119.2.dta	2	gi|30023098|ref|NP_834729.1|	NADH dehydrogenase [Bacillus cereus ATCC 14579],	cAB11	cAB11$gi|30023098|ref|NP_834729.1|	21	cAB11$7950		0	99		0	483	6990
9325	1043.54	2085.06	2085.06	-0.238363	0	85.73	85.73	13	32	R	AALNNSEVEVVAINDLTDAK	T		1	5372.64	cAB11.13123.13123.2.dta	2	gi|30023174|ref|NP_834805.1|	glyceraldehyde-3-phosphate dehydrogenase [Bacillus cereus ATCC 14579],	cAB11	cAB11$gi|30023174|ref|NP_834805.1|	115	cAB11$9325		0	99		0	483	6990
12943	1028.26	4108.99	4108.98	2.04016	0	43.44	43.44	289	326	K	VAITSQNHGYAVEEESVENTDLEITHVALNDGTVEGLR	H		1	5374.86	cAB11.13127.13127.4.dta	4	gi|30021976|ref|NP_833607.1|	carbamoyl phosphate synthase small subunit [Bacillus cereus ATCC 14579],	cAB11	cAB11$gi|30021976|ref|NP_833607.1|	17	cAB11$12943		0	99		0	483	6990
6894	848.966	1695.92	1695.92	1.35679	0	52.28	52.28	356	370	K	SVIQNQILEAIDTPR	G		1	5375.18	cAB11.13128.13128.2.dta	2	gi|30021879|ref|NP_833510.1|	Zinc protease [Bacillus cereus ATCC 14579],	cAB11	cAB11$gi|30021879|ref|NP_833510.1|	2	cAB11$6894		0	99		0	483	6990
4550	681.842	1361.67	1361.67	0.987025	0	35.19	35.19	2	13	M	VMTDPIADMLTR	I		1	5376.48	cAB11.13131.13131.2.dta	2	gi|30018394|ref|NP_830025.1|	30S ribosomal protein S8 [Bacillus cereus ATCC 14579],	cAB11	cAB11$gi|30018394|ref|NP_830025.1|	8	cAB11$4550		0	99	MM	2	485	6990
4486	679.367	1356.72	1356.72	2.03506	0	61.58	61.58	182	192	K	YETLTYLDVLK	E		1	5376.79	cAB11.13132.13132.2.dta	2	gi|30021913|ref|NP_833544.1|	uridylate kinase [Bacillus cereus ATCC 14579],	cAB11	cAB11$gi|30021913|ref|NP_833544.1|	26	cAB11$4486		0	99		0	485	6990
4112	652.396	1302.78	1302.78	0.647847	0	83.77	83.77	26	38	K	TTLTAAITTVLAK	A		1	5377.74	cAB11.13134.13134.2.dta	2	gi|30018378|ref|NP_830009.1|	elongation factor Tu [Bacillus cereus ATCC 14579],	cAB11	cAB11$gi|30018378|ref|NP_830009.1|	868	cAB11$4112		0	99		0	485	6990
9057	1014.99	2027.96	2027.96	0.600603	0	58.33	58.33	166	184	K	DIMAVPTVYLNGESFGSGR	M	Oxidation (M) [3]	1	5378.96	cAB11.13137.13137.2.dta	2	gi|30018584|ref|NP_830215.1|	Alkyl hydroperoxide reductase subunit F [Bacillus cereus ATCC 14579],	cAB11	cAB11$gi|30018584|ref|NP_830215.1|	30	cAB11$9057	M	1	100	M	1	486	6990
9679	1082.04	2162.06	2162.06	1.21828	0	32.07	32.07	50	70	R	AIVTNPSMIFGDEPTGALDSK	S		1	5380.28	cAB11.13140.13140.2.dta	2	gi|30022893|ref|NP_834524.1|	ABC transporter ATP-binding protein [Bacillus cereus ATCC 14579],	cAB11	cAB11$gi|30022893|ref|NP_834524.1|	3	cAB11$9679		0	100	M	1	487	6990
5088	720.856	1439.7	1439.7	1.11065	0	50.26	50.26	100	112	K	GTIMNEAETLFSK	E		1	5381.57	cAB11.13143.13143.2.dta	2	gi|30021055|ref|NP_832686.1|	prephenate dehydrogenase [Bacillus cereus ATCC 14579],	cAB11	cAB11$gi|30021055|ref|NP_832686.1|	9	cAB11$5088		0	100	M	1	488	6990
8361	964.03	1926.04	1926.04	1.21337	0	83.22	83.22	424	442	K	VASIVAEGDEATGINIVLR	A		1	5381.88	cAB11.13144.13144.2.dta	2	gi|30018515|ref|NP_830146.1|	chaperonin GroEL [Bacillus cereus ATCC 14579],	cAB11	cAB11$gi|30018515|ref|NP_830146.1|	123	cAB11$8361		0	100		0	488	6990
4836	700.384	1398.75	1398.75	0.0386058	1	25.11	25.11	108	120	R	RGDAAPMVIIELV	-	Oxidation (M) [7]	1	5382.26	cAB11.13145.13145.2.dta	2	gi|30018407|ref|NP_830038.1|	50S ribosomal protein L17 [Bacillus cereus ATCC 14579],	cAB11	cAB11$gi|30018407|ref|NP_830038.1|	11	cAB11$4836	M	1	101	M	1	489	6990
11981	773.897	3091.56	3091.56	0.91766	1	15.15	15.15	138	167	K	HLPESFVIAGNVGTPEAVRELENAGADATK	V		1	5384.12	cAB11.13148.13148.4.dta	4	gi|30023481|ref|NP_835112.1|	guanosine 5'-monophosphate oxidoreductase [Bacillus cereus ATCC 14579],	cAB11	cAB11$gi|30023481|ref|NP_835112.1|	60	cAB11$11981		0	101		0	489	6990
7951	933.475	1864.94	1864.93	1.93734	0	51.79	51.79	333	350	K	AFEEFAPVNSGTLASLGR	K		1	5384.47	cAB11.13149.13149.2.dta	2	gi|30023098|ref|NP_834729.1|	NADH dehydrogenase [Bacillus cereus ATCC 14579],	cAB11	cAB11$gi|30023098|ref|NP_834729.1|	21	cAB11$7951		0	101		0	489	6990
7497	895.946	1789.88	1789.88	0.431873	1	46.88	44.9233	432	447	R	TKEEIDTLVNEMGAIQ	-		1	5385.42	cAB11.13151.13151.2.dta	2	gi|30022308|ref|NP_833939.1|	glycine dehydrogenase subunit 1 [Bacillus cereus ATCC 14579],	cAB11	cAB11$gi|30022308|ref|NP_833939.1|	16	cAB11$7497		0	101	M	1	490	6990
9989	1124.57	2247.13	2247.13	1.24826	0	69.36	69.36	83	104	K	SANVNNVPVLFDPVGAGATSYR	T		1	5386.35	cAB11.13153.13153.2.dta	2	gi|30018627|ref|NP_830258.1|	hydroxyethylthiazole kinase [Bacillus cereus ATCC 14579],	cAB11	cAB11$gi|30018627|ref|NP_830258.1|	3	cAB11$9989		0	101		0	490	6990
12942	1028.25	4108.99	4108.98	1.92335	0	53.52	53.52	289	326	K	VAITSQNHGYAVEEESVENTDLEITHVALNDGTVEGLR	H		1	5387.31	cAB11.13155.13155.4.dta	4	gi|30021976|ref|NP_833607.1|	carbamoyl phosphate synthase small subunit [Bacillus cereus ATCC 14579],	cAB11	cAB11$gi|30021976|ref|NP_833607.1|	17	cAB11$12942		0	101		0	490	6990
4485	679.367	1356.72	1356.72	0.958932	0	49	49	182	192	K	YETLTYLDVLK	E		1	5387.62	cAB11.13156.13156.2.dta	2	gi|30021913|ref|NP_833544.1|	uridylate kinase [Bacillus cereus ATCC 14579],	cAB11	cAB11$gi|30021913|ref|NP_833544.1|	26	cAB11$4485		0	101		0	490	6990
4116	652.396	1302.78	1302.78	1.01629	0	66.54	66.54	26	38	K	TTLTAAITTVLAK	A		1	5388.56	cAB11.13158.13158.2.dta	2	gi|30018378|ref|NP_830009.1|	elongation factor Tu [Bacillus cereus ATCC 14579],	cAB11	cAB11$gi|30018378|ref|NP_830009.1|	868	cAB11$4116		0	101		0	490	6990
8352	963.481	1924.95	1924.94	2.49878	0	70.39	70.39	297	315	K	LGDYVITEAGFGADLGAEK	F		1	5388.87	cAB11.13159.13159.2.dta	2	gi|30020238|ref|NP_831869.1|	formate--tetrahydrofolate ligase [Bacillus cereus ATCC 14579],	cAB11	cAB11$gi|30020238|ref|NP_831869.1|	49	cAB11$8352		0	101		0	490	6990
9678	1082.04	2162.06	2162.06	0.209985	0	42.96	42.96	50	70	R	AIVTNPSMIFGDEPTGALDSK	S		1	5391.53	cAB11.13163.13163.2.dta	2	gi|30022893|ref|NP_834524.1|	ABC transporter ATP-binding protein [Bacillus cereus ATCC 14579],	cAB11	cAB11$gi|30022893|ref|NP_834524.1|	3	cAB11$9678		0	101	M	1	491	6990
5526	753.397	1504.78	1504.78	0.79746	0	42.24	42.24	59	73	R	DIAAEGGDILFVGTK	K		1	5391.91	cAB11.13164.13164.2.dta	2	gi|30021915|ref|NP_833546.1|	30S ribosomal protein S2 [Bacillus cereus ATCC 14579],	cAB11	cAB11$gi|30021915|ref|NP_833546.1|	104	cAB11$5526		0	101		0	491	6990
4319	666.868	1331.72	1331.72	1.51008	0	58	58	229	240	R	AGDIFQVVLSQR	L		1	5394.43	cAB11.13170.13170.2.dta	2	gi|30019385|ref|NP_831016.1|	anthranilate synthase component I [Bacillus cereus ATCC 14579],	cAB11	cAB11$gi|30019385|ref|NP_831016.1|	8	cAB11$4319		0	101		0	491	6990
9058	1014.99	2027.96	2027.96	1.14302	0	39.35	39.35	166	184	K	DIMAVPTVYLNGESFGSGR	M	Oxidation (M) [3]	1	5394.77	cAB11.13171.13171.2.dta	2	gi|30018584|ref|NP_830215.1|	Alkyl hydroperoxide reductase subunit F [Bacillus cereus ATCC 14579],	cAB11	cAB11$gi|30018584|ref|NP_830215.1|	30	cAB11$9058	M	1	102	M	1	492	6990
7766	918.515	1835.01	1835.01	0.954762	0	31.93	31.93	250	267	K	SIFPGIQGGPLMHVIAAK	A		1	5395.15	cAB11.13172.13172.2.dta	2	gi|30023347|ref|NP_834978.1|	serine hydroxymethyltransferase [Bacillus cereus ATCC 14579],	cAB11	cAB11$gi|30023347|ref|NP_834978.1|	57	cAB11$7766		0	102	M	1	493	6990
7498	895.947	1789.88	1789.88	1.25875	1	67.97	66.0133	432	447	R	TKEEIDTLVNEMGAIQ	-		1	5396.43	cAB11.13175.13175.2.dta	2	gi|30022308|ref|NP_833939.1|	glycine dehydrogenase subunit 1 [Bacillus cereus ATCC 14579],	cAB11	cAB11$gi|30022308|ref|NP_833939.1|	16	cAB11$7498		0	102	M	1	494	6990
10041	566.811	2263.21	2263.21	-0.273947	1	21.06	21.06	1	19	-	MHEQILGAIKEFDTIIIHR	H		1	5396.76	cAB11.13176.13176.4.dta	4	gi|30022683|ref|NP_834314.1|	phosphoesterase, DHH family protein [Bacillus cereus ATCC 14579],	cAB11	cAB11$gi|30022683|ref|NP_834314.1|	4	cAB11$10041		0	102	M	1	495	6990
4119	652.398	1302.78	1302.78	4.20947	0	66.99	66.99	26	38	K	TTLTAAITTVLAK	A		1	5399.33	cAB11.13182.13182.2.dta	2	gi|30018378|ref|NP_830009.1|	elongation factor Tu [Bacillus cereus ATCC 14579],	cAB11	cAB11$gi|30018378|ref|NP_830009.1|	868	cAB11$4119		0	102		0	495	6990
8350	963.479	1924.94	1924.94	0.846779	0	72.5	72.5	297	315	K	LGDYVITEAGFGADLGAEK	F		1	5400.58	cAB11.13185.13185.2.dta	2	gi|30020238|ref|NP_831869.1|	formate--tetrahydrofolate ligase [Bacillus cereus ATCC 14579],	cAB11	cAB11$gi|30020238|ref|NP_831869.1|	49	cAB11$8350		0	102		0	495	6990
9805	1098.99	2195.97	2195.97	1.25411	0	113.27	113.27	253	272	K	NGENVFFDANGDLQLSDDAR	H		1	5402.84	cAB11.13190.13190.2.dta	2	gi|XX|ref|AE016877_ATCC14579_4_pos3670539@3669373|	Glutamine synthetase, type I,	cAB11	cAB11$gi|XX|ref|AE016877_ATCC14579_4_pos3670539@3669373|	67	cAB11$9805		0	102		0	495	6990
12944	1028.26	4108.99	4108.98	2.04016	0	64.51	64.51	289	326	K	VAITSQNHGYAVEEESVENTDLEITHVALNDGTVEGLR	H		1	5404.15	cAB11.13193.13193.4.dta	4	gi|30021976|ref|NP_833607.1|	carbamoyl phosphate synthase small subunit [Bacillus cereus ATCC 14579],	cAB11	cAB11$gi|30021976|ref|NP_833607.1|	17	cAB11$12944		0	102		0	495	6990
5740	771.919	1541.82	1541.82	-0.15566	0	26.56	26.56	90	102	K	TINIVIPYYGYAR	Q		1	5404.51	cAB11.13194.13194.2.dta	2	gi|30018321|ref|NP_829952.1|	ribose-phosphate pyrophosphokinase [Bacillus cereus ATCC 14579],	cAB11	cAB11$gi|30018321|ref|NP_829952.1|	89	cAB11$5740		0	102		0	495	6990
11453	697.851	2787.38	2787.37	0.562895	1	20.5	20.5	228	251	K	MLTEIGEEENVESYIHNALQNKVK	I		1	5405.8	cAB11.13197.13197.4.dta	4	gi|30022669|ref|NP_834300.1|	methylcitrate synthase [Bacillus cereus ATCC 14579],	cAB11	cAB11$gi|30022669|ref|NP_834300.1|	8	cAB11$11453		0	102	M	1	496	6990
9494	1061.58	2121.15	2121.14	1.12109	0	56.87	56.87	300	319	K	EGLTLVSGGTDNHLILIDVR	N		1	5406.12	cAB11.13198.13198.2.dta	2	gi|30023347|ref|NP_834978.1|	serine hydroxymethyltransferase [Bacillus cereus ATCC 14579],	cAB11	cAB11$gi|30023347|ref|NP_834978.1|	57	cAB11$9494		0	102		0	496	6990
7765	918.513	1835.01	1835.01	-0.178745	0	48.38	48.38	250	267	K	SIFPGIQGGPLMHVIAAK	A		1	5406.5	cAB11.13199.13199.2.dta	2	gi|30023347|ref|NP_834978.1|	serine hydroxymethyltransferase [Bacillus cereus ATCC 14579],	cAB11	cAB11$gi|30023347|ref|NP_834978.1|	57	cAB11$7765		0	102	M	1	497	6990
4318	666.867	1331.72	1331.72	0.233533	0	50.09	50.09	229	240	R	AGDIFQVVLSQR	L		1	5407.46	cAB11.13201.13201.2.dta	2	gi|30019385|ref|NP_831016.1|	anthranilate synthase component I [Bacillus cereus ATCC 14579],	cAB11	cAB11$gi|30019385|ref|NP_831016.1|	8	cAB11$4318		0	102		0	497	6990
7499	895.947	1789.88	1789.88	1.66101	1	47.7	45.7433	432	447	R	TKEEIDTLVNEMGAIQ	-		1	5407.78	cAB11.13202.13202.2.dta	2	gi|30022308|ref|NP_833939.1|	glycine dehydrogenase subunit 1 [Bacillus cereus ATCC 14579],	cAB11	cAB11$gi|30022308|ref|NP_833939.1|	16	cAB11$7499		0	102	M	1	498	6990
6274	812.972	1623.93	1623.93	1.44526	0	25.13	25.13	202	216	R	LILISPGPVETNLMK	N		1	5409.67	cAB11.13205.13205.2.dta	2	gi|30023113|ref|NP_834744.1|	Short chain dehydrogenase [Bacillus cereus ATCC 14579],	cAB11	cAB11$gi|30023113|ref|NP_834744.1|	2	cAB11$6274		0	102	M	1	499	6990
7767	918.515	1835.02	1835.01	1.685	0	32.95	32.95	250	267	K	SIFPGIQGGPLMHVIAAK	A		1	5410.02	cAB11.13206.13206.2.dta	2	gi|30023347|ref|NP_834978.1|	serine hydroxymethyltransferase [Bacillus cereus ATCC 14579],	cAB11	cAB11$gi|30023347|ref|NP_834978.1|	57	cAB11$7767		0	102	M	1	500	6990
7666	908.479	1814.94	1814.94	1.4579	0	35.22	35.22	141	156	K	YLPLQPDGTISLEDVR	Q		1	5411.66	cAB11.13210.13210.2.dta	2	gi|30023021|ref|NP_834652.1|	cysteine desulfhydrase [Bacillus cereus ATCC 14579],	cAB11	cAB11$gi|30023021|ref|NP_834652.1|	28	cAB11$7666		0	102		0	500	6990
8351	963.479	1924.94	1924.94	1.35589	0	53.57	53.57	297	315	K	LGDYVITEAGFGADLGAEK	F		1	5411.97	cAB11.13211.13211.2.dta	2	gi|30020238|ref|NP_831869.1|	formate--tetrahydrofolate ligase [Bacillus cereus ATCC 14579],	cAB11	cAB11$gi|30020238|ref|NP_831869.1|	49	cAB11$8351		0	102		0	500	6990
7077	861.953	1721.89	1721.89	1.81429	0	51.88	51.88	234	248	K	VVEIGTVDEIFYNPK	H		1	5412.35	cAB11.13212.13212.2.dta	2	gi|30019336|ref|NP_830967.1|	oligopeptide transport ATP-binding protein oppD [Bacillus cereus ATCC 14579],	cAB11	cAB11$gi|30019336|ref|NP_830967.1|	4	cAB11$7077		0	102		0	500	6990
12724	923.973	3691.86	3691.85	2.26201	2	27.99	27.99	181	216	R	MGAEVFHALKAVLHDKGLNTAVGDEGGFAPNLGSNR	E		1	5413.15	cAB11.13214.13214.4.dta	4	gi|30023172|ref|NP_834803.1|	phosphopyruvate hydratase [Bacillus cereus ATCC 14579],	cAB11	cAB11$gi|30023172|ref|NP_834803.1|	152	cAB11$12724		0	102	M	1	501	6990
9806	1099	2195.98	2195.97	2.02826	0	86.83	86.83	253	272	K	NGENVFFDANGDLQLSDDAR	H		1	5413.5	cAB11.13215.13215.2.dta	2	gi|XX|ref|AE016877_ATCC14579_4_pos3670539@3669373|	Glutamine synthetase, type I,	cAB11	cAB11$gi|XX|ref|AE016877_ATCC14579_4_pos3670539@3669373|	67	cAB11$9806		0	102		0	501	6990
6623	834.459	1666.9	1666.9	1.55978	0	43.18	43.18	266	281	K	LLDQAQAGDNIGALLR	G		1	5413.88	cAB11.13216.13216.2.dta	2	gi|30018378|ref|NP_830009.1|	elongation factor Tu [Bacillus cereus ATCC 14579],	cAB11	cAB11$gi|30018378|ref|NP_830009.1|	868	cAB11$6623		0	102		0	501	6990
5748	771.921	1541.83	1541.82	1.66037	0	45.43	45.43	90	102	K	TINIVIPYYGYAR	Q		1	5414.83	cAB11.13218.13218.2.dta	2	gi|30018321|ref|NP_829952.1|	ribose-phosphate pyrophosphokinase [Bacillus cereus ATCC 14579],	cAB11	cAB11$gi|30018321|ref|NP_829952.1|	89	cAB11$5748		0	102		0	501	6990
12945	1028.26	4109	4108.98	4.18181	0	31.39	31.39	289	326	K	VAITSQNHGYAVEEESVENTDLEITHVALNDGTVEGLR	H		1	5415.44	cAB11.13220.13220.4.dta	4	gi|30021976|ref|NP_833607.1|	carbamoyl phosphate synthase small subunit [Bacillus cereus ATCC 14579],	cAB11	cAB11$gi|30021976|ref|NP_833607.1|	17	cAB11$12945		0	102		0	501	6990
9493	1061.58	2121.15	2121.14	0.998518	0	68.52	68.52	300	319	K	EGLTLVSGGTDNHLILIDVR	N		1	5416.74	cAB11.13223.13223.2.dta	2	gi|30023347|ref|NP_834978.1|	serine hydroxymethyltransferase [Bacillus cereus ATCC 14579],	cAB11	cAB11$gi|30023347|ref|NP_834978.1|	57	cAB11$9493		0	102		0	501	6990
11454	697.852	2787.38	2787.37	1.17996	1	19.75	19.75	228	251	K	MLTEIGEEENVESYIHNALQNKVK	I		1	5417.71	cAB11.13225.13225.4.dta	4	gi|30022669|ref|NP_834300.1|	methylcitrate synthase [Bacillus cereus ATCC 14579],	cAB11	cAB11$gi|30022669|ref|NP_834300.1|	8	cAB11$11454		0	102	M	1	502	6990
4738	691.852	1381.69	1381.69	0.573936	0	39.64	39.64	169	180	K	LSDELGAFEFVR	E		1	5418.99	cAB11.13228.13228.2.dta	2	gi|30019491|ref|NP_831122.1|	aluminum resistance protein [Bacillus cereus ATCC 14579],	cAB11	cAB11$gi|30019491|ref|NP_831122.1|	2	cAB11$4738		0	102		0	502	6990
9643	541.046	2160.16	2160.16	0.700876	1	48.35	48.35	153	173	R	VRPHDVQAHAAAPKEAPAAPK	S		1	901.507	cAB11.1323.1323.4.dta	4	gi|30019404|ref|NP_831035.1|	dihydrolipoamide acetyltransferase [Bacillus cereus ATCC 14579],	cAB11	cAB11$gi|30019404|ref|NP_831035.1|	33	cAB11$9643		0	102		0	502	6990
7276	877.478	1752.94	1752.94	2.50551	0	60.66	60.66	142	157	R	NLEAGEIVAQVVEVQR	A		1	5420.53	cAB11.13232.13232.2.dta	2	gi|30021952|ref|NP_833583.1|	radical SAM protein [Bacillus cereus ATCC 14579],	cAB11	cAB11$gi|30021952|ref|NP_833583.1|	7	cAB11$7276		0	102		0	502	6990
8441	485.795	1939.15	1939.15	0.233092	2	22.08	22.08	155	171	R	VLLLDEPLGALDFKLRK	D		1	5420.87	cAB11.13233.13233.4.dta	4	gi|30019437|ref|NP_831068.1|	spermidine/putrescine ABC transporter ATP-binding protein [Bacillus cereus ATCC 14579],	cAB11	cAB11$gi|30019437|ref|NP_831068.1|	6	cAB11$8441		0	102		0	502	6990
7665	908.479	1814.94	1814.94	1.39178	0	46.09	46.09	141	156	K	YLPLQPDGTISLEDVR	Q		1	5422.17	cAB11.13236.13236.2.dta	2	gi|30023021|ref|NP_834652.1|	cysteine desulfhydrase [Bacillus cereus ATCC 14579],	cAB11	cAB11$gi|30023021|ref|NP_834652.1|	28	cAB11$7665		0	102		0	502	6990
6109	801.449	1600.88	1600.88	0.985082	0	35.76	35.76	39	53	R	AALPTIQYLVEQGAK	V		1	5422.45	cAB11.13237.13237.2.dta	2	gi|XX|ref|AE016877_ATCC14579_4_pos5042550@5042119|	Phosphoglycerate kinase,	cAB11	cAB11$gi|XX|ref|AE016877_ATCC14579_4_pos5042550@5042119|	15	cAB11$6109		0	102		0	502	6990
1829	541.789	1081.56	1081.56	-0.315284	1	25.88	25.88	440	449	K	GLGGLKFPFM	-	Oxidation (M) [10]	1	5422.82	cAB11.13238.13238.2.dta	2	gi|30021933|ref|NP_833564.1|	signal recognition particle protein [Bacillus cereus ATCC 14579],	cAB11	cAB11$gi|30021933|ref|NP_833564.1|	10	cAB11$1829	M	1	103	M	1	503	6990
12722	923.972	3691.86	3691.85	1.60109	2	40.57	40.57	181	216	R	MGAEVFHALKAVLHDKGLNTAVGDEGGFAPNLGSNR	E		1	5423.73	cAB11.13240.13240.4.dta	4	gi|30023172|ref|NP_834803.1|	phosphopyruvate hydratase [Bacillus cereus ATCC 14579],	cAB11	cAB11$gi|30023172|ref|NP_834803.1|	152	cAB11$12722		0	103	M	1	504	6990
5747	771.92	1541.83	1541.82	1.27122	0	50.3	50.3	90	102	K	TINIVIPYYGYAR	Q		1	5425.88	cAB11.13244.13244.2.dta	2	gi|30018321|ref|NP_829952.1|	ribose-phosphate pyrophosphokinase [Bacillus cereus ATCC 14579],	cAB11	cAB11$gi|30018321|ref|NP_829952.1|	89	cAB11$5747		0	103		0	504	6990
9803	1098.99	2195.97	2195.97	0.470862	0	117.82	117.82	253	272	K	NGENVFFDANGDLQLSDDAR	H		1	5426.15	cAB11.13245.13245.2.dta	2	gi|XX|ref|AE016877_ATCC14579_4_pos3670539@3669373|	Glutamine synthetase, type I,	cAB11	cAB11$gi|XX|ref|AE016877_ATCC14579_4_pos3670539@3669373|	67	cAB11$9803		0	103		0	504	6990
4581	684.365	1366.72	1366.72	-0.96655	1	32.86	32.86	316	328	R	VVDLAAYMTSKGL	-		1	5428.98	cAB11.13249.13249.2.dta	2	gi|30023174|ref|NP_834805.1|	glyceraldehyde-3-phosphate dehydrogenase [Bacillus cereus ATCC 14579],	cAB11	cAB11$gi|30023174|ref|NP_834805.1|	115	cAB11$4581		0	103	M	1	505	6990
7664	908.479	1814.94	1814.94	1.11629	0	34.93	34.93	141	156	K	YLPLQPDGTISLEDVR	Q		1	5432.71	cAB11.13257.13257.2.dta	2	gi|30023021|ref|NP_834652.1|	cysteine desulfhydrase [Bacillus cereus ATCC 14579],	cAB11	cAB11$gi|30023021|ref|NP_834652.1|	28	cAB11$7664		0	103		0	505	6990
6111	801.45	1600.88	1600.88	1.59724	0	59.34	59.34	39	53	R	AALPTIQYLVEQGAK	V		1	5433	cAB11.13258.13258.2.dta	2	gi|XX|ref|AE016877_ATCC14579_4_pos5042550@5042119|	Phosphoglycerate kinase,	cAB11	cAB11$gi|XX|ref|AE016877_ATCC14579_4_pos5042550@5042119|	15	cAB11$6111		0	103		0	505	6990
7275	877.476	1752.94	1752.94	-0.209933	0	41.54	41.54	142	157	R	NLEAGEIVAQVVEVQR	A		1	5433.67	cAB11.13260.13260.2.dta	2	gi|30021952|ref|NP_833583.1|	radical SAM protein [Bacillus cereus ATCC 14579],	cAB11	cAB11$gi|30021952|ref|NP_833583.1|	7	cAB11$7275		0	103		0	505	6990
5904	785.44	1568.87	1568.87	-0.332087	0	61.67	61.67	293	306	K	ELIEVELENGAILK	S		1	5434.02	cAB11.13261.13261.2.dta	2	gi|30018584|ref|NP_830215.1|	Alkyl hydroperoxide reductase subunit F [Bacillus cereus ATCC 14579],	cAB11	cAB11$gi|30018584|ref|NP_830215.1|	30	cAB11$5904		0	103		0	505	6990
12723	923.973	3691.86	3691.85	2.26201	2	33.73	33.73	181	216	R	MGAEVFHALKAVLHDKGLNTAVGDEGGFAPNLGSNR	E		1	5434.79	cAB11.13263.13263.4.dta	4	gi|30023172|ref|NP_834803.1|	phosphopyruvate hydratase [Bacillus cereus ATCC 14579],	cAB11	cAB11$gi|30023172|ref|NP_834803.1|	152	cAB11$12723		0	103	M	1	506	6990
12441	847.691	3386.74	3386.73	0.967009	1	24.06	24.06	149	177	R	FIYVSLGKVEALLPVSEQMPNEQYKPHDR	I		1	5435.1	cAB11.13264.13264.4.dta	4	gi|30021905|ref|NP_833536.1|	transcription elongation factor NusA [Bacillus cereus ATCC 14579],	cAB11	cAB11$gi|30021905|ref|NP_833536.1|	34	cAB11$12441		0	103	M	1	507	6990
5746	771.92	1541.83	1541.82	1.19339	0	37.8	37.8	90	102	K	TINIVIPYYGYAR	Q		1	5436.76	cAB11.13268.13268.2.dta	2	gi|30018321|ref|NP_829952.1|	ribose-phosphate pyrophosphokinase [Bacillus cereus ATCC 14579],	cAB11	cAB11$gi|30018321|ref|NP_829952.1|	89	cAB11$5746		0	103		0	507	6990
5080	719.873	1437.73	1437.73	-0.829083	0	30.54	30.54	168	179	R	ELLTQFGMPFQK	-		1	5437.37	cAB11.13270.13270.2.dta	2	gi|30018392|ref|NP_830023.1|	50S ribosomal protein L5 [Bacillus cereus ATCC 14579],	cAB11	cAB11$gi|30018392|ref|NP_830023.1|	12	cAB11$5080		0	103	M	1	508	6990
9804	1098.99	2195.97	2195.97	0.917134	0	76.2	76.2	253	272	K	NGENVFFDANGDLQLSDDAR	H		1	5439.33	cAB11.13275.13275.2.dta	2	gi|XX|ref|AE016877_ATCC14579_4_pos3670539@3669373|	Glutamine synthetase, type I,	cAB11	cAB11$gi|XX|ref|AE016877_ATCC14579_4_pos3670539@3669373|	67	cAB11$9804		0	103		0	508	6990
4583	684.366	1366.72	1366.72	0.730949	1	42.74	42.74	316	328	R	VVDLAAYMTSKGL	-		1	5440.28	cAB11.13277.13277.2.dta	2	gi|30023174|ref|NP_834805.1|	glyceraldehyde-3-phosphate dehydrogenase [Bacillus cereus ATCC 14579],	cAB11	cAB11$gi|30023174|ref|NP_834805.1|	115	cAB11$4583		0	103	M	1	509	6990
6108	801.449	1600.88	1600.88	0.985082	0	69.02	69.02	39	53	R	AALPTIQYLVEQGAK	V		1	5443.05	cAB11.13282.13282.2.dta	2	gi|XX|ref|AE016877_ATCC14579_4_pos5042550@5042119|	Phosphoglycerate kinase,	cAB11	cAB11$gi|XX|ref|AE016877_ATCC14579_4_pos5042550@5042119|	15	cAB11$6108		0	103		0	509	6990
7663	908.479	1814.94	1814.94	0.917936	0	25.74	25.74	141	156	K	YLPLQPDGTISLEDVR	Q		1	5443.34	cAB11.13283.13283.2.dta	2	gi|30023021|ref|NP_834652.1|	cysteine desulfhydrase [Bacillus cereus ATCC 14579],	cAB11	cAB11$gi|30023021|ref|NP_834652.1|	28	cAB11$7663		0	103		0	509	6990
5905	785.441	1568.87	1568.87	0.445545	0	76.56	76.56	293	306	K	ELIEVELENGAILK	S		1	5444.26	cAB11.13285.13285.2.dta	2	gi|30018584|ref|NP_830215.1|	Alkyl hydroperoxide reductase subunit F [Bacillus cereus ATCC 14579],	cAB11	cAB11$gi|30018584|ref|NP_830215.1|	30	cAB11$5905		0	103		0	509	6990
6711	841.902	1681.79	1681.79	2.07636	0	47.64	47.64	184	198	R	VAGDDMDDSIIQYIK	K		1	5444.56	cAB11.13286.13286.2.dta	2	gi|30022527|ref|NP_834158.1|	rod shape-determining protein mreB [Bacillus cereus ATCC 14579],	cAB11	cAB11$gi|30022527|ref|NP_834158.1|	50	cAB11$6711		0	103	M	1	510	6990
12725	923.973	3691.86	3691.85	3.12878	2	20.15	20.15	181	216	R	MGAEVFHALKAVLHDKGLNTAVGDEGGFAPNLGSNR	E		1	5445.49	cAB11.13288.13288.4.dta	4	gi|30023172|ref|NP_834803.1|	phosphopyruvate hydratase [Bacillus cereus ATCC 14579],	cAB11	cAB11$gi|30023172|ref|NP_834803.1|	152	cAB11$12725		0	103	M	1	511	6990
4942	708.888	1415.76	1415.76	1.3717	0	36.53	36.53	159	171	R	IMDLIAPVGFGQR	G		1	5445.82	cAB11.13289.13289.2.dta	2	gi|30023363|ref|NP_834994.1|	transcription termination factor Rho [Bacillus cereus ATCC 14579],	cAB11	cAB11$gi|30023363|ref|NP_834994.1|	2	cAB11$4942		0	103	M	1	512	6990
12442	847.692	3386.74	3386.73	1.46306	1	18.4	18.4	149	177	R	FIYVSLGKVEALLPVSEQMPNEQYKPHDR	I		1	5446.72	cAB11.13291.13291.4.dta	4	gi|30021905|ref|NP_833536.1|	transcription elongation factor NusA [Bacillus cereus ATCC 14579],	cAB11	cAB11$gi|30021905|ref|NP_833536.1|	34	cAB11$12442		0	103	M	1	513	6990
9436	1053.53	2105.05	2105.04	1.75341	0	84.4	84.4	80	100	K	TNDVAGDGTTTATVLAQAMIR	E		1	5447.43	cAB11.13293.13293.2.dta	2	gi|30018515|ref|NP_830146.1|	chaperonin GroEL [Bacillus cereus ATCC 14579],	cAB11	cAB11$gi|30018515|ref|NP_830146.1|	123	cAB11$9436		0	103	M	1	514	6990
5743	771.92	1541.83	1541.82	1.03773	0	38.14	38.14	90	102	K	TINIVIPYYGYAR	Q		1	5448.4	cAB11.13295.13295.2.dta	2	gi|30018321|ref|NP_829952.1|	ribose-phosphate pyrophosphokinase [Bacillus cereus ATCC 14579],	cAB11	cAB11$gi|30018321|ref|NP_829952.1|	89	cAB11$5743		0	103		0	514	6990
5081	719.874	1437.73	1437.73	0.0194751	0	44.29	44.29	168	179	R	ELLTQFGMPFQK	-		1	5448.69	cAB11.13296.13296.2.dta	2	gi|30018392|ref|NP_830023.1|	50S ribosomal protein L5 [Bacillus cereus ATCC 14579],	cAB11	cAB11$gi|30018392|ref|NP_830023.1|	12	cAB11$5081		0	103	M	1	515	6990
4582	684.366	1366.72	1366.72	0.643147	1	48.09	48.09	316	328	R	VVDLAAYMTSKGL	-		1	5451.28	cAB11.13302.13302.2.dta	2	gi|30023174|ref|NP_834805.1|	glyceraldehyde-3-phosphate dehydrogenase [Bacillus cereus ATCC 14579],	cAB11	cAB11$gi|30023174|ref|NP_834805.1|	115	cAB11$4582		0	103	M	1	516	6990
3082	604.333	1206.65	1206.65	1.01106	0	39.1	39.1	384	395	R	TVGYGVVATIVE	-		1	5451.92	cAB11.13304.13304.2.dta	2	gi|30018378|ref|NP_830009.1|	elongation factor Tu [Bacillus cereus ATCC 14579],	cAB11	cAB11$gi|30018378|ref|NP_830009.1|	868	cAB11$3082		0	103		0	516	6990
6110	801.449	1600.88	1600.88	1.20996	0	65.83	65.83	39	53	R	AALPTIQYLVEQGAK	V		1	5453.78	cAB11.13308.13308.2.dta	2	gi|XX|ref|AE016877_ATCC14579_4_pos5042550@5042119|	Phosphoglycerate kinase,	cAB11	cAB11$gi|XX|ref|AE016877_ATCC14579_4_pos5042550@5042119|	15	cAB11$6110		0	103		0	516	6990
5361	740.378	1478.74	1478.74	1.04075	0	30.98	30.98	79	90	K	ELNIEAPFEYVR	K		1	5454.65	cAB11.13310.13310.2.dta	2	gi|30023320|ref|NP_834951.1|	UDP-N-acetylglucosamine 1-carboxyvinyltransferase [Bacillus cereus ATCC 14579],	cAB11	cAB11$gi|30023320|ref|NP_834951.1|	53	cAB11$5361		0	103		0	516	6990
6710	841.901	1681.79	1681.79	0.768231	0	60.3	60.3	184	198	R	VAGDDMDDSIIQYIK	K		1	5454.93	cAB11.13311.13311.2.dta	2	gi|30022527|ref|NP_834158.1|	rod shape-determining protein mreB [Bacillus cereus ATCC 14579],	cAB11	cAB11$gi|30022527|ref|NP_834158.1|	50	cAB11$6710		0	103	M	1	517	6990
12603	888.206	3548.79	3548.79	0.770685	1	15.78	15.78	91	124	K	NMITGAAQMDGGILVVSAADGPMPQTREHILLSR	Q		1	5455.24	cAB11.13312.13312.4.dta	4	gi|30018378|ref|NP_830009.1|	elongation factor Tu [Bacillus cereus ATCC 14579],	cAB11	cAB11$gi|30018378|ref|NP_830009.1|	868	cAB11$12603		0	103	MMM	3	520	6990
7629	904.002	1805.99	1805.99	0.0304542	0	26.23	26.23	155	171	K	ILILDEPTNGLDPAGIR	Q		1	5455.61	cAB11.13313.13313.2.dta	2	gi|30019509|ref|NP_831140.1|	bacitracin transport ATP-binding protein bcrA [Bacillus cereus ATCC 14579],	cAB11	cAB11$gi|30019509|ref|NP_831140.1|	1	cAB11$7629		0	103		0	520	6990
11609	716.149	2860.57	2860.57	0.617011	1	15.71	15.71	293	319	R	LAEGLQKEGLTLVSGGTDNHLILIDVR	N		1	5456.56	cAB11.13315.13315.4.dta	4	gi|30023347|ref|NP_834978.1|	serine hydroxymethyltransferase [Bacillus cereus ATCC 14579],	cAB11	cAB11$gi|30023347|ref|NP_834978.1|	57	cAB11$11609		0	103		0	520	6990
9435	1053.53	2105.05	2105.04	1.28786	0	99.05	99.05	80	100	K	TNDVAGDGTTTATVLAQAMIR	E		1	5457.3	cAB11.13317.13317.2.dta	2	gi|30018515|ref|NP_830146.1|	chaperonin GroEL [Bacillus cereus ATCC 14579],	cAB11	cAB11$gi|30018515|ref|NP_830146.1|	123	cAB11$9435		0	103	M	1	521	6990
5909	785.441	1568.87	1568.87	1.3889	0	66.34	66.34	293	306	K	ELIEVELENGAILK	S		1	5458.24	cAB11.13320.13320.2.dta	2	gi|30018584|ref|NP_830215.1|	Alkyl hydroperoxide reductase subunit F [Bacillus cereus ATCC 14579],	cAB11	cAB11$gi|30018584|ref|NP_830215.1|	30	cAB11$5909		0	103		0	521	6990
5745	771.92	1541.83	1541.82	1.11556	0	24.31	24.31	90	102	K	TINIVIPYYGYAR	Q		1	5459.19	cAB11.13322.13322.2.dta	2	gi|30018321|ref|NP_829952.1|	ribose-phosphate pyrophosphokinase [Bacillus cereus ATCC 14579],	cAB11	cAB11$gi|30018321|ref|NP_829952.1|	89	cAB11$5745		0	103		0	521	6990
12604	888.207	3548.8	3548.79	2.07817	1	21.54	21.54	91	124	K	NMITGAAQMDGGILVVSAADGPMPQTREHILLSR	Q		1	5460.78	cAB11.13326.13326.4.dta	4	gi|30018378|ref|NP_830009.1|	elongation factor Tu [Bacillus cereus ATCC 14579],	cAB11	cAB11$gi|30018378|ref|NP_830009.1|	868	cAB11$12604		0	103	MMM	3	524	6990
3001	604.332	1206.65	1206.65	0.513819	0	53.93	53.93	384	395	R	TVGYGVVATIVE	-		1	5461.72	cAB11.13328.13328.2.dta	2	gi|30018378|ref|NP_830009.1|	elongation factor Tu [Bacillus cereus ATCC 14579],	cAB11	cAB11$gi|30018378|ref|NP_830009.1|	868	cAB11$3001		0	103		0	524	6990
6107	801.449	1600.88	1600.88	0.522837	0	44.76	44.76	39	53	R	AALPTIQYLVEQGAK	V		1	5464.74	cAB11.13334.13334.2.dta	2	gi|XX|ref|AE016877_ATCC14579_4_pos5042550@5042119|	Phosphoglycerate kinase,	cAB11	cAB11$gi|XX|ref|AE016877_ATCC14579_4_pos5042550@5042119|	15	cAB11$6107		0	103		0	524	6990
5611	760.384	1518.75	1518.75	2.3684	0	19.57	19.57	104	116	K	NIPNIENMVSNFK	T		1	5465.38	cAB11.13336.13336.2.dta	2	gi|30019440|ref|NP_831071.1|	spermidine/putrescine-binding protein [Bacillus cereus ATCC 14579],	cAB11	cAB11$gi|30019440|ref|NP_831071.1|	8	cAB11$5611		0	103	M	1	525	6990
5362	740.379	1478.74	1478.74	1.4465	0	41.35	41.35	79	90	K	ELNIEAPFEYVR	K		1	5466.29	cAB11.13338.13338.2.dta	2	gi|30023320|ref|NP_834951.1|	UDP-N-acetylglucosamine 1-carboxyvinyltransferase [Bacillus cereus ATCC 14579],	cAB11	cAB11$gi|30023320|ref|NP_834951.1|	53	cAB11$5362		0	103		0	525	6990
11610	716.15	2860.57	2860.57	1.12041	1	15.82	15.82	293	319	R	LAEGLQKEGLTLVSGGTDNHLILIDVR	N		1	5468.66	cAB11.13343.13343.4.dta	4	gi|30023347|ref|NP_834978.1|	serine hydroxymethyltransferase [Bacillus cereus ATCC 14579],	cAB11	cAB11$gi|30023347|ref|NP_834978.1|	57	cAB11$11610		0	103		0	525	6990
11065	670.602	2678.38	2678.38	0.330424	2	23.11	23.11	46	69	R	KGEPYATDTLLSLVNQEESTISKR	E		1	5469.28	cAB11.13345.13345.4.dta	4	gi|30021889|ref|NP_833520.1|	aspartate kinase I [Bacillus cereus ATCC 14579],	cAB11	cAB11$gi|30021889|ref|NP_833520.1|	9	cAB11$11065		0	103		0	525	6990
9437	1053.53	2105.05	2105.04	1.99093	0	99.49	99.49	80	100	K	TNDVAGDGTTTATVLAQAMIR	E		1	5469.61	cAB11.13346.13346.2.dta	2	gi|30018515|ref|NP_830146.1|	chaperonin GroEL [Bacillus cereus ATCC 14579],	cAB11	cAB11$gi|30018515|ref|NP_830146.1|	123	cAB11$9437		0	103	M	1	526	6990
3045	604.333	1206.65	1206.65	0.812166	0	55.46	55.46	384	395	R	TVGYGVVATIVE	-		1	5472.69	cAB11.13352.13352.2.dta	2	gi|30018378|ref|NP_830009.1|	elongation factor Tu [Bacillus cereus ATCC 14579],	cAB11	cAB11$gi|30018378|ref|NP_830009.1|	868	cAB11$3045		0	103		0	526	6990
5744	771.92	1541.83	1541.82	1.03773	0	47.53	47.53	90	102	K	TINIVIPYYGYAR	Q		1	5472.93	cAB11.13353.13353.2.dta	2	gi|30018321|ref|NP_829952.1|	ribose-phosphate pyrophosphokinase [Bacillus cereus ATCC 14579],	cAB11	cAB11$gi|30018321|ref|NP_829952.1|	89	cAB11$5744		0	103		0	526	6990
11547	710.147	2836.56	2836.56	1.09569	0	24.06	24.06	500	526	K	HGTIALIENGTPVIALATQEHVNLGIR	G		1	5475.11	cAB11.13357.13357.4.dta	4	gi|30018427|ref|NP_830058.1|	D-fructose-6-phosphate amidotransferase [Bacillus cereus ATCC 14579],	cAB11	cAB11$gi|30018427|ref|NP_830058.1|	47	cAB11$11547		0	103		0	526	6990
5360	740.378	1478.74	1478.74	0.783775	0	47.58	47.58	79	90	K	ELNIEAPFEYVR	K		1	5477.95	cAB11.13362.13362.2.dta	2	gi|30023320|ref|NP_834951.1|	UDP-N-acetylglucosamine 1-carboxyvinyltransferase [Bacillus cereus ATCC 14579],	cAB11	cAB11$gi|30023320|ref|NP_834951.1|	53	cAB11$5360		0	103		0	526	6990
11066	670.602	2678.38	2678.38	1.06221	2	40.28	40.28	46	69	R	KGEPYATDTLLSLVNQEESTISKR	E		1	5480.1	cAB11.13368.13368.4.dta	4	gi|30021889|ref|NP_833520.1|	aspartate kinase I [Bacillus cereus ATCC 14579],	cAB11	cAB11$gi|30021889|ref|NP_833520.1|	9	cAB11$11066		0	103		0	526	6990
3527	622.374	1242.73	1242.73	0.42326	0	38.18	38.18	309	318	R	VLQLLELPYR	V		1	5480.42	cAB11.13369.13369.2.dta	2	gi|30018290|ref|NP_829921.1|	seryl-tRNA synthetase [Bacillus cereus ATCC 14579],	cAB11	cAB11$gi|30018290|ref|NP_829921.1|	14	cAB11$3527		0	103		0	526	6990
3046	604.333	1206.65	1206.65	0.812166	0	54.18	54.18	384	395	R	TVGYGVVATIVE	-		1	5483.69	cAB11.13377.13377.2.dta	2	gi|30018378|ref|NP_830009.1|	elongation factor Tu [Bacillus cereus ATCC 14579],	cAB11	cAB11$gi|30018378|ref|NP_830009.1|	868	cAB11$3046		0	103		0	526	6990
7160	868.963	1735.91	1735.91	0.657868	1	17.9	17.9	2	16	M	STIIDVYAREVLDSR	G		1	5484.96	cAB11.13381.13381.2.dta	2	gi|30023172|ref|NP_834803.1|	phosphopyruvate hydratase [Bacillus cereus ATCC 14579],	cAB11	cAB11$gi|30023172|ref|NP_834803.1|	152	cAB11$7160		0	103		0	526	6990
11546	710.147	2836.56	2836.56	0.757256	0	29.96	29.96	500	526	K	HGTIALIENGTPVIALATQEHVNLGIR	G		1	5486.24	cAB11.13384.13384.4.dta	4	gi|30018427|ref|NP_830058.1|	D-fructose-6-phosphate amidotransferase [Bacillus cereus ATCC 14579],	cAB11	cAB11$gi|30018427|ref|NP_830058.1|	47	cAB11$11546		0	103		0	526	6990
11601	715.35	2857.37	2857.37	1.01982	0	21.33	21.33	284	308	R	GLDISGVTHVYNFDIPQDPESYVHR	I		1	5487.43	cAB11.13387.13387.4.dta	4	gi|30018496|ref|NP_830127.1|	ATP-dependent RNA helicase [Bacillus cereus ATCC 14579],	cAB11	cAB11$gi|30018496|ref|NP_830127.1|	32	cAB11$11601		0	103		0	526	6990
9640	541.046	2160.16	2160.16	0.126843	1	20.01	20.01	153	173	R	VRPHDVQAHAAAPKEAPAAPK	S		1	912.17	cAB11.1339.1339.4.dta	4	gi|30019404|ref|NP_831035.1|	dihydrolipoamide acetyltransferase [Bacillus cereus ATCC 14579],	cAB11	cAB11$gi|30019404|ref|NP_831035.1|	33	cAB11$9640		0	103		0	526	6990
3528	622.374	1242.73	1242.73	0.42326	0	22.38	22.38	309	318	R	VLQLLELPYR	V		1	5493.57	cAB11.13400.13400.2.dta	2	gi|30018290|ref|NP_829921.1|	seryl-tRNA synthetase [Bacillus cereus ATCC 14579],	cAB11	cAB11$gi|30018290|ref|NP_829921.1|	14	cAB11$3528		0	103		0	526	6990
3018	604.332	1206.65	1206.65	0.613268	0	51.34	51.34	384	395	R	TVGYGVVATIVE	-		1	5494.47	cAB11.13402.13402.2.dta	2	gi|30018378|ref|NP_830009.1|	elongation factor Tu [Bacillus cereus ATCC 14579],	cAB11	cAB11$gi|30018378|ref|NP_830009.1|	868	cAB11$3018		0	103		0	526	6990
5742	771.92	1541.83	1541.82	0.8691	0	26.16	26.16	90	102	K	TINIVIPYYGYAR	Q		1	5494.99	cAB11.13404.13404.2.dta	2	gi|30018321|ref|NP_829952.1|	ribose-phosphate pyrophosphokinase [Bacillus cereus ATCC 14579],	cAB11	cAB11$gi|30018321|ref|NP_829952.1|	89	cAB11$5742		0	103		0	526	6990
9778	1093.6	2185.19	2185.19	0.786659	0	47.74	47.74	305	325	R	TNVPNIYAIGDIVPGPPLAHK	A		1	5496.27	cAB11.13407.13407.2.dta	2	gi|30022058|ref|NP_833689.1|	dihydrolipoamide dehydrogenase [Bacillus cereus ATCC 14579],	cAB11	cAB11$gi|30022058|ref|NP_833689.1|	57	cAB11$9778		0	103		0	526	6990
11545	710.146	2836.56	2836.56	0.320107	0	30.91	30.91	500	526	K	HGTIALIENGTPVIALATQEHVNLGIR	G		1	5497.5	cAB11.13410.13410.4.dta	4	gi|30018427|ref|NP_830058.1|	D-fructose-6-phosphate amidotransferase [Bacillus cereus ATCC 14579],	cAB11	cAB11$gi|30018427|ref|NP_830058.1|	47	cAB11$11545		0	103		0	526	6990
5741	771.92	1541.82	1541.82	0.23349	0	24.92	24.92	90	102	K	TINIVIPYYGYAR	Q		1	5499.69	cAB11.13414.13414.2.dta	2	gi|30018321|ref|NP_829952.1|	ribose-phosphate pyrophosphokinase [Bacillus cereus ATCC 14579],	cAB11	cAB11$gi|30018321|ref|NP_829952.1|	89	cAB11$5741		0	103		0	526	6990
3047	604.333	1206.65	1206.65	0.812166	0	54.51	54.51	384	395	R	TVGYGVVATIVE	-		1	5505.05	cAB11.13425.13425.2.dta	2	gi|30018378|ref|NP_830009.1|	elongation factor Tu [Bacillus cereus ATCC 14579],	cAB11	cAB11$gi|30018378|ref|NP_830009.1|	868	cAB11$3047		0	103		0	526	6990
7932	931.969	1861.92	1861.92	2.00599	0	27.47	27.47	108	123	K	IVDELTPDEDDIFLTK	W		1	5505.29	cAB11.13426.13426.2.dta	2	gi|30020437|ref|NP_832068.1|	isochorismatase [Bacillus cereus ATCC 14579],	cAB11	cAB11$gi|30020437|ref|NP_832068.1|	13	cAB11$7932		0	103		0	526	6990
11205	1359.16	2716.3	2716.3	1.59187	0	68.26	68.26	91	117	K	NMITGAAQMDGGILVVSAADGPMPQTR	E	Oxidation (M) [23]	1	5506.23	cAB11.13428.13428.2.dta	2	gi|30018378|ref|NP_830009.1|	elongation factor Tu [Bacillus cereus ATCC 14579],	cAB11	cAB11$gi|30018378|ref|NP_830009.1|	868	cAB11$11205	M	1	104	MMM	3	529	6990
12237	812.182	3244.7	3244.7	0.673098	2	29.89	29.89	185	215	R	VGQVANYDKLTLDVWTDGSIGPKEAISLGAK	I		1	5509.31	cAB11.13435.13435.4.dta	4	gi|30018406|ref|NP_830037.1|	DNA-directed RNA polymerase subunit alpha [Bacillus cereus ATCC 14579],	cAB11	cAB11$gi|30018406|ref|NP_830037.1|	35	cAB11$12237		0	104		0	529	6990
11292	685.364	2737.43	2737.43	0.0193613	2	17.73	17.73	131	154	R	IVFVNKMDKIGADFLYSVGTIHDR	L		1	5512.44	cAB11.13443.13443.4.dta	4	gi|30018377|ref|NP_830008.1|	elongation factor G [Bacillus cereus ATCC 14579],	cAB11	cAB11$gi|30018377|ref|NP_830008.1|	193	cAB11$11292		0	104	M	1	530	6990
6930	852.458	1702.9	1702.9	0.226085	0	41.89	41.89	24	38	K	SLGQNFLIDTNVLNR	I		1	5513.68	cAB11.13446.13446.2.dta	2	gi|30018312|ref|NP_829943.1|	dimethyladenosine transferase [Bacillus cereus ATCC 14579],	cAB11	cAB11$gi|30018312|ref|NP_829943.1|	2	cAB11$6930		0	104		0	530	6990
3060	604.333	1206.65	1206.65	0.911615	0	46.07	46.07	384	395	R	TVGYGVVATIVE	-		1	5515.87	cAB11.13450.13450.2.dta	2	gi|30018378|ref|NP_830009.1|	elongation factor Tu [Bacillus cereus ATCC 14579],	cAB11	cAB11$gi|30018378|ref|NP_830009.1|	868	cAB11$3060		0	104		0	530	6990
11202	1359.16	2716.3	2716.3	0.509517	0	93.15	93.15	91	117	K	NMITGAAQMDGGILVVSAADGPMPQTR	E	Oxidation (M) [23]	1	5516.72	cAB11.13452.13452.2.dta	2	gi|30018378|ref|NP_830009.1|	elongation factor Tu [Bacillus cereus ATCC 14579],	cAB11	cAB11$gi|30018378|ref|NP_830009.1|	868	cAB11$11202	M	1	105	MMM	3	533	6990
7931	931.968	1861.92	1861.92	0.695519	0	22.14	22.14	108	123	K	IVDELTPDEDDIFLTK	W		1	5517.09	cAB11.13453.13453.2.dta	2	gi|30020437|ref|NP_832068.1|	isochorismatase [Bacillus cereus ATCC 14579],	cAB11	cAB11$gi|30020437|ref|NP_832068.1|	13	cAB11$7931		0	105		0	533	6990
5335	738.337	1474.66	1474.66	1.28165	0	52.28	52.28	50	62	K	MMFDGSSIEGFVR	I		1	5520.24	cAB11.13460.13460.2.dta	2	gi|XX|ref|AE016877_ATCC14579_4_pos3670539@3669373|	Glutamine synthetase, type I,	cAB11	cAB11$gi|XX|ref|AE016877_ATCC14579_4_pos3670539@3669373|	67	cAB11$5335		0	105	MM	2	535	6990
5914	786.418	1570.82	1570.81	4.22138	0	32.67	32.67	403	416	R	YGLQAGVFTNNLFK	A		1	5520.86	cAB11.13462.13462.2.dta	2	gi|30020374|ref|NP_832005.1|	succinate-semialdehyde dehydrogenase [NADP+] [Bacillus cereus ATCC 14579],	cAB11	cAB11$gi|30020374|ref|NP_832005.1|	6	cAB11$5914		0	105		0	535	6990
11294	685.365	2737.43	2737.43	1.34908	2	31.22	31.22	131	154	R	IVFVNKMDKIGADFLYSVGTIHDR	L		1	5523.31	cAB11.13468.13468.4.dta	4	gi|30018377|ref|NP_830008.1|	elongation factor G [Bacillus cereus ATCC 14579],	cAB11	cAB11$gi|30018377|ref|NP_830008.1|	193	cAB11$11294		0	105	M	1	536	6990
12236	812.182	3244.7	3244.7	0.673098	2	39.19	39.19	185	215	R	VGQVANYDKLTLDVWTDGSIGPKEAISLGAK	I		1	5524.2	cAB11.13470.13470.4.dta	4	gi|30018406|ref|NP_830037.1|	DNA-directed RNA polymerase subunit alpha [Bacillus cereus ATCC 14579],	cAB11	cAB11$gi|30018406|ref|NP_830037.1|	35	cAB11$12236		0	105		0	536	6990
6929	852.457	1702.9	1702.9	2.11111	0	34.27	34.27	261	276	K	GMPLQTDPTVLYALGK	H		1	5525.25	cAB11.13473.13473.2.dta	2	gi|30022460|ref|NP_834091.1|	hypothetical protein BC4379 [Bacillus cereus ATCC 14579],	cAB11	cAB11$gi|30022460|ref|NP_834091.1|	3	cAB11$6929		0	105	M	1	537	6990
3088	604.333	1206.65	1206.65	1.11051	0	49.77	49.77	384	395	R	TVGYGVVATIVE	-		1	5526.2	cAB11.13475.13475.2.dta	2	gi|30018378|ref|NP_830009.1|	elongation factor Tu [Bacillus cereus ATCC 14579],	cAB11	cAB11$gi|30018378|ref|NP_830009.1|	868	cAB11$3088		0	105		0	537	6990
11200	1359.16	2716.3	2716.3	0.24445	0	80.13	80.13	91	117	K	NMITGAAQMDGGILVVSAADGPMPQTR	E	Oxidation (M) [23]	1	5527.04	cAB11.13477.13477.2.dta	2	gi|30018378|ref|NP_830009.1|	elongation factor Tu [Bacillus cereus ATCC 14579],	cAB11	cAB11$gi|30018378|ref|NP_830009.1|	868	cAB11$11200	M	1	106	MMM	3	540	6990
8264	957.492	1912.97	1912.97	0.786735	1	29.84	29.84	89	106	R	GLLQDFWGDGIPAGPDKK	K		1	5528.92	cAB11.13480.13480.2.dta	2	gi|30020437|ref|NP_832068.1|	isochorismatase [Bacillus cereus ATCC 14579],	cAB11	cAB11$gi|30020437|ref|NP_832068.1|	13	cAB11$8264		0	106		0	540	6990
7628	903.985	1805.96	1805.96	-0.0426367	0	50.09	50.09	94	109	K	ILANFDPIYDATVVQK	L		1	5530.23	cAB11.13483.13483.2.dta	2	gi|30018559|ref|NP_830190.1|	aspartyl/glutamyl-tRNA amidotransferase subunit A [Bacillus cereus ATCC 14579],	cAB11	cAB11$gi|30018559|ref|NP_830190.1|	6	cAB11$7628		0	106		0	540	6990
5336	738.338	1474.66	1474.66	1.4444	0	86.93	86.93	50	62	K	MMFDGSSIEGFVR	I		1	5531.18	cAB11.13485.13485.2.dta	2	gi|XX|ref|AE016877_ATCC14579_4_pos3670539@3669373|	Glutamine synthetase, type I,	cAB11	cAB11$gi|XX|ref|AE016877_ATCC14579_4_pos3670539@3669373|	67	cAB11$5336		0	106	MM	2	542	6990
5913	786.417	1570.82	1570.81	3.53384	0	40.82	40.82	403	416	R	YGLQAGVFTNNLFK	A		1	5532.68	cAB11.13489.13489.2.dta	2	gi|30020374|ref|NP_832005.1|	succinate-semialdehyde dehydrogenase [NADP+] [Bacillus cereus ATCC 14579],	cAB11	cAB11$gi|30020374|ref|NP_832005.1|	6	cAB11$5913		0	106		0	542	6990
[truncated: 128,315 more rows]
