# Supplementary material for: Time-course proteomics dataset to monitor protein-bound methionine oxidation in Bacillus cereus ATCC 14579
Source: Data Brief. 2018 Mar 10;18:394–8. doi: 10.1016/j.dib.2018.03.030 (PMC5996235; doi:10.1016/j.dib.2018.03.030)
Supplement: Supplementary file 4 — Supplementary material [file mmc3.xlsx]

## Sheet: Table S2
Table S2 : List of MS/MS assigned to peptide sequences in the exoproteome analysis of he ΔmsrAB (AB) and wild-type ATCC 14579 ΔpBClin15 (OP) strains.
Query	Observed	Mr (expt)	Mr (calc)	delta	miss	score	score (prot)	start	stop		sequence		modifications	#hits	R.T.	Query title	Charge	Accession	Description	Sample	Label Sample&Protein	Comptage SC colonne V	Label Sample&Spectre	modifications	Nombre d'oxydations	Cumul nombre d'oxydations	Méthionine	Nombre de M	Cumul nombre de M
650	562.285	1122.56	1122.56	0.186182	0	15.96	15.96	212	220	K	LQETENYVK	T		1	697.909	AB11.1006.1006.2.dta	2	gi|30023264|ref|NP_834895.1|	phosphoglycerol transferase [Bacillus cereus ATCC 14579],	AB11	AB11$gi|30023264|ref|NP_834895.1|	24	AB11$650		0	0		0	0
1384	708.871	1415.73	1415.73	0.923202	0	41.38	41.38	72	83	K	LIQNQQETDLSK	I		1	699.126	AB11.1009.1009.2.dta	2	gi|30019953|ref|NP_831584.1|	enterotoxin C [Bacillus cereus ATCC 14579],	AB11	AB11$gi|30019953|ref|NP_831584.1|	8	AB11$1384		0	0		0	0
2204	443.502	1769.98	1769.98	0.285879	1	17.5	17.5	322	336	K	LQQQFAAKPEKVEVR	Y		1	702.014	AB11.1016.1016.4.dta	4	gi|30020129|ref|NP_831760.1|	putative murein endopeptidase [Bacillus cereus ATCC 14579],	AB11	AB11$gi|30020129|ref|NP_831760.1|	88	AB11$2204		0	0		0	0
2206	591	1769.98	1769.98	0.481362	1	16.11	16.11	322	336	K	LQQQFAAKPEKVEVR	Y		1	702.394	AB11.1017.1017.3.dta	3	gi|30020129|ref|NP_831760.1|	putative murein endopeptidase [Bacillus cereus ATCC 14579],	AB11	AB11$gi|30020129|ref|NP_831760.1|	88	AB11$2206		0	0		0	0
1385	708.871	1415.73	1415.73	1.34701	0	55.05	55.05	72	83	K	LIQNQQETDLSK	I		1	702.767	AB11.1018.1018.2.dta	2	gi|30019953|ref|NP_831584.1|	enterotoxin C [Bacillus cereus ATCC 14579],	AB11	AB11$gi|30019953|ref|NP_831584.1|	8	AB11$1385		0	0		0	0
1002	636.365	1270.71	1270.71	1.12614	1	33.6	33.6	365	375	K	ELKVETVTPQK	-		1	703.639	AB11.1020.1020.2.dta	2	gi|30021214|ref|NP_832845.1|	hemolysin BL binding component precursor [Bacillus cereus ATCC 14579],	AB11	AB11$gi|30021214|ref|NP_832845.1|	61	AB11$1002		0	0		0	0
999	636.364	1270.71	1270.71	0.559528	1	48.37	48.37	365	375	K	ELKVETVTPQK	-		1	705.242	AB11.1024.1024.2.dta	2	gi|30021214|ref|NP_832845.1|	hemolysin BL binding component precursor [Bacillus cereus ATCC 14579],	AB11	AB11$gi|30021214|ref|NP_832845.1|	61	AB11$999		0	0		0	0
571	552.799	1103.58	1103.58	0.65967	0	23.47	23.47	191	201	K	TLQGSSGDIVK	L		1	707.611	AB11.1030.1030.2.dta	2	gi|30019951|ref|NP_831582.1|	non-hemolytic enterotoxin lytic component L2 [Bacillus cereus ATCC 14579],	AB11	AB11$gi|30019951|ref|NP_831582.1|	51	AB11$571		0	0		0	0
570	552.798	1103.58	1103.58	-0.0108737	0	21.97	21.97	191	201	K	TLQGSSGDIVK	L		1	709.217	AB11.1034.1034.2.dta	2	gi|30019951|ref|NP_831582.1|	non-hemolytic enterotoxin lytic component L2 [Bacillus cereus ATCC 14579],	AB11	AB11$gi|30019951|ref|NP_831582.1|	51	AB11$570		0	0		0	0
2168	582.284	1743.83	1743.83	0.904906	0	21.02	21.02	220	235	R	VLTAMGHDLTANPNMK	M	Oxidation (M) [5], Oxidation (M) [15]	2	711.967	AB11.1041.1041.3.dta	3	gi|30023271|ref|NP_834902.1|	enterotoxin / cell-wall binding protein [Bacillus cereus ATCC 14579],	AB11	AB11$gi|30023271|ref|NP_834902.1|	37	AB11$2168	MM	2	2	MM	2	2
2167	582.284	1743.83	1743.83	0.492021	0	31.68	31.68	220	235	R	VLTAMGHDLTANPNMK	M	Oxidation (M) [5], Oxidation (M) [15]	2	713.234	AB11.1044.1044.3.dta	3	gi|30023271|ref|NP_834902.1|	enterotoxin / cell-wall binding protein [Bacillus cereus ATCC 14579],	AB11	AB11$gi|30023271|ref|NP_834902.1|	37	AB11$2167	MM	2	4	MM	2	4
1034	429.879	1286.61	1286.62	-0.718163	0	16.45	16.45	500	509	R	HEFTHYLQGR	Y		2	718.587	AB11.1057.1057.3.dta	3	gi|30021271|ref|NP_832902.1|	collagenase [Bacillus cereus ATCC 14579],	AB11	AB11$gi|30021271|ref|NP_832902.1|	62	AB11$1034		0	4		0	4
2169	872.922	1743.83	1743.83	0.954222	0	23.16	23.16	220	235	R	VLTAMGHDLTANPNMK	M	Oxidation (M) [5], Oxidation (M) [15]	2	718.934	AB11.1058.1058.2.dta	2	gi|30023271|ref|NP_834902.1|	enterotoxin / cell-wall binding protein [Bacillus cereus ATCC 14579],	AB11	AB11$gi|30023271|ref|NP_834902.1|	37	AB11$2169	MM	2	6	MM	2	6
2170	872.924	1743.83	1743.83	2.49107	0	24.66	24.66	220	235	R	VLTAMGHDLTANPNMK	M	Oxidation (M) [5], Oxidation (M) [15]	2	723.477	AB11.1069.1069.2.dta	2	gi|30023271|ref|NP_834902.1|	enterotoxin / cell-wall binding protein [Bacillus cereus ATCC 14579],	AB11	AB11$gi|30023271|ref|NP_834902.1|	37	AB11$2170	MM	2	8	MM	2	8
966	629.818	1257.62	1257.62	0.900113	0	65.85	65.85	290	300	K	ELDNAQAEIQK	I		1	724.36	AB11.1071.1071.2.dta	2	gi|30019952|ref|NP_831583.1|	non-hemolytic enterotoxin lytic component L1 [Bacillus cereus ATCC 14579],	AB11	AB11$gi|30019952|ref|NP_831583.1|	38	AB11$966		0	8		0	8
1102	661.851	1321.69	1321.69	0.418404	1	28.83	28.83	135	147	K	FLSTDKGGAADIK	V		2	725.986	AB11.1075.1075.2.dta	2	gi|30019803|ref|NP_831434.1|	flagellin [Bacillus cereus ATCC 14579],	AB11	AB11$gi|30019803|ref|NP_831434.1|	46	AB11$1102		0	8		0	8
1101	661.851	1321.69	1321.69	0.236818	1	26.65	26.65	135	147	K	FLSTDKGGAADIK	V		2	727.239	AB11.1078.1078.2.dta	2	gi|30019803|ref|NP_831434.1|	flagellin [Bacillus cereus ATCC 14579],	AB11	AB11$gi|30019803|ref|NP_831434.1|	46	AB11$1101		0	8		0	8
2724	1012	2021.99	2021.99	1.69437	1	52.23	52.23	406	423	K	LSTNVDTTSEQSQKDTLR	Q		1	730.3	AB11.1085.1085.2.dta	2	gi|30021216|ref|NP_832847.1|	hemolysin BL lytic component L2 [Bacillus cereus ATCC 14579],	AB11	AB11$gi|30021216|ref|NP_832847.1|	119	AB11$2724		0	8		0	8
1103	441.57	1321.69	1321.69	0.459261	1	24.21	24.21	135	147	K	FLSTDKGGAADIK	V		2	731.578	AB11.1088.1088.3.dta	3	gi|30019803|ref|NP_831434.1|	flagellin [Bacillus cereus ATCC 14579],	AB11	AB11$gi|30019803|ref|NP_831434.1|	46	AB11$1103		0	8		0	8
2726	1012	2021.99	2021.99	2.05046	1	65.74	65.74	406	423	K	LSTNVDTTSEQSQKDTLR	Q		1	731.927	AB11.1089.1089.2.dta	2	gi|30021216|ref|NP_832847.1|	hemolysin BL lytic component L2 [Bacillus cereus ATCC 14579],	AB11	AB11$gi|30021216|ref|NP_832847.1|	119	AB11$2726		0	8		0	8
1560	489.917	1466.73	1466.73	0.318395	0	27.4	27.4	357	370	K	SALGHNLTANPNMK	L		1	733.579	AB11.1093.1093.3.dta	3	gi|30018972|ref|NP_830603.1|	enterotoxin / cell-wall binding protein [Bacillus cereus ATCC 14579],	AB11	AB11$gi|30018972|ref|NP_830603.1|	57	AB11$1560		0	8	M	1	9
1561	489.918	1466.73	1466.73	0.563839	0	27.02	27.02	357	370	K	SALGHNLTANPNMK	L		1	734.835	AB11.1096.1096.3.dta	3	gi|30018972|ref|NP_830603.1|	enterotoxin / cell-wall binding protein [Bacillus cereus ATCC 14579],	AB11	AB11$gi|30018972|ref|NP_830603.1|	57	AB11$1561		0	8	M	1	10
2245	600.943	1799.81	1799.81	0.0294476	2	15.92	15.92	121	135	K	SFVDNKEDREGFSDR	L		1	736.429	AB11.1100.1100.3.dta	3	gi|30021216|ref|NP_832847.1|	hemolysin BL lytic component L2 [Bacillus cereus ATCC 14579],	AB11	AB11$gi|30021216|ref|NP_832847.1|	119	AB11$2245		0	8		0	10
1268	689.851	1377.69	1377.69	-0.275824	0	75.62	75.62	547	559	K	YGANTAEVQAVQK	A		1	737.14	AB11.1102.1102.2.dta	2	gi|30020857|ref|NP_832488.1|	bacillolysin [Bacillus cereus ATCC 14579],	AB11	AB11$gi|30020857|ref|NP_832488.1|	13	AB11$1268		0	8		0	10
1269	689.852	1377.69	1377.69	0.34841	0	77.28	77.28	547	559	K	YGANTAEVQAVQK	A		1	737.985	AB11.1104.1104.2.dta	2	gi|30020857|ref|NP_832488.1|	bacillolysin [Bacillus cereus ATCC 14579],	AB11	AB11$gi|30020857|ref|NP_832488.1|	13	AB11$1269		0	8		0	10
1562	734.373	1466.73	1466.73	1.16109	0	41.71	41.71	357	370	K	SALGHNLTANPNMK	L		1	739.6	AB11.1108.1108.2.dta	2	gi|30018972|ref|NP_830603.1|	enterotoxin / cell-wall binding protein [Bacillus cereus ATCC 14579],	AB11	AB11$gi|30018972|ref|NP_830603.1|	57	AB11$1562		0	8	M	1	11
1559	734.372	1466.73	1466.73	0.152039	0	49.92	49.92	357	370	K	SALGHNLTANPNMK	L		1	741.594	AB11.1113.1113.2.dta	2	gi|30018972|ref|NP_830603.1|	enterotoxin / cell-wall binding protein [Bacillus cereus ATCC 14579],	AB11	AB11$gi|30018972|ref|NP_830603.1|	57	AB11$1559		0	8	M	1	12
782	587.838	1173.66	1173.66	0.218121	1	41.03	41.03	354	364	R	TDAVTLKEGIK	E		1	743.182	AB11.1117.1117.2.dta	2	gi|30021214|ref|NP_832845.1|	hemolysin BL binding component precursor [Bacillus cereus ATCC 14579],	AB11	AB11$gi|30021214|ref|NP_832845.1|	61	AB11$782		0	8		0	12
783	587.838	1173.66	1173.66	0.524854	1	47.6	47.6	354	364	R	TDAVTLKEGIK	E		1	746.045	AB11.1124.1124.2.dta	2	gi|30021214|ref|NP_832845.1|	hemolysin BL binding component precursor [Bacillus cereus ATCC 14579],	AB11	AB11$gi|30021214|ref|NP_832845.1|	61	AB11$783		0	8		0	12
632	373.224	1116.65	1116.65	0.0743294	1	26.96	26.96	351	360	K	TLRTDAVTLK	E		1	758.827	AB11.1150.1150.3.dta	3	gi|30021214|ref|NP_832845.1|	hemolysin BL binding component precursor [Bacillus cereus ATCC 14579],	AB11	AB11$gi|30021214|ref|NP_832845.1|	61	AB11$632		0	8		0	12
631	373.224	1116.65	1116.65	-0.0868669	1	26.67	26.67	351	360	K	TLRTDAVTLK	E		1	760.067	AB11.1153.1153.3.dta	3	gi|30021214|ref|NP_832845.1|	hemolysin BL binding component precursor [Bacillus cereus ATCC 14579],	AB11	AB11$gi|30021214|ref|NP_832845.1|	61	AB11$631		0	8		0	12
883	408.554	1222.64	1222.64	-0.251914	0	19.46	19.46	94	103	K	NIHLNQELSR	I		1	774.548	AB11.1185.1185.3.dta	3	gi|30021215|ref|NP_832846.1|	hemolysin BL lytic component L1 [Bacillus cereus ATCC 14579],	AB11	AB11$gi|30021215|ref|NP_832846.1|	59	AB11$883		0	8		0	12
885	408.555	1222.64	1222.64	0.0425309	0	23.61	23.61	94	103	K	NIHLNQELSR	I		1	775.431	AB11.1187.1187.3.dta	3	gi|30021215|ref|NP_832846.1|	hemolysin BL lytic component L1 [Bacillus cereus ATCC 14579],	AB11	AB11$gi|30021215|ref|NP_832846.1|	59	AB11$885		0	8		0	12
1743	515.574	1543.7	1543.7	-0.141219	1	17.61	17.61	337	349	R	YKQSMDGTMQDIK	K		1	779.198	AB11.1196.1196.3.dta	3	gi|30020129|ref|NP_831760.1|	putative murein endopeptidase [Bacillus cereus ATCC 14579],	AB11	AB11$gi|30020129|ref|NP_831760.1|	88	AB11$1743		0	8	MM	2	14
666	565.296	1128.58	1128.58	0.548478	0	33.8	33.8	198	207	K	AQAELQDNLK	K		1	780.094	AB11.1198.1198.2.dta	2	gi|30018861|ref|NP_830492.1|	cell wall-binding protein [Bacillus cereus ATCC 14579],	AB11	AB11$gi|30018861|ref|NP_830492.1|	32	AB11$666		0	8		0	14
3229	817.736	2450.19	2450.18	0.965642	2	38.52	38.52	153	173	K	ILESDEDIMKTQQEDQASVKK	D	Oxidation (M) [9]	1	781.846	AB11.1201.1201.3.dta	3	gi|30023229|ref|NP_834860.1|	N-acetylmuramoyl-L-alanine amidase [Bacillus cereus ATCC 14579],	AB11	AB11$gi|30023229|ref|NP_834860.1|	29	AB11$3229	M	1	9	M	1	15
665	565.296	1128.58	1128.58	0.44215	0	33.3	33.3	198	207	K	AQAELQDNLK	K		1	782.229	AB11.1202.1202.2.dta	2	gi|30018861|ref|NP_830492.1|	cell wall-binding protein [Bacillus cereus ATCC 14579],	AB11	AB11$gi|30018861|ref|NP_830492.1|	32	AB11$665		0	9		0	15
1744	515.574	1543.7	1543.7	0.325192	1	20.84	20.84	337	349	R	YKQSMDGTMQDIK	K		1	782.566	AB11.1203.1203.3.dta	3	gi|30020129|ref|NP_831760.1|	putative murein endopeptidase [Bacillus cereus ATCC 14579],	AB11	AB11$gi|30020129|ref|NP_831760.1|	88	AB11$1744		0	9	MM	2	17
3230	817.736	2450.19	2450.18	1.03911	2	18.92	18.92	153	173	K	ILESDEDIMKTQQEDQASVKK	D	Oxidation (M) [9]	1	783.453	AB11.1205.1205.3.dta	3	gi|30023229|ref|NP_834860.1|	N-acetylmuramoyl-L-alanine amidase [Bacillus cereus ATCC 14579],	AB11	AB11$gi|30023229|ref|NP_834860.1|	29	AB11$3230	M	1	10	M	1	18
806	591.285	1180.56	1180.55	0.428612	0	38.06	38.06	359	369	K	GYNLTANPGMK	L	Oxidation (M) [10]	1	788.555	AB11.1215.1215.2.dta	2	gi|30018861|ref|NP_830492.1|	cell wall-binding protein [Bacillus cereus ATCC 14579],	AB11	AB11$gi|30018861|ref|NP_830492.1|	32	AB11$806	M	1	11	M	1	19
807	591.285	1180.56	1180.55	0.835201	0	41.49	41.49	359	369	K	GYNLTANPGMK	L	Oxidation (M) [10]	1	789.751	AB11.1218.1218.2.dta	2	gi|30018861|ref|NP_830492.1|	cell wall-binding protein [Bacillus cereus ATCC 14579],	AB11	AB11$gi|30018861|ref|NP_830492.1|	32	AB11$807	M	1	12	M	1	20
786	588.299	1174.58	1174.58	1.0608	0	38.56	38.56	109	120	R	AGANTDSEILGK	L		2	790.638	AB11.1220.1220.2.dta	2	gi|30018972|ref|NP_830603.1|	enterotoxin / cell-wall binding protein [Bacillus cereus ATCC 14579],	AB11	AB11$gi|30018972|ref|NP_830603.1|	57	AB11$786		0	12		0	20
784	588.299	1174.58	1174.58	0.226463	0	38.7	38.7	109	120	R	AGANTDSEILGK	L		2	791.875	AB11.1223.1223.2.dta	2	gi|30018972|ref|NP_830603.1|	enterotoxin / cell-wall binding protein [Bacillus cereus ATCC 14579],	AB11	AB11$gi|30018972|ref|NP_830603.1|	57	AB11$784		0	12		0	20
1232	680.313	1358.61	1358.61	0.959068	0	39.59	39.59	229	240	R	SYNEGTNNFVSK	D		1	792.212	AB11.1224.1224.2.dta	2	gi|30021625|ref|NP_833256.1|	hemolysin II [Bacillus cereus ATCC 14579],	AB11	AB11$gi|30021625|ref|NP_833256.1|	27	AB11$1232		0	12		0	20
2041	568.313	1701.92	1701.91	1.00828	2	35.14	35.14	180	194	K	TIDEKEASLVVDKQK	L		1	793.456	AB11.1227.1227.3.dta	3	gi|30018861|ref|NP_830492.1|	cell wall-binding protein [Bacillus cereus ATCC 14579],	AB11	AB11$gi|30018861|ref|NP_830492.1|	32	AB11$2041		0	12		0	20
608	558.272	1114.53	1114.53	0.0251227	0	18.72	18.72	182	190	K	LYQNSTDFK	N		1	793.826	AB11.1228.1228.2.dta	2	gi|30021215|ref|NP_832846.1|	hemolysin BL lytic component L1 [Bacillus cereus ATCC 14579],	AB11	AB11$gi|30021215|ref|NP_832846.1|	59	AB11$608		0	12		0	20
2040	568.312	1701.91	1701.91	0.0387798	2	36.12	36.12	180	194	K	TIDEKEASLVVDKQK	L		1	795.088	AB11.1231.1231.3.dta	3	gi|30018861|ref|NP_830492.1|	cell wall-binding protein [Bacillus cereus ATCC 14579],	AB11	AB11$gi|30018861|ref|NP_830492.1|	32	AB11$2040		0	12		0	20
609	558.273	1114.53	1114.53	0.904418	0	16.46	16.46	182	190	K	LYQNSTDFK	N		1	795.458	AB11.1232.1232.2.dta	2	gi|30021215|ref|NP_832846.1|	hemolysin BL lytic component L1 [Bacillus cereus ATCC 14579],	AB11	AB11$gi|30021215|ref|NP_832846.1|	59	AB11$609		0	12		0	20
888	612.329	1222.64	1222.64	1.02074	0	35.06	35.06	94	103	K	NIHLNQELSR	I		1	796.323	AB11.1234.1234.2.dta	2	gi|30021215|ref|NP_832846.1|	hemolysin BL lytic component L1 [Bacillus cereus ATCC 14579],	AB11	AB11$gi|30021215|ref|NP_832846.1|	59	AB11$888		0	12		0	20
1231	680.313	1358.61	1358.61	0.50272	0	39.78	39.78	229	240	R	SYNEGTNNFVSK	D		1	797.047	AB11.1236.1236.2.dta	2	gi|30021625|ref|NP_833256.1|	hemolysin II [Bacillus cereus ATCC 14579],	AB11	AB11$gi|30021625|ref|NP_833256.1|	27	AB11$1231		0	12		0	20
887	612.329	1222.64	1222.64	0.61179	0	28.69	28.69	94	103	K	NIHLNQELSR	I		1	797.915	AB11.1238.1238.2.dta	2	gi|30021215|ref|NP_832846.1|	hemolysin BL lytic component L1 [Bacillus cereus ATCC 14579],	AB11	AB11$gi|30021215|ref|NP_832846.1|	59	AB11$887		0	12		0	20
380	497.26	992.505	992.504	0.615615	0	22.16	22.16	201	209	R	ATFGSQLNR	L		3	801.034	AB11.1246.1246.2.dta	2	gi|30019803|ref|NP_831434.1|	flagellin [Bacillus cereus ATCC 14579],	AB11	AB11$gi|30019803|ref|NP_831434.1|	46	AB11$380		0	12		0	20
616	372.557	1114.65	1114.65	0.476383	0	29.49	29.49	337	346	K	FLKPNLNAAK	D		1	802.239	AB11.1249.1249.3.dta	3	gi|30021214|ref|NP_832845.1|	hemolysin BL binding component precursor [Bacillus cereus ATCC 14579],	AB11	AB11$gi|30021214|ref|NP_832845.1|	61	AB11$616		0	12		0	20
381	497.26	992.505	992.504	0.615615	0	38.85	38.85	201	209	R	ATFGSQLNR	L		3	802.933	AB11.1251.1251.2.dta	2	gi|30019803|ref|NP_831434.1|	flagellin [Bacillus cereus ATCC 14579],	AB11	AB11$gi|30019803|ref|NP_831434.1|	46	AB11$381		0	12		0	20
613	372.557	1114.65	1114.65	0.314897	0	37.46	37.46	337	346	K	FLKPNLNAAK	D		1	803.772	AB11.1253.1253.3.dta	3	gi|30021214|ref|NP_832845.1|	hemolysin BL binding component precursor [Bacillus cereus ATCC 14579],	AB11	AB11$gi|30021214|ref|NP_832845.1|	61	AB11$613		0	12		0	20
1807	788.893	1575.77	1575.77	-0.0425189	0	32.66	32.66	280	293	R	VVGVAYSNINEMHK	A	Oxidation (M) [12]	1	811.757	AB11.1273.1273.2.dta	2	gi|30021214|ref|NP_832845.1|	hemolysin BL binding component precursor [Bacillus cereus ATCC 14579],	AB11	AB11$gi|30021214|ref|NP_832845.1|	61	AB11$1807	M	1	13	M	1	21
2326	914.957	1827.9	1827.9	1.33377	1	35.39	33.4333	234	251	K	AQADAEAQAEVKAQEAAK	A		1	812.467	AB11.1275.1275.2.dta	2	gi|30018972|ref|NP_830603.1|	enterotoxin / cell-wall binding protein [Bacillus cereus ATCC 14579],	AB11	AB11$gi|30018972|ref|NP_830603.1|	57	AB11$2326		0	13		0	21
2158	581.298	1740.87	1740.87	-0.256194	0	15.91	15.91	138	153	K	SIVGSIVKPGMDEHEK	V	Oxidation (M) [11]	1	813.354	AB11.1277.1277.3.dta	3	gi|30020129|ref|NP_831760.1|	putative murein endopeptidase [Bacillus cereus ATCC 14579],	AB11	AB11$gi|30020129|ref|NP_831760.1|	88	AB11$2158	M	1	14	M	1	22
1811	788.894	1575.77	1575.77	1.67093	0	30.2	30.2	280	293	R	VVGVAYSNINEMHK	A	Oxidation (M) [12]	1	813.726	AB11.1278.1278.2.dta	2	gi|30021214|ref|NP_832845.1|	hemolysin BL binding component precursor [Bacillus cereus ATCC 14579],	AB11	AB11$gi|30021214|ref|NP_832845.1|	61	AB11$1811	M	1	15	M	1	23
2325	914.956	1827.9	1827.9	1.00553	1	36.13	34.1733	234	251	K	AQADAEAQAEVKAQEAAK	A		1	814.082	AB11.1279.1279.2.dta	2	gi|30018972|ref|NP_830603.1|	enterotoxin / cell-wall binding protein [Bacillus cereus ATCC 14579],	AB11	AB11$gi|30018972|ref|NP_830603.1|	57	AB11$2325		0	15		0	23
2160	581.298	1740.87	1740.87	0.157392	0	21.19	21.19	138	153	K	SIVGSIVKPGMDEHEK	V	Oxidation (M) [11]	1	814.968	AB11.1281.1281.3.dta	3	gi|30020129|ref|NP_831760.1|	putative murein endopeptidase [Bacillus cereus ATCC 14579],	AB11	AB11$gi|30020129|ref|NP_831760.1|	88	AB11$2160	M	1	16	M	1	24
2162	871.444	1740.87	1740.87	1.28671	0	18.13	18.13	138	153	K	SIVGSIVKPGMDEHEK	V	Oxidation (M) [11]	1	823.353	AB11.1302.1302.2.dta	2	gi|30020129|ref|NP_831760.1|	putative murein endopeptidase [Bacillus cereus ATCC 14579],	AB11	AB11$gi|30020129|ref|NP_831760.1|	88	AB11$2162	M	1	17	M	1	25
1045	431.251	1290.73	1290.73	0.847583	2	16.6	16.6	391	400	K	RYKEDLNLIK	N		1	826.562	AB11.1310.1310.3.dta	3	gi|30021216|ref|NP_832847.1|	hemolysin BL lytic component L2 [Bacillus cereus ATCC 14579],	AB11	AB11$gi|30021216|ref|NP_832847.1|	119	AB11$1045		0	17		0	25
500	531.771	1061.53	1061.53	-0.433337	0	41.76	41.76	3	11	R	INTNINSMR	T		3	830.279	AB11.1319.1319.2.dta	2	gi|30019803|ref|NP_831434.1|	flagellin [Bacillus cereus ATCC 14579],	AB11	AB11$gi|30019803|ref|NP_831434.1|	46	AB11$500		0	17	M	1	26
1479	482.259	1443.76	1443.76	-0.217488	1	15.91	15.91	251	263	K	GKEINNSILEAEK	K		1	830.614	AB11.1320.1320.3.dta	3	gi|30021216|ref|NP_832847.1|	hemolysin BL lytic component L2 [Bacillus cereus ATCC 14579],	AB11	AB11$gi|30021216|ref|NP_832847.1|	119	AB11$1479		0	17		0	26
501	531.772	1061.53	1061.53	-0.075363	0	57.36	57.36	3	11	R	INTNINSMR	T		3	831.865	AB11.1323.1323.2.dta	2	gi|30019803|ref|NP_831434.1|	flagellin [Bacillus cereus ATCC 14579],	AB11	AB11$gi|30019803|ref|NP_831434.1|	46	AB11$501		0	17	M	1	27
1482	722.886	1443.76	1443.76	0.971078	1	42.29	42.29	251	263	K	GKEINNSILEAEK	K		1	832.549	AB11.1325.1325.2.dta	2	gi|30021216|ref|NP_832847.1|	hemolysin BL lytic component L2 [Bacillus cereus ATCC 14579],	AB11	AB11$gi|30021216|ref|NP_832847.1|	119	AB11$1482		0	17		0	27
1481	722.886	1443.76	1443.76	0.804845	1	65.79	65.79	251	263	K	GKEINNSILEAEK	K		1	834.118	AB11.1329.1329.2.dta	2	gi|30021216|ref|NP_832847.1|	hemolysin BL lytic component L2 [Bacillus cereus ATCC 14579],	AB11	AB11$gi|30021216|ref|NP_832847.1|	119	AB11$1481		0	17		0	27
857	604.79	1207.57	1207.56	0.690647	0	20.1	20.1	153	162	K	ILESDEDIMK	T	Oxidation (M) [9]	1	835.011	AB11.1331.1331.2.dta	2	gi|30023229|ref|NP_834860.1|	N-acetylmuramoyl-L-alanine amidase [Bacillus cereus ATCC 14579],	AB11	AB11$gi|30023229|ref|NP_834860.1|	29	AB11$857	M	1	18	M	1	28
884	408.555	1222.64	1222.64	-0.0310802	0	33.13	33.13	94	103	K	NIHLNQELSR	I		1	835.889	AB11.1333.1333.3.dta	3	gi|30021215|ref|NP_832846.1|	hemolysin BL lytic component L1 [Bacillus cereus ATCC 14579],	AB11	AB11$gi|30021215|ref|NP_832846.1|	59	AB11$884		0	18		0	28
856	604.79	1207.56	1207.56	0.392526	0	26.51	26.51	153	162	K	ILESDEDIMK	T	Oxidation (M) [9]	1	836.236	AB11.1334.1334.2.dta	2	gi|30023229|ref|NP_834860.1|	N-acetylmuramoyl-L-alanine amidase [Bacillus cereus ATCC 14579],	AB11	AB11$gi|30023229|ref|NP_834860.1|	29	AB11$856	M	1	19	M	1	29
886	408.555	1222.64	1222.64	0.0425309	0	26.37	26.37	94	103	K	NIHLNQELSR	I		1	837.095	AB11.1336.1336.3.dta	3	gi|30021215|ref|NP_832846.1|	hemolysin BL lytic component L1 [Bacillus cereus ATCC 14579],	AB11	AB11$gi|30021215|ref|NP_832846.1|	59	AB11$886		0	19		0	29
2557	651.982	1952.92	1952.92	0.307744	1	16.41	16.41	182	199	K	LYQNSTDFKNNVGGPDGK	G		1	839.218	AB11.1341.1341.3.dta	3	gi|30021215|ref|NP_832846.1|	hemolysin BL lytic component L1 [Bacillus cereus ATCC 14579],	AB11	AB11$gi|30021215|ref|NP_832846.1|	59	AB11$2557		0	19		0	29
934	415.888	1244.64	1244.64	-0.892625	1	19.06	19.06	404	414	K	GNKIDVLMPDK	G	Oxidation (M) [8]	1	839.605	AB11.1342.1342.3.dta	3	gi|30018972|ref|NP_830603.1|	enterotoxin / cell-wall binding protein [Bacillus cereus ATCC 14579],	AB11	AB11$gi|30018972|ref|NP_830603.1|	57	AB11$934	M	1	20	M	1	30
2558	651.982	1952.92	1952.92	0.876123	1	20.27	20.27	182	199	K	LYQNSTDFKNNVGGPDGK	G		1	840.477	AB11.1344.1344.3.dta	3	gi|30021215|ref|NP_832846.1|	hemolysin BL lytic component L1 [Bacillus cereus ATCC 14579],	AB11	AB11$gi|30021215|ref|NP_832846.1|	59	AB11$2558		0	20		0	30
636	560.786	1119.56	1119.56	0.394799	0	19.05	19.05	781	790	K	FQVVGQAEDK	S		1	840.861	AB11.1345.1345.2.dta	2	gi|30018848|ref|NP_830479.1|	immune inhibitor A precursor [Bacillus cereus ATCC 14579],	AB11	AB11$gi|30018848|ref|NP_830479.1|	30	AB11$636		0	20		0	30
935	415.888	1244.64	1244.64	-0.603386	1	15.2	15.2	404	414	K	GNKIDVLMPDK	G	Oxidation (M) [8]	1	841.2	AB11.1346.1346.3.dta	3	gi|30018972|ref|NP_830603.1|	enterotoxin / cell-wall binding protein [Bacillus cereus ATCC 14579],	AB11	AB11$gi|30018972|ref|NP_830603.1|	57	AB11$935	M	1	21	M	1	31
1277	691.802	1381.59	1381.59	0.591348	0	19.47	19.47	192	202	R	MQYTESMVYSK	S	Oxidation (M) [7]	1	843.34	AB11.1351.1351.2.dta	2	gi|30023138|ref|NP_834769.1|	perfringolysin O precursor [Bacillus cereus ATCC 14579],	AB11	AB11$gi|30023138|ref|NP_834769.1|	27	AB11$1277	M	1	22	MM	2	33
1760	519.639	1555.89	1555.89	0.444118	2	25.31	25.31	190	202	K	IDQLKNEILNTKK	A		1	844.587	AB11.1354.1354.3.dta	3	gi|30021216|ref|NP_832847.1|	hemolysin BL lytic component L2 [Bacillus cereus ATCC 14579],	AB11	AB11$gi|30021216|ref|NP_832847.1|	119	AB11$1760		0	22		0	33
1759	519.638	1555.89	1555.89	0.21274	2	20.15	20.15	190	202	K	IDQLKNEILNTKK	A		1	846.209	AB11.1358.1358.3.dta	3	gi|30021216|ref|NP_832847.1|	hemolysin BL lytic component L2 [Bacillus cereus ATCC 14579],	AB11	AB11$gi|30021216|ref|NP_832847.1|	119	AB11$1759		0	22		0	33
2885	711.047	2130.12	2130.12	0.51922	2	33.89	31.9333	265	284	K	AVQEATEQGKTALEIESAKK	A		1	846.571	AB11.1359.1359.3.dta	3	gi|30021216|ref|NP_832847.1|	hemolysin BL lytic component L2 [Bacillus cereus ATCC 14579],	AB11	AB11$gi|30021216|ref|NP_832847.1|	119	AB11$2885		0	22		0	33
1985	555.953	1664.84	1664.84	0.460706	1	23.75	23.75	189	203	R	EQAAQLTAQTDKFSK	N		1	846.955	AB11.1360.1360.3.dta	3	gi|30019057|ref|NP_830688.1|	S-layer protein / N-acetylmuramoyl-L-alanine amidase [Bacillus cereus ATCC 14579],	AB11	AB11$gi|30019057|ref|NP_830688.1|	12	AB11$1985		0	22		0	33
2886	711.047	2130.12	2130.12	0.85723	2	42.11	40.1533	265	284	K	AVQEATEQGKTALEIESAKK	A		1	847.831	AB11.1362.1362.3.dta	3	gi|30021216|ref|NP_832847.1|	hemolysin BL lytic component L2 [Bacillus cereus ATCC 14579],	AB11	AB11$gi|30021216|ref|NP_832847.1|	119	AB11$2886		0	22		0	33
3241	822.351	2464.03	2464.03	1.4456	0	42.75	42.75	47	67	K	THTSYNTFNNDQADNMTMSLK	V	Oxidation (M) [16], Oxidation (M) [18]	1	850.218	AB11.1368.1368.3.dta	3	gi|30019265|ref|NP_830896.1|	cytotoxin K [Bacillus cereus ATCC 14579],	AB11	AB11$gi|30019265|ref|NP_830896.1|	24	AB11$3241	MM	2	24	MM	2	35
549	545.259	1088.5	1088.5	1.31281	0	21.36	21.36	238	246	R	TYLYESDAK	G		1	851.474	AB11.1371.1371.2.dta	2	gi|30019265|ref|NP_830896.1|	cytotoxin K [Bacillus cereus ATCC 14579],	AB11	AB11$gi|30019265|ref|NP_830896.1|	24	AB11$549		0	24		0	35
785	588.299	1174.58	1174.58	1.0608	0	36.75	36.75	109	120	R	AGANTDSEILGK	L		2	853.026	AB11.1375.1375.2.dta	2	gi|30018972|ref|NP_830603.1|	enterotoxin / cell-wall binding protein [Bacillus cereus ATCC 14579],	AB11	AB11$gi|30018972|ref|NP_830603.1|	57	AB11$785		0	24		0	35
548	545.259	1088.5	1088.5	0.412493	0	17.97	17.97	238	246	R	TYLYESDAK	G		1	854.22	AB11.1378.1378.2.dta	2	gi|30019265|ref|NP_830896.1|	cytotoxin K [Bacillus cereus ATCC 14579],	AB11	AB11$gi|30019265|ref|NP_830896.1|	24	AB11$548		0	24		0	35
787	588.3	1174.58	1174.58	1.46946	0	33.82	33.82	109	120	R	AGANTDSEILGK	L		2	854.555	AB11.1379.1379.2.dta	2	gi|30018972|ref|NP_830603.1|	enterotoxin / cell-wall binding protein [Bacillus cereus ATCC 14579],	AB11	AB11$gi|30018972|ref|NP_830603.1|	57	AB11$787		0	24		0	35
1299	694.376	1386.74	1386.74	1.17614	1	30.75	30.75	253	264	K	EINNSILEAEKK	A		1	856.11	AB11.1383.1383.2.dta	2	gi|30021216|ref|NP_832847.1|	hemolysin BL lytic component L2 [Bacillus cereus ATCC 14579],	AB11	AB11$gi|30021216|ref|NP_832847.1|	119	AB11$1299		0	24		0	35
1761	778.955	1555.9	1555.89	1.32207	2	27.56	27.56	190	202	K	IDQLKNEILNTKK	A		1	856.463	AB11.1384.1384.2.dta	2	gi|30021216|ref|NP_832847.1|	hemolysin BL lytic component L2 [Bacillus cereus ATCC 14579],	AB11	AB11$gi|30021216|ref|NP_832847.1|	119	AB11$1761		0	24		0	35
344	481.264	960.513	960.513	-0.0135344	0	42.03	42.03	275	283	K	TALEIESAK	K		1	857.687	AB11.1387.1387.2.dta	2	gi|30021216|ref|NP_832847.1|	hemolysin BL lytic component L2 [Bacillus cereus ATCC 14579],	AB11	AB11$gi|30021216|ref|NP_832847.1|	119	AB11$344		0	24		0	35
429	512.811	1023.61	1023.61	0.68581	0	29.75	29.75	388	397	R	IIGALPQGQK	V		1	858.016	AB11.1388.1388.2.dta	2	gi|30023266|ref|NP_834897.1|	N-acetylmuramoyl-L-alanine amidase [Bacillus cereus ATCC 14579],	AB11	AB11$gi|30023266|ref|NP_834897.1|	41	AB11$429		0	24		0	35
428	512.811	1023.61	1023.61	0.0996476	0	45.09	45.09	388	397	R	IIGALPQGQK	V		1	859.168	AB11.1391.1391.2.dta	2	gi|30023266|ref|NP_834897.1|	N-acetylmuramoyl-L-alanine amidase [Bacillus cereus ATCC 14579],	AB11	AB11$gi|30023266|ref|NP_834897.1|	41	AB11$428		0	24		0	35
343	481.263	960.512	960.513	-0.325868	0	43.16	43.16	275	283	K	TALEIESAK	K		1	859.504	AB11.1392.1392.2.dta	2	gi|30021216|ref|NP_832847.1|	hemolysin BL lytic component L2 [Bacillus cereus ATCC 14579],	AB11	AB11$gi|30021216|ref|NP_832847.1|	119	AB11$343		0	24		0	35
1298	694.376	1386.74	1386.74	0.830007	1	39.14	39.14	253	264	K	EINNSILEAEKK	A		1	860.734	AB11.1395.1395.2.dta	2	gi|30021216|ref|NP_832847.1|	hemolysin BL lytic component L2 [Bacillus cereus ATCC 14579],	AB11	AB11$gi|30021216|ref|NP_832847.1|	119	AB11$1298		0	24		0	35
659	563.794	1125.57	1125.57	-0.0373143	0	20.36	20.36	291	299	K	TVVYEQMLK	E	Oxidation (M) [7]	1	862.705	AB11.1400.1400.2.dta	2	gi|30020129|ref|NP_831760.1|	putative murein endopeptidase [Bacillus cereus ATCC 14579],	AB11	AB11$gi|30020129|ref|NP_831760.1|	88	AB11$659	M	1	25	M	1	36
658	563.794	1125.57	1125.57	-0.143927	0	31.97	31.97	291	299	K	TVVYEQMLK	E	Oxidation (M) [7]	1	864.255	AB11.1404.1404.2.dta	2	gi|30020129|ref|NP_831760.1|	putative murein endopeptidase [Bacillus cereus ATCC 14579],	AB11	AB11$gi|30020129|ref|NP_831760.1|	88	AB11$658	M	1	26	M	1	37
614	372.557	1114.65	1114.65	0.39564	0	29.02	29.02	337	346	K	FLKPNLNAAK	D		1	865.086	AB11.1406.1406.3.dta	3	gi|30021214|ref|NP_832845.1|	hemolysin BL binding component precursor [Bacillus cereus ATCC 14579],	AB11	AB11$gi|30021214|ref|NP_832845.1|	61	AB11$614		0	26		0	37
611	372.557	1114.65	1114.65	-0.331046	0	35.37	35.37	337	346	K	FLKPNLNAAK	D		1	866.638	AB11.1410.1410.3.dta	3	gi|30021214|ref|NP_832845.1|	hemolysin BL binding component precursor [Bacillus cereus ATCC 14579],	AB11	AB11$gi|30021214|ref|NP_832845.1|	61	AB11$611		0	26		0	37
1609	741.366	1480.72	1480.72	0.913747	0	49.9	49.9	276	288	K	NTDQSNLQVAYTK	H		1	869.703	AB11.1418.1418.2.dta	2	gi|30019265|ref|NP_830896.1|	cytotoxin K [Bacillus cereus ATCC 14579],	AB11	AB11$gi|30019265|ref|NP_830896.1|	24	AB11$1609		0	26		0	37
1610	741.366	1480.72	1480.72	1.25142	0	64.28	64.28	276	288	K	NTDQSNLQVAYTK	H		1	871.207	AB11.1422.1422.2.dta	2	gi|30019265|ref|NP_830896.1|	cytotoxin K [Bacillus cereus ATCC 14579],	AB11	AB11$gi|30019265|ref|NP_830896.1|	24	AB11$1610		0	26		0	37
291	453.756	905.497	905.497	0.191055	1	18.52	18.52	45	51	K	LLDDFRK	E		1	877.037	AB11.1437.1437.2.dta	2	gi|30020129|ref|NP_831760.1|	putative murein endopeptidase [Bacillus cereus ATCC 14579],	AB11	AB11$gi|30020129|ref|NP_831760.1|	88	AB11$291		0	26		0	37
295	302.84	905.497	905.497	0.305909	1	38.62	38.62	45	51	K	LLDDFRK	E		1	881.711	AB11.1449.1449.3.dta	3	gi|30020129|ref|NP_831760.1|	putative murein endopeptidase [Bacillus cereus ATCC 14579],	AB11	AB11$gi|30020129|ref|NP_831760.1|	88	AB11$295		0	26		0	37
913	617.838	1233.66	1233.66	0.499327	0	16.14	16.14	483	493	K	SVETIKPEFGK	H		1	882.041	AB11.1450.1450.2.dta	2	gi|30018848|ref|NP_830479.1|	immune inhibitor A precursor [Bacillus cereus ATCC 14579],	AB11	AB11$gi|30018848|ref|NP_830479.1|	30	AB11$913		0	26		0	37
296	302.84	905.498	905.497	0.504695	1	29.68	29.68	45	51	K	LLDDFRK	E		1	883.216	AB11.1453.1453.3.dta	3	gi|30020129|ref|NP_831760.1|	putative murein endopeptidase [Bacillus cereus ATCC 14579],	AB11	AB11$gi|30020129|ref|NP_831760.1|	88	AB11$296		0	26		0	37
914	617.839	1233.66	1233.66	2.08809	0	30.61	30.61	483	493	K	SVETIKPEFGK	H		1	885.451	AB11.1459.1459.2.dta	2	gi|30018848|ref|NP_830479.1|	immune inhibitor A precursor [Bacillus cereus ATCC 14579],	AB11	AB11$gi|30018848|ref|NP_830479.1|	30	AB11$914		0	26		0	37
641	561.259	1120.5	1120.5	0.522979	0	25.03	25.03	81	90	K	ADSNFEDVPK	T		1	888.152	AB11.1466.1466.2.dta	2	gi|30019051|ref|NP_830682.1|	S-layer protein / peptidoglycan endo-beta-N-acetylglucosaminidase [Bacillus cereus ATCC 14579],	AB11	AB11$gi|30019051|ref|NP_830682.1|	23	AB11$641		0	26		0	37
1413	475.237	1422.69	1422.69	0.206651	1	22.34	22.34	240	251	R	AAVSQEYADKWR	A		1	890.068	AB11.1471.1471.3.dta	3	gi|30018852|ref|NP_830483.1|	phospholipase C [Bacillus cereus ATCC 14579],	AB11	AB11$gi|30018852|ref|NP_830483.1|	14	AB11$1413		0	26		0	37
1412	475.237	1422.69	1422.69	-0.447041	1	24.05	24.05	240	251	R	AAVSQEYADKWR	A		1	891.604	AB11.1475.1475.3.dta	3	gi|30018852|ref|NP_830483.1|	phospholipase C [Bacillus cereus ATCC 14579],	AB11	AB11$gi|30018852|ref|NP_830483.1|	14	AB11$1412		0	26		0	37
1696	762.366	1522.72	1522.72	0.60878	0	33.6	33.6	70	84	R	NPYTPGGGYAQGSVR	M		1	893.107	AB11.1479.1479.2.dta	2	gi|30021629|ref|NP_833260.1|	hypothetical protein BC3527 [Bacillus cereus ATCC 14579],	AB11	AB11$gi|30021629|ref|NP_833260.1|	5	AB11$1696		0	26		0	37
976	631.323	1260.63	1260.63	0.56083	0	30.43	30.43	388	399	K	STVGNISNDINK	L		1	894.285	AB11.1482.1482.2.dta	2	gi|30021625|ref|NP_833256.1|	hemolysin II [Bacillus cereus ATCC 14579],	AB11	AB11$gi|30021625|ref|NP_833256.1|	27	AB11$976		0	26		0	37
2118	576.952	1727.83	1727.83	-0.0775538	0	23.91	23.91	220	235	R	VLTAMGHDLTANPNMK	M	Oxidation (M) [5]	2	894.628	AB11.1483.1483.3.dta	3	gi|30023271|ref|NP_834902.1|	enterotoxin / cell-wall binding protein [Bacillus cereus ATCC 14579],	AB11	AB11$gi|30023271|ref|NP_834902.1|	37	AB11$2118	M	1	27	MM	2	39
2119	576.952	1727.83	1727.83	-0.0775538	0	31.06	31.06	220	235	R	VLTAMGHDLTANPNMK	M	Oxidation (M) [5]	2	895.493	AB11.1485.1485.3.dta	3	gi|30023271|ref|NP_834902.1|	enterotoxin / cell-wall binding protein [Bacillus cereus ATCC 14579],	AB11	AB11$gi|30023271|ref|NP_834902.1|	37	AB11$2119	M	1	28	MM	2	41
2034	566.993	1697.96	1697.96	-0.298594	2	19.54	19.54	361	375	K	EGIKELKVETVTPQK	-		1	897.036	AB11.1489.1489.3.dta	3	gi|30021214|ref|NP_832845.1|	hemolysin BL binding component precursor [Bacillus cereus ATCC 14579],	AB11	AB11$gi|30021214|ref|NP_832845.1|	61	AB11$2034		0	28		0	41
975	631.323	1260.63	1260.63	-0.0261774	0	40.44	40.44	388	399	K	STVGNISNDINK	L		1	897.404	AB11.1490.1490.2.dta	2	gi|30021625|ref|NP_833256.1|	hemolysin II [Bacillus cereus ATCC 14579],	AB11	AB11$gi|30021625|ref|NP_833256.1|	27	AB11$975		0	28		0	41
2035	566.993	1697.96	1697.96	-0.0865747	2	20.98	20.98	361	375	K	EGIKELKVETVTPQK	-		1	898.602	AB11.1493.1493.3.dta	3	gi|30021214|ref|NP_832845.1|	hemolysin BL binding component precursor [Bacillus cereus ATCC 14579],	AB11	AB11$gi|30021214|ref|NP_832845.1|	61	AB11$2035		0	28		0	41
1266	459.902	1376.69	1376.69	-0.445272	1	22.37	22.37	661	672	K	EISDTLPMKDTK	M		1	900.956	AB11.1499.1499.3.dta	3	gi|30018742|ref|NP_830373.1|	collagenase [Bacillus cereus ATCC 14579],	AB11	AB11$gi|30018742|ref|NP_830373.1|	50	AB11$1266		0	28	M	1	42
860	605.291	1208.57	1208.57	-0.077778	0	36.67	36.67	368	378	K	DYSGNAVDLQK	I		1	902.516	AB11.1503.1503.2.dta	2	gi|30021271|ref|NP_832902.1|	collagenase [Bacillus cereus ATCC 14579],	AB11	AB11$gi|30021271|ref|NP_832902.1|	62	AB11$860		0	28		0	42
861	605.291	1208.57	1208.57	0.633808	0	35.42	35.42	368	378	K	DYSGNAVDLQK	I		1	903.702	AB11.1506.1506.2.dta	2	gi|30021271|ref|NP_832902.1|	collagenase [Bacillus cereus ATCC 14579],	AB11	AB11$gi|30021271|ref|NP_832902.1|	62	AB11$861		0	28		0	42
1597	738.871	1475.73	1475.73	0.618001	0	39.86	39.86	417	430	K	IAGTEPTSFSPQNK	D		1	904.041	AB11.1507.1507.2.dta	2	gi|30018848|ref|NP_830479.1|	immune inhibitor A precursor [Bacillus cereus ATCC 14579],	AB11	AB11$gi|30018848|ref|NP_830479.1|	30	AB11$1597		0	28		0	42
2125	864.926	1727.84	1727.83	2.61715	0	34.87	34.87	220	235	R	VLTAMGHDLTANPNMK	M	Oxidation (M) [5]	2	905.654	AB11.1511.1511.2.dta	2	gi|30023271|ref|NP_834902.1|	enterotoxin / cell-wall binding protein [Bacillus cereus ATCC 14579],	AB11	AB11$gi|30023271|ref|NP_834902.1|	37	AB11$2125	M	1	29	MM	2	44
1598	738.871	1475.73	1475.73	0.699317	0	39.82	39.82	417	430	K	IAGTEPTSFSPQNK	D		1	906.526	AB11.1513.1513.2.dta	2	gi|30018848|ref|NP_830479.1|	immune inhibitor A precursor [Bacillus cereus ATCC 14579],	AB11	AB11$gi|30018848|ref|NP_830479.1|	30	AB11$1598		0	29		0	44
355	489.256	976.498	976.498	0.291859	0	18.14	18.14	162	170	K	GQVFNVGEK	V		1	907.235	AB11.1515.1515.2.dta	2	gi|30021340|ref|NP_832971.1|	F0F1 ATP synthase subunit alpha [Bacillus cereus ATCC 14579],	AB11	AB11$gi|30021340|ref|NP_832971.1|	16	AB11$355		0	29		0	44
2121	864.925	1727.84	1727.83	1.48278	0	45.32	45.32	220	235	R	VLTAMGHDLTANPNMK	M	Oxidation (M) [5]	2	908.446	AB11.1518.1518.2.dta	2	gi|30023271|ref|NP_834902.1|	enterotoxin / cell-wall binding protein [Bacillus cereus ATCC 14579],	AB11	AB11$gi|30023271|ref|NP_834902.1|	37	AB11$2121	M	1	30	MM	2	46
1486	723.894	1445.77	1445.77	0.42607	1	46.29	46.29	172	184	K	TVLDKDSNNLSIK	A		1	910.039	AB11.1522.1522.2.dta	2	gi|30019951|ref|NP_831582.1|	non-hemolytic enterotoxin lytic component L2 [Bacillus cereus ATCC 14579],	AB11	AB11$gi|30019951|ref|NP_831582.1|	51	AB11$1486		0	30		0	46
1487	723.894	1445.77	1445.77	1.10391	1	43.91	43.91	172	184	K	TVLDKDSNNLSIK	A		1	911.594	AB11.1526.1526.2.dta	2	gi|30019951|ref|NP_831582.1|	non-hemolytic enterotoxin lytic component L2 [Bacillus cereus ATCC 14579],	AB11	AB11$gi|30019951|ref|NP_831582.1|	51	AB11$1487		0	30		0	46
1779	523.297	1566.87	1566.87	2.33587	1	16.07	16.07	517	529	R	YSAKPEKIEVLYK	Q		1	911.949	AB11.1527.1527.3.dta	3	gi|30019146|ref|NP_830777.1|	S-layer-like domain-containing protein [Bacillus cereus ATCC 14579],	AB11	AB11$gi|30019146|ref|NP_830777.1|	29	AB11$1779		0	30		0	46
979	421.531	1261.57	1261.57	-0.814063	0	19.34	19.34	535	545	R	FGHDVFSPDNK	G		1	913.504	AB11.1531.1531.3.dta	3	gi|30023264|ref|NP_834895.1|	phosphoglycerol transferase [Bacillus cereus ATCC 14579],	AB11	AB11$gi|30023264|ref|NP_834895.1|	24	AB11$979		0	30		0	46
336	474.756	947.497	947.496	0.173088	0	19.05	19.05	168	175	K	FISEPEVK	E		1	914.354	AB11.1533.1533.2.dta	2	gi|30020857|ref|NP_832488.1|	bacillolysin [Bacillus cereus ATCC 14579],	AB11	AB11$gi|30020857|ref|NP_832488.1|	13	AB11$336		0	30		0	46
574	553.767	1105.52	1105.52	-0.0515595	0	67.93	67.93	65	74	R	NTQDAMSALR	T		3	916.644	AB11.1539.1539.2.dta	2	gi|30019803|ref|NP_831434.1|	flagellin [Bacillus cereus ATCC 14579],	AB11	AB11$gi|30019803|ref|NP_831434.1|	46	AB11$574		0	30	M	1	47
575	553.767	1105.52	1105.52	-0.0515595	0	55.92	55.92	65	74	R	NTQDAMSALR	T		3	917.832	AB11.1542.1542.2.dta	2	gi|30019803|ref|NP_831434.1|	flagellin [Bacillus cereus ATCC 14579],	AB11	AB11$gi|30019803|ref|NP_831434.1|	46	AB11$575		0	30	M	1	48
219	427.237	852.46	852.459	0.344885	0	16.84	16.84	351	357	K	IYDLTTK	L		1	918.17	AB11.1543.1543.2.dta	2	gi|30021216|ref|NP_832847.1|	hemolysin BL lytic component L2 [Bacillus cereus ATCC 14579],	AB11	AB11$gi|30021216|ref|NP_832847.1|	119	AB11$219		0	30		0	48
218	427.237	852.46	852.459	0.2745	0	15.24	15.24	351	357	K	IYDLTTK	L		1	918.989	AB11.1545.1545.2.dta	2	gi|30021216|ref|NP_832847.1|	hemolysin BL lytic component L2 [Bacillus cereus ATCC 14579],	AB11	AB11$gi|30021216|ref|NP_832847.1|	119	AB11$218		0	30		0	48
426	512.811	1023.61	1023.61	-0.271588	0	32.68	32.68	388	397	R	IIGALPQGQK	V		1	920.535	AB11.1549.1549.2.dta	2	gi|30023266|ref|NP_834897.1|	N-acetylmuramoyl-L-alanine amidase [Bacillus cereus ATCC 14579],	AB11	AB11$gi|30023266|ref|NP_834897.1|	41	AB11$426		0	30		0	48
427	512.811	1023.61	1023.61	-0.154356	0	21.14	21.14	388	397	R	IIGALPQGQK	V		1	922.085	AB11.1553.1553.2.dta	2	gi|30023266|ref|NP_834897.1|	N-acetylmuramoyl-L-alanine amidase [Bacillus cereus ATCC 14579],	AB11	AB11$gi|30023266|ref|NP_834897.1|	41	AB11$427		0	30		0	48
209	423.258	844.502	844.502	-0.133807	0	25.66	25.66	861	868	R	IGLNSTIK	G		1	922.419	AB11.1554.1554.2.dta	2	gi|30018742|ref|NP_830373.1|	collagenase [Bacillus cereus ATCC 14579],	AB11	AB11$gi|30018742|ref|NP_830373.1|	50	AB11$209		0	30		0	48
210	423.258	844.502	844.502	-0.0627589	0	25.56	25.56	861	868	R	IGLNSTIK	G		1	924.399	AB11.1559.1559.2.dta	2	gi|30018742|ref|NP_830373.1|	collagenase [Bacillus cereus ATCC 14579],	AB11	AB11$gi|30018742|ref|NP_830373.1|	50	AB11$210		0	30		0	48
660	563.795	1125.58	1125.57	1.59741	0	21.65	21.65	291	299	K	TVVYEQMLK	E	Oxidation (M) [7]	1	925.952	AB11.1563.1563.2.dta	2	gi|30020129|ref|NP_831760.1|	putative murein endopeptidase [Bacillus cereus ATCC 14579],	AB11	AB11$gi|30020129|ref|NP_831760.1|	88	AB11$660	M	1	31	M	1	49
661	563.797	1125.58	1125.57	4.08503	0	30.31	30.31	291	299	K	TVVYEQMLK	E	Oxidation (M) [7]	1	927.153	AB11.1566.1566.2.dta	2	gi|30020129|ref|NP_831760.1|	putative murein endopeptidase [Bacillus cereus ATCC 14579],	AB11	AB11$gi|30020129|ref|NP_831760.1|	88	AB11$661	M	1	32	M	1	50
722	573.306	1144.6	1144.6	-0.0358205	0	55.03	55.03	86	95	K	VADTEQLIEK	K		1	927.49	AB11.1567.1567.2.dta	2	gi|30023229|ref|NP_834860.1|	N-acetylmuramoyl-L-alanine amidase [Bacillus cereus ATCC 14579],	AB11	AB11$gi|30023229|ref|NP_834860.1|	29	AB11$722		0	32		0	50
721	573.306	1144.6	1144.6	-0.350341	0	41.4	41.4	86	95	K	VADTEQLIEK	K		1	928.34	AB11.1569.1569.2.dta	2	gi|30023229|ref|NP_834860.1|	N-acetylmuramoyl-L-alanine amidase [Bacillus cereus ATCC 14579],	AB11	AB11$gi|30023229|ref|NP_834860.1|	29	AB11$721		0	32		0	50
520	534.77	1067.52	1067.52	-0.226693	0	40.24	40.24	93	102	R	GSYDGTTLVR	M		1	928.678	AB11.1570.1570.2.dta	2	gi|30020857|ref|NP_832488.1|	bacillolysin [Bacillus cereus ATCC 14579],	AB11	AB11$gi|30020857|ref|NP_832488.1|	13	AB11$520		0	32		0	50
307	460.751	919.488	919.488	0.205549	0	29.6	29.6	136	143	K	GQFQVSVR	S		1	931.862	AB11.1578.1578.2.dta	2	gi|XX|ref|AE016877_ATCC14579_6_pos3493156@3492689|	Hypothetical protein bthur0005_31870,	AB11	AB11$gi|XX|ref|AE016877_ATCC14579_6_pos3493156@3492689|	2	AB11$307		0	32		0	50
521	534.77	1067.52	1067.52	-0.114283	0	38.73	38.73	93	102	R	GSYDGTTLVR	M		1	932.188	AB11.1579.1579.2.dta	2	gi|30020857|ref|NP_832488.1|	bacillolysin [Bacillus cereus ATCC 14579],	AB11	AB11$gi|30020857|ref|NP_832488.1|	13	AB11$521		0	32		0	50
306	460.751	919.488	919.488	-0.0554657	0	30.8	30.8	136	143	K	GQFQVSVR	S		1	933.68	AB11.1583.1583.2.dta	2	gi|XX|ref|AE016877_ATCC14579_6_pos3493156@3492689|	Hypothetical protein bthur0005_31870,	AB11	AB11$gi|XX|ref|AE016877_ATCC14579_6_pos3493156@3492689|	2	AB11$306		0	32		0	50
1187	449.254	1344.74	1344.74	-0.101135	1	29.84	29.84	40	52	K	VGNYALGPEGLKK	A		1	936.021	AB11.1589.1589.3.dta	3	gi|30021215|ref|NP_832846.1|	hemolysin BL lytic component L1 [Bacillus cereus ATCC 14579],	AB11	AB11$gi|30021215|ref|NP_832846.1|	59	AB11$1187		0	32		0	50
1189	449.254	1344.74	1344.74	0.434285	1	36.47	36.47	40	52	K	VGNYALGPEGLKK	A		1	937.606	AB11.1593.1593.3.dta	3	gi|30021215|ref|NP_832846.1|	hemolysin BL lytic component L1 [Bacillus cereus ATCC 14579],	AB11	AB11$gi|30021215|ref|NP_832846.1|	59	AB11$1189		0	32		0	50
3121	775.038	2322.09	2322.09	0.95216	1	63.05	63.05	153	172	K	ILESDEDIMKTQQEDQASVK	K	Oxidation (M) [9]	1	942.192	AB11.1605.1605.3.dta	3	gi|30023229|ref|NP_834860.1|	N-acetylmuramoyl-L-alanine amidase [Bacillus cereus ATCC 14579],	AB11	AB11$gi|30023229|ref|NP_834860.1|	29	AB11$3121	M	1	33	M	1	51
3120	775.038	2322.09	2322.09	0.487061	1	45.19	45.19	153	172	K	ILESDEDIMKTQQEDQASVK	K	Oxidation (M) [9]	1	943.769	AB11.1609.1609.3.dta	3	gi|30023229|ref|NP_834860.1|	N-acetylmuramoyl-L-alanine amidase [Bacillus cereus ATCC 14579],	AB11	AB11$gi|30023229|ref|NP_834860.1|	29	AB11$3120	M	1	34	M	1	52
118	402.217	802.419	802.418	0.0947137	0	18.1	18.1	152	158	K	EGITDLR	G		1	945.793	AB11.1614.1614.2.dta	2	gi|30021214|ref|NP_832845.1|	hemolysin BL binding component precursor [Bacillus cereus ATCC 14579],	AB11	AB11$gi|30021214|ref|NP_832845.1|	61	AB11$118		0	34		0	52
1190	673.378	1344.74	1344.74	0.69902	1	42.21	42.21	40	52	K	VGNYALGPEGLKK	A		1	946.982	AB11.1617.1617.2.dta	2	gi|30021215|ref|NP_832846.1|	hemolysin BL lytic component L1 [Bacillus cereus ATCC 14579],	AB11	AB11$gi|30021215|ref|NP_832846.1|	59	AB11$1190		0	34		0	52
117	402.216	802.418	802.418	-0.0548342	0	20.4	20.4	152	158	K	EGITDLR	G		1	947.335	AB11.1618.1618.2.dta	2	gi|30021214|ref|NP_832845.1|	hemolysin BL binding component precursor [Bacillus cereus ATCC 14579],	AB11	AB11$gi|30021214|ref|NP_832845.1|	61	AB11$117		0	34		0	52
1191	673.378	1344.74	1344.74	1.05597	1	29.57	29.57	40	52	K	VGNYALGPEGLKK	A		1	948.45	AB11.1621.1621.2.dta	2	gi|30021215|ref|NP_832846.1|	hemolysin BL lytic component L1 [Bacillus cereus ATCC 14579],	AB11	AB11$gi|30021215|ref|NP_832846.1|	59	AB11$1191		0	34		0	52
2555	651.687	1952.04	1952.04	-0.0835024	1	32.43	32.43	138	155	K	SIVGSIVKPGMDEHEKVK	A		1	949.948	AB11.1625.1625.3.dta	3	gi|30020129|ref|NP_831760.1|	putative murein endopeptidase [Bacillus cereus ATCC 14579],	AB11	AB11$gi|30020129|ref|NP_831760.1|	88	AB11$2555		0	34	M	1	53
753	581.317	1160.62	1160.62	-0.284331	0	21.56	21.56	115	125	R	TYPGAVQLANK	A		1	954.604	AB11.1637.1637.2.dta	2	gi|30023138|ref|NP_834769.1|	perfringolysin O precursor [Bacillus cereus ATCC 14579],	AB11	AB11$gi|30023138|ref|NP_834769.1|	27	AB11$753		0	34		0	53
752	581.317	1160.62	1160.62	-0.284331	0	23.83	23.83	115	125	R	TYPGAVQLANK	A		1	955.743	AB11.1640.1640.2.dta	2	gi|30023138|ref|NP_834769.1|	perfringolysin O precursor [Bacillus cereus ATCC 14579],	AB11	AB11$gi|30023138|ref|NP_834769.1|	27	AB11$752		0	34		0	53
2633	494.006	1971.99	1971.99	0.0963492	1	15.93	15.93	329	346	K	AIVSSITQVGMDDHEKVK	A	Oxidation (M) [11]	1	962.495	AB11.1658.1658.4.dta	4	gi|30019146|ref|NP_830777.1|	S-layer-like domain-containing protein [Bacillus cereus ATCC 14579],	AB11	AB11$gi|30019146|ref|NP_830777.1|	29	AB11$2633	M	1	35	M	1	54
481	526.27	1050.52	1050.52	1.34885	0	27.69	27.69	89	97	K	IVDADEYVK	Y		1	972.898	AB11.1684.1684.2.dta	2	gi|30020129|ref|NP_831760.1|	putative murein endopeptidase [Bacillus cereus ATCC 14579],	AB11	AB11$gi|30020129|ref|NP_831760.1|	88	AB11$481		0	35		0	54
1554	732.871	1463.73	1463.73	1.65468	1	62.68	62.68	339	350	R	AYLDDLEKQNQK	I		1	974.488	AB11.1688.1688.2.dta	2	gi|30021216|ref|NP_832847.1|	hemolysin BL lytic component L2 [Bacillus cereus ATCC 14579],	AB11	AB11$gi|30021216|ref|NP_832847.1|	119	AB11$1554		0	35		0	54
1137	666.802	1331.59	1331.59	1.55303	0	39.53	39.53	172	182	K	ESVSYDQVDYK	T		1	974.841	AB11.1689.1689.2.dta	2	gi|30021625|ref|NP_833256.1|	hemolysin II [Bacillus cereus ATCC 14579],	AB11	AB11$gi|30021625|ref|NP_833256.1|	27	AB11$1137		0	35		0	54
1553	732.871	1463.73	1463.73	1.47705	1	56.92	56.92	339	350	R	AYLDDLEKQNQK	I		1	975.768	AB11.1691.1691.2.dta	2	gi|30021216|ref|NP_832847.1|	hemolysin BL lytic component L2 [Bacillus cereus ATCC 14579],	AB11	AB11$gi|30021216|ref|NP_832847.1|	119	AB11$1553		0	35		0	54
1136	666.802	1331.59	1331.59	0.997305	0	55.15	55.15	172	182	K	ESVSYDQVDYK	T		1	977.81	AB11.1696.1696.2.dta	2	gi|30021625|ref|NP_833256.1|	hemolysin II [Bacillus cereus ATCC 14579],	AB11	AB11$gi|30021625|ref|NP_833256.1|	27	AB11$1136		0	35		0	54
1158	669.321	1336.63	1336.63	0.499766	0	55.91	55.91	223	234	K	QDYAGIVNDNTK	D		1	978.155	AB11.1697.1697.2.dta	2	gi|30018852|ref|NP_830483.1|	phospholipase C [Bacillus cereus ATCC 14579],	AB11	AB11$gi|30018852|ref|NP_830483.1|	14	AB11$1158		0	35		0	54
576	553.767	1105.52	1105.52	0.726356	0	23.24	23.24	65	74	R	NTQDAMSALR	T		3	979.444	AB11.1700.1700.2.dta	2	gi|30019803|ref|NP_831434.1|	flagellin [Bacillus cereus ATCC 14579],	AB11	AB11$gi|30019803|ref|NP_831434.1|	46	AB11$576		0	35	M	1	55
2000	558.301	1671.88	1671.88	0.805082	1	17.86	17.86	95	109	R	VVSVDENADKITVQR	G		1	979.78	AB11.1701.1701.3.dta	3	gi|30020036|ref|NP_831667.1|	Phage protein [Bacillus cereus ATCC 14579],	AB11	AB11$gi|30020036|ref|NP_831667.1|	12	AB11$2000		0	35		0	55
1159	669.321	1336.63	1336.63	1.12821	0	16.83	16.83	223	234	K	QDYAGIVNDNTK	D		1	980.752	AB11.1703.1703.2.dta	2	gi|30018852|ref|NP_830483.1|	phospholipase C [Bacillus cereus ATCC 14579],	AB11	AB11$gi|30018852|ref|NP_830483.1|	14	AB11$1159		0	35		0	55
1030	642.302	1282.59	1282.59	2.60333	0	24.31	24.31	226	236	K	QLESDGFNVMK	G	Oxidation (M) [10]	1	981.098	AB11.1704.1704.2.dta	2	gi|30021214|ref|NP_832845.1|	hemolysin BL binding component precursor [Bacillus cereus ATCC 14579],	AB11	AB11$gi|30021214|ref|NP_832845.1|	61	AB11$1030	M	1	36	M	1	56
2001	558.301	1671.88	1671.88	0.805082	1	19.68	19.68	95	109	R	VVSVDENADKITVQR	G		1	982.047	AB11.1706.1706.3.dta	3	gi|30020036|ref|NP_831667.1|	Phage protein [Bacillus cereus ATCC 14579],	AB11	AB11$gi|30020036|ref|NP_831667.1|	12	AB11$2001		0	36		0	56
1028	642.301	1282.59	1282.59	1.46501	0	30.13	30.13	226	236	K	QLESDGFNVMK	G	Oxidation (M) [10]	1	983.76	AB11.1710.1710.2.dta	2	gi|30021214|ref|NP_832845.1|	hemolysin BL binding component precursor [Bacillus cereus ATCC 14579],	AB11	AB11$gi|30021214|ref|NP_832845.1|	61	AB11$1028	M	1	37	M	1	57
1483	723.889	1445.76	1445.76	1.77484	1	17.47	17.47	180	192	K	TIDEKEASLVVDK	Q		1	985.807	AB11.1715.1715.2.dta	2	gi|30018861|ref|NP_830492.1|	cell wall-binding protein [Bacillus cereus ATCC 14579],	AB11	AB11$gi|30018861|ref|NP_830492.1|	32	AB11$1483		0	37		0	57
435	514.242	1026.47	1026.47	-0.203611	0	38.95	38.95	306	313	K	TQEYDLMK	V		1	991.781	AB11.1729.1729.2.dta	2	gi|30021216|ref|NP_832847.1|	hemolysin BL lytic component L2 [Bacillus cereus ATCC 14579],	AB11	AB11$gi|30021216|ref|NP_832847.1|	119	AB11$435		0	37	M	1	58
765	583.285	1164.55	1164.56	-4.44374	0	38.9	38.9	359	369	K	GYNLTANPGMK	L		1	993.051	AB11.1732.1732.2.dta	2	gi|30018861|ref|NP_830492.1|	cell wall-binding protein [Bacillus cereus ATCC 14579],	AB11	AB11$gi|30018861|ref|NP_830492.1|	32	AB11$765		0	37	M	1	59
436	514.242	1026.47	1026.47	0.380917	0	29.07	29.07	306	313	K	TQEYDLMK	V		1	993.393	AB11.1733.1733.2.dta	2	gi|30021216|ref|NP_832847.1|	hemolysin BL lytic component L2 [Bacillus cereus ATCC 14579],	AB11	AB11$gi|30021216|ref|NP_832847.1|	119	AB11$436		0	37	M	1	60
766	583.285	1164.56	1164.56	-3.61939	0	47.64	47.64	359	369	K	GYNLTANPGMK	L		1	995.022	AB11.1737.1737.2.dta	2	gi|30018861|ref|NP_830492.1|	cell wall-binding protein [Bacillus cereus ATCC 14579],	AB11	AB11$gi|30018861|ref|NP_830492.1|	32	AB11$766		0	37	M	1	61
2103	575.966	1724.88	1724.88	0.540908	0	20.83	20.83	138	153	K	SIVGSIVKPGMDEHEK	V		1	999.481	AB11.1748.1748.3.dta	3	gi|30020129|ref|NP_831760.1|	putative murein endopeptidase [Bacillus cereus ATCC 14579],	AB11	AB11$gi|30020129|ref|NP_831760.1|	88	AB11$2103		0	37	M	1	62
2101	575.966	1724.88	1724.88	0.123487	0	21.1	21.1	138	153	K	SIVGSIVKPGMDEHEK	V		1	1001.18	AB11.1752.1752.3.dta	3	gi|30020129|ref|NP_831760.1|	putative murein endopeptidase [Bacillus cereus ATCC 14579],	AB11	AB11$gi|30020129|ref|NP_831760.1|	88	AB11$2101		0	37	M	1	63
2687	668.348	2002.02	2002.02	0.760231	1	39.85	39.85	265	283	K	AVQEATEQGKTALEIESAK	K		1	1003.23	AB11.1757.1757.3.dta	3	gi|30021216|ref|NP_832847.1|	hemolysin BL lytic component L2 [Bacillus cereus ATCC 14579],	AB11	AB11$gi|30021216|ref|NP_832847.1|	119	AB11$2687		0	37		0	63
2688	668.349	2002.03	2002.02	1.67431	1	47.58	47.58	265	283	K	AVQEATEQGKTALEIESAK	K		1	1004.94	AB11.1761.1761.3.dta	3	gi|30021216|ref|NP_832847.1|	hemolysin BL lytic component L2 [Bacillus cereus ATCC 14579],	AB11	AB11$gi|30021216|ref|NP_832847.1|	119	AB11$2688		0	37		0	63
247	435.774	869.533	869.533	-0.251859	0	15.95	15.95	103	110	K	LVSVSLPR	V		1	1006.31	AB11.1764.1764.2.dta	2	gi|30018392|ref|NP_830023.1|	50S ribosomal protein L5 [Bacillus cereus ATCC 14579],	AB11	AB11$gi|30018392|ref|NP_830023.1|	1	AB11$247		0	37		0	63
1390	473.26	1416.76	1416.76	1.19216	1	33.85	33.85	543	556	R	KSIISGLSSDPASR	Y		2	1009.96	AB11.1773.1773.3.dta	3	gi|30018742|ref|NP_830373.1|	collagenase [Bacillus cereus ATCC 14579],	AB11	AB11$gi|30018742|ref|NP_830373.1|	50	AB11$1390		0	37		0	63
2104	863.447	1724.88	1724.88	1.75027	0	46.25	46.25	138	153	K	SIVGSIVKPGMDEHEK	V		1	1010.32	AB11.1774.1774.2.dta	2	gi|30020129|ref|NP_831760.1|	putative murein endopeptidase [Bacillus cereus ATCC 14579],	AB11	AB11$gi|30020129|ref|NP_831760.1|	88	AB11$2104		0	37	M	1	64
1389	473.26	1416.76	1416.76	0.811007	1	25.77	25.77	543	556	R	KSIISGLSSDPASR	Y		2	1012	AB11.1778.1778.3.dta	3	gi|30018742|ref|NP_830373.1|	collagenase [Bacillus cereus ATCC 14579],	AB11	AB11$gi|30018742|ref|NP_830373.1|	50	AB11$1389		0	37		0	64
1051	647.811	1293.61	1293.61	1.13327	0	47.12	47.12	104	113	K	LIDLNQEMMR	Y	Oxidation (M) [8], Oxidation (M) [9]	1	1013.34	AB11.1781.1781.2.dta	2	gi|30019951|ref|NP_831582.1|	non-hemolytic enterotoxin lytic component L2 [Bacillus cereus ATCC 14579],	AB11	AB11$gi|30019951|ref|NP_831582.1|	51	AB11$1051	MM	2	39	MM	2	66
1050	647.81	1293.61	1293.61	0.576683	0	45.88	45.88	104	113	K	LIDLNQEMMR	Y	Oxidation (M) [8], Oxidation (M) [9]	1	1014.66	AB11.1784.1784.2.dta	2	gi|30019951|ref|NP_831582.1|	non-hemolytic enterotoxin lytic component L2 [Bacillus cereus ATCC 14579],	AB11	AB11$gi|30019951|ref|NP_831582.1|	51	AB11$1050	MM	2	41	MM	2	68
2105	863.448	1724.88	1724.88	2.81701	0	18.16	18.16	138	153	K	SIVGSIVKPGMDEHEK	V		1	1017.09	AB11.1790.1790.2.dta	2	gi|30020129|ref|NP_831760.1|	putative murein endopeptidase [Bacillus cereus ATCC 14579],	AB11	AB11$gi|30020129|ref|NP_831760.1|	88	AB11$2105		0	41	M	1	69
943	624.323	1246.63	1246.63	1.26982	0	36.85	36.85	97	107	K	EYPNQTAVLGR	S		1	1018.43	AB11.1793.1793.2.dta	2	gi|30018853|ref|NP_830484.1|	sphingomyelin phosphodiesterase [Bacillus cereus ATCC 14579],	AB11	AB11$gi|30018853|ref|NP_830484.1|	12	AB11$943		0	41		0	69
2813	1033.98	2065.95	2065.94	2.21788	0	59.91	59.91	136	152	R	LEVLQEMAMTNQENTQR	Q	Oxidation (M) [7], Oxidation (M) [9]	1	1018.77	AB11.1794.1794.2.dta	2	gi|30021216|ref|NP_832847.1|	hemolysin BL lytic component L2 [Bacillus cereus ATCC 14579],	AB11	AB11$gi|30021216|ref|NP_832847.1|	119	AB11$2813	MM	2	43	MM	2	71
942	624.323	1246.63	1246.63	0.291185	0	38.43	38.43	97	107	K	EYPNQTAVLGR	S		1	1019.63	AB11.1796.1796.2.dta	2	gi|30018853|ref|NP_830484.1|	sphingomyelin phosphodiesterase [Bacillus cereus ATCC 14579],	AB11	AB11$gi|30018853|ref|NP_830484.1|	12	AB11$942		0	43		0	71
580	554.254	1106.49	1106.49	0.69047	0	24.15	24.15	354	361	R	YYNELDYK	I		1	1019.97	AB11.1797.1797.2.dta	2	gi|30023264|ref|NP_834895.1|	phosphoglycerol transferase [Bacillus cereus ATCC 14579],	AB11	AB11$gi|30023264|ref|NP_834895.1|	24	AB11$580		0	43		0	71
693	379.217	1134.63	1134.63	0.201828	1	24.07	24.07	392	400	R	YKEDLNLIK	N		1	1020.31	AB11.1798.1798.3.dta	3	gi|30021216|ref|NP_832847.1|	hemolysin BL lytic component L2 [Bacillus cereus ATCC 14579],	AB11	AB11$gi|30021216|ref|NP_832847.1|	119	AB11$693		0	43		0	71
694	379.217	1134.63	1134.63	0.281149	1	28.46	28.46	392	400	R	YKEDLNLIK	N		1	1021.12	AB11.1800.1800.3.dta	3	gi|30021216|ref|NP_832847.1|	hemolysin BL lytic component L2 [Bacillus cereus ATCC 14579],	AB11	AB11$gi|30021216|ref|NP_832847.1|	119	AB11$694		0	43		0	71
695	568.322	1134.63	1134.63	0.401012	1	40.38	40.38	392	400	R	YKEDLNLIK	N		1	1021.82	AB11.1802.1802.2.dta	2	gi|30021216|ref|NP_832847.1|	hemolysin BL lytic component L2 [Bacillus cereus ATCC 14579],	AB11	AB11$gi|30021216|ref|NP_832847.1|	119	AB11$695		0	43		0	71
1394	473.931	1418.77	1418.77	-0.649153	1	19.14	19.14	168	180	K	SLTTGTLTNLKDR	A		1	1022.62	AB11.1804.1804.3.dta	3	gi|30019804|ref|NP_831435.1|	flagellin [Bacillus cereus ATCC 14579],	AB11	AB11$gi|30019804|ref|NP_831435.1|	8	AB11$1394		0	43		0	71
690	568.321	1134.63	1134.63	-0.0396606	1	36.31	36.31	392	400	R	YKEDLNLIK	N		1	1022.98	AB11.1805.1805.2.dta	2	gi|30021216|ref|NP_832847.1|	hemolysin BL lytic component L2 [Bacillus cereus ATCC 14579],	AB11	AB11$gi|30021216|ref|NP_832847.1|	119	AB11$690		0	43		0	71
1397	710.394	1418.77	1418.77	0.792939	1	62.56	62.56	168	180	K	SLTTGTLTNLKDR	A		1	1023.31	AB11.1806.1806.2.dta	2	gi|30019804|ref|NP_831435.1|	flagellin [Bacillus cereus ATCC 14579],	AB11	AB11$gi|30019804|ref|NP_831435.1|	8	AB11$1397		0	43		0	71
1396	710.394	1418.77	1418.77	0.609682	1	59.73	59.73	168	180	K	SLTTGTLTNLKDR	A		1	1024.14	AB11.1808.1808.2.dta	2	gi|30019804|ref|NP_831435.1|	flagellin [Bacillus cereus ATCC 14579],	AB11	AB11$gi|30019804|ref|NP_831435.1|	8	AB11$1396		0	43		0	71
1511	728.864	1455.71	1455.71	1.70089	0	51.11	51.11	410	422	K	INYNGQTGYIGTR	Y		1	1024.49	AB11.1809.1809.2.dta	2	gi|30023266|ref|NP_834897.1|	N-acetylmuramoyl-L-alanine amidase [Bacillus cereus ATCC 14579],	AB11	AB11$gi|30023266|ref|NP_834897.1|	41	AB11$1511		0	43		0	71
581	554.254	1106.49	1106.49	0.798921	0	23.62	23.62	354	361	R	YYNELDYK	I		1	1024.84	AB11.1810.1810.2.dta	2	gi|30023264|ref|NP_834895.1|	phosphoglycerol transferase [Bacillus cereus ATCC 14579],	AB11	AB11$gi|30023264|ref|NP_834895.1|	24	AB11$581		0	43		0	71
1512	728.864	1455.71	1455.71	2.03062	0	58.37	58.37	410	422	K	INYNGQTGYIGTR	Y		1	1025.66	AB11.1812.1812.2.dta	2	gi|30023266|ref|NP_834897.1|	N-acetylmuramoyl-L-alanine amidase [Bacillus cereus ATCC 14579],	AB11	AB11$gi|30023266|ref|NP_834897.1|	41	AB11$1512		0	43		0	71
652	562.291	1122.57	1122.57	1.26318	0	29.07	29.07	193	202	R	EANTSLIYGR	R		1	1026.37	AB11.1814.1814.2.dta	2	gi|30020036|ref|NP_831667.1|	Phage protein [Bacillus cereus ATCC 14579],	AB11	AB11$gi|30020036|ref|NP_831667.1|	12	AB11$652		0	43		0	71
618	558.338	1114.66	1114.66	1.31699	1	19.64	19.64	315	324	R	ALLLDTDKVK	A		1	1029.41	AB11.1822.1822.2.dta	2	gi|30020036|ref|NP_831667.1|	Phage protein [Bacillus cereus ATCC 14579],	AB11	AB11$gi|30020036|ref|NP_831667.1|	12	AB11$618		0	43		0	71
370	494.277	986.54	986.54	0.111501	0	45.41	45.41	18	27	R	GVDTLANAVK	V		1	1030.39	AB11.1824.1824.2.dta	2	gi|30018515|ref|NP_830146.1|	chaperonin GroEL [Bacillus cereus ATCC 14579],	AB11	AB11$gi|30018515|ref|NP_830146.1|	13	AB11$370		0	43		0	71
867	608.338	1214.66	1214.66	-1.13365	0	44.69	44.69	203	214	K	SQIASALNVNAK	Y		1	1030.72	AB11.1825.1825.2.dta	2	gi|30023138|ref|NP_834769.1|	perfringolysin O precursor [Bacillus cereus ATCC 14579],	AB11	AB11$gi|30023138|ref|NP_834769.1|	27	AB11$867		0	43		0	71
371	494.277	986.54	986.54	0.293957	0	50.9	50.9	18	27	R	GVDTLANAVK	V		1	1032.04	AB11.1828.1828.2.dta	2	gi|30018515|ref|NP_830146.1|	chaperonin GroEL [Bacillus cereus ATCC 14579],	AB11	AB11$gi|30018515|ref|NP_830146.1|	13	AB11$371		0	43		0	71
868	608.339	1214.66	1214.66	1.87954	0	48.88	48.88	203	214	K	SQIASALNVNAK	Y		1	1032.37	AB11.1829.1829.2.dta	2	gi|30023138|ref|NP_834769.1|	perfringolysin O precursor [Bacillus cereus ATCC 14579],	AB11	AB11$gi|30023138|ref|NP_834769.1|	27	AB11$868		0	43		0	71
479	526.269	1050.52	1050.52	0.0732968	0	18.49	18.49	89	97	K	IVDADEYVK	Y		1	1034.04	AB11.1833.1833.2.dta	2	gi|30020129|ref|NP_831760.1|	putative murein endopeptidase [Bacillus cereus ATCC 14579],	AB11	AB11$gi|30020129|ref|NP_831760.1|	88	AB11$479		0	43		0	71
2123	576.953	1727.84	1727.83	1.93653	0	21.04	21.04	220	235	R	VLTAMGHDLTANPNMK	M	Oxidation (M) [15]	2	1034.98	AB11.1835.1835.3.dta	3	gi|30023271|ref|NP_834902.1|	enterotoxin / cell-wall binding protein [Bacillus cereus ATCC 14579],	AB11	AB11$gi|30023271|ref|NP_834902.1|	37	AB11$2123	M	1	44	MM	2	73
480	526.269	1050.52	1050.52	1.00617	0	28.67	28.67	89	97	K	IVDADEYVK	Y		1	1035.36	AB11.1836.1836.2.dta	2	gi|30020129|ref|NP_831760.1|	putative murein endopeptidase [Bacillus cereus ATCC 14579],	AB11	AB11$gi|30020129|ref|NP_831760.1|	88	AB11$480		0	44		0	73
2120	576.952	1727.84	1727.83	0.981576	0	40.08	40.08	220	235	R	VLTAMGHDLTANPNMK	M	Oxidation (M) [15]	2	1037	AB11.1840.1840.3.dta	3	gi|30023271|ref|NP_834902.1|	enterotoxin / cell-wall binding protein [Bacillus cereus ATCC 14579],	AB11	AB11$gi|30023271|ref|NP_834902.1|	37	AB11$2120	M	1	45	MM	2	75
1120	664.846	1327.68	1327.68	0.484304	0	74.22	74.22	244	255	K	INYAGQTAYISK	D		1	1038.73	AB11.1844.1844.2.dta	2	gi|30023266|ref|NP_834897.1|	N-acetylmuramoyl-L-alanine amidase [Bacillus cereus ATCC 14579],	AB11	AB11$gi|30023266|ref|NP_834897.1|	41	AB11$1120		0	45		0	75
1121	664.847	1327.68	1327.68	1.22244	0	75.26	75.26	244	255	K	INYAGQTAYISK	D		1	1040.42	AB11.1848.1848.2.dta	2	gi|30023266|ref|NP_834897.1|	N-acetylmuramoyl-L-alanine amidase [Bacillus cereus ATCC 14579],	AB11	AB11$gi|30023266|ref|NP_834897.1|	41	AB11$1121		0	45		0	75
2153	868.946	1735.88	1735.87	1.87168	1	25.67	25.67	56	69	K	QIDNREENITITYK	T		1	1042.11	AB11.1852.1852.2.dta	2	gi|30020129|ref|NP_831760.1|	putative murein endopeptidase [Bacillus cereus ATCC 14579],	AB11	AB11$gi|30020129|ref|NP_831760.1|	88	AB11$2153		0	45		0	75
2124	864.926	1727.84	1727.83	2.4088	0	50.13	50.13	220	235	R	VLTAMGHDLTANPNMK	M	Oxidation (M) [15]	2	1042.48	AB11.1853.1853.2.dta	2	gi|30023271|ref|NP_834902.1|	enterotoxin / cell-wall binding protein [Bacillus cereus ATCC 14579],	AB11	AB11$gi|30023271|ref|NP_834902.1|	37	AB11$2124	M	1	46	MM	2	77
2152	868.945	1735.88	1735.87	1.37625	1	35.85	35.85	56	69	K	QIDNREENITITYK	T		1	1043.87	AB11.1856.1856.2.dta	2	gi|30020129|ref|NP_831760.1|	putative murein endopeptidase [Bacillus cereus ATCC 14579],	AB11	AB11$gi|30020129|ref|NP_831760.1|	88	AB11$2152		0	46		0	77
2779	684.006	2049	2048.99	0.135676	2	20.35	20.35	404	422	K	GNKIDVLMPDKGSSSSWGR	K	Oxidation (M) [8]	1	1044.23	AB11.1857.1857.3.dta	3	gi|30018972|ref|NP_830603.1|	enterotoxin / cell-wall binding protein [Bacillus cereus ATCC 14579],	AB11	AB11$gi|30018972|ref|NP_830603.1|	57	AB11$2779	M	1	47	M	1	78
2122	864.925	1727.84	1727.83	1.70271	0	66.29	66.29	220	235	R	VLTAMGHDLTANPNMK	M	Oxidation (M) [15]	2	1045.63	AB11.1860.1860.2.dta	2	gi|30023271|ref|NP_834902.1|	enterotoxin / cell-wall binding protein [Bacillus cereus ATCC 14579],	AB11	AB11$gi|30023271|ref|NP_834902.1|	37	AB11$2122	M	1	48	MM	2	80
1029	642.302	1282.59	1282.59	1.83925	0	46.18	46.18	226	236	K	QLESDGFNVMK	G	Oxidation (M) [10]	1	1045.99	AB11.1861.1861.2.dta	2	gi|30021214|ref|NP_832845.1|	hemolysin BL binding component precursor [Bacillus cereus ATCC 14579],	AB11	AB11$gi|30021214|ref|NP_832845.1|	61	AB11$1029	M	1	49	M	1	81
1765	520.933	1559.78	1559.78	0.696254	0	19.4	19.4	280	293	R	VVGVAYSNINEMHK	A		1	1047.34	AB11.1864.1864.3.dta	3	gi|30021214|ref|NP_832845.1|	hemolysin BL binding component precursor [Bacillus cereus ATCC 14579],	AB11	AB11$gi|30021214|ref|NP_832845.1|	61	AB11$1765		0	49	M	1	82
2780	684.006	2049	2048.99	1.20449	2	20.27	20.27	404	422	K	GNKIDVLMPDKGSSSSWGR	K	Oxidation (M) [8]	1	1047.71	AB11.1865.1865.3.dta	3	gi|30018972|ref|NP_830603.1|	enterotoxin / cell-wall binding protein [Bacillus cereus ATCC 14579],	AB11	AB11$gi|30018972|ref|NP_830603.1|	57	AB11$2780	M	1	50	M	1	83
1764	520.933	1559.78	1559.78	0.446218	0	17.74	17.74	280	293	R	VVGVAYSNINEMHK	A		1	1048.72	AB11.1867.1867.3.dta	3	gi|30021214|ref|NP_832845.1|	hemolysin BL binding component precursor [Bacillus cereus ATCC 14579],	AB11	AB11$gi|30021214|ref|NP_832845.1|	61	AB11$1764		0	50	M	1	84
120	403.216	804.417	804.416	0.543251	0	28.34	28.34	59	65	R	AIDIMSR	N		1	1049.08	AB11.1868.1868.2.dta	2	gi|30018852|ref|NP_830483.1|	phospholipase C [Bacillus cereus ATCC 14579],	AB11	AB11$gi|30018852|ref|NP_830483.1|	14	AB11$120		0	50	M	1	85
1766	780.896	1559.78	1559.78	0.930903	0	43.64	43.64	280	293	R	VVGVAYSNINEMHK	A		1	1049.41	AB11.1869.1869.2.dta	2	gi|30021214|ref|NP_832845.1|	hemolysin BL binding component precursor [Bacillus cereus ATCC 14579],	AB11	AB11$gi|30021214|ref|NP_832845.1|	61	AB11$1766		0	50	M	1	86
1767	780.897	1559.78	1559.78	1.3284	0	78.76	78.76	280	293	R	VVGVAYSNINEMHK	A		1	1050.79	AB11.1872.1872.2.dta	2	gi|30021214|ref|NP_832845.1|	hemolysin BL binding component precursor [Bacillus cereus ATCC 14579],	AB11	AB11$gi|30021214|ref|NP_832845.1|	61	AB11$1767		0	50	M	1	87
870	405.899	1214.68	1214.68	0.0666845	1	28.11	28.11	100	109	K	KEEIIVLEDK	V		1	1051.15	AB11.1873.1873.3.dta	3	gi|30018861|ref|NP_830492.1|	cell wall-binding protein [Bacillus cereus ATCC 14579],	AB11	AB11$gi|30018861|ref|NP_830492.1|	32	AB11$870		0	50		0	87
285	451.241	900.467	900.466	0.37314	0	29.49	29.49	139	146	K	NVADLVDR	L		1	1053.85	AB11.1879.1879.2.dta	2	gi|30023229|ref|NP_834860.1|	N-acetylmuramoyl-L-alanine amidase [Bacillus cereus ATCC 14579],	AB11	AB11$gi|30023229|ref|NP_834860.1|	29	AB11$285		0	50		0	87
1604	740.395	1478.77	1478.77	1.31798	0	73.11	73.11	237	249	K	QVFTITNQTAQTK	T		1	1054.17	AB11.1880.1880.2.dta	2	gi|30019951|ref|NP_831582.1|	non-hemolytic enterotoxin lytic component L2 [Bacillus cereus ATCC 14579],	AB11	AB11$gi|30019951|ref|NP_831582.1|	51	AB11$1604		0	50		0	87
1603	740.394	1478.77	1478.77	0.668798	0	71.3	71.3	237	249	K	QVFTITNQTAQTK	T		1	1055.34	AB11.1883.1883.2.dta	2	gi|30019951|ref|NP_831582.1|	non-hemolytic enterotoxin lytic component L2 [Bacillus cereus ATCC 14579],	AB11	AB11$gi|30019951|ref|NP_831582.1|	51	AB11$1603		0	50		0	87
286	451.241	900.467	900.466	0.506404	0	32.02	32.02	139	146	K	NVADLVDR	L		1	1055.69	AB11.1884.1884.2.dta	2	gi|30023229|ref|NP_834860.1|	N-acetylmuramoyl-L-alanine amidase [Bacillus cereus ATCC 14579],	AB11	AB11$gi|30023229|ref|NP_834860.1|	29	AB11$286		0	50		0	87
119	403.216	804.417	804.416	0.394075	0	38.35	38.35	59	65	R	AIDIMSR	N		1	1056.02	AB11.1885.1885.2.dta	2	gi|30018852|ref|NP_830483.1|	phospholipase C [Bacillus cereus ATCC 14579],	AB11	AB11$gi|30018852|ref|NP_830483.1|	14	AB11$119		0	50	M	1	88
871	405.899	1214.68	1214.68	0.659435	1	20.93	20.93	100	109	K	KEEIIVLEDK	V		1	1057.61	AB11.1889.1889.3.dta	3	gi|30018861|ref|NP_830492.1|	cell wall-binding protein [Bacillus cereus ATCC 14579],	AB11	AB11$gi|30018861|ref|NP_830492.1|	32	AB11$871		0	50		0	88
961	629.31	1256.6	1256.6	0.611967	0	35.49	35.49	411	421	R	ISSVSNSYWSK	H		1	1059.14	AB11.1893.1893.2.dta	2	gi|30020092|ref|NP_831723.1|	enterotoxin [Bacillus cereus ATCC 14579],	AB11	AB11$gi|30020092|ref|NP_831723.1|	30	AB11$961		0	50		0	88
960	629.309	1256.6	1256.6	0.118574	0	62.3	62.3	411	421	R	ISSVSNSYWSK	H		1	1060.3	AB11.1896.1896.2.dta	2	gi|30020092|ref|NP_831723.1|	enterotoxin [Bacillus cereus ATCC 14579],	AB11	AB11$gi|30020092|ref|NP_831723.1|	30	AB11$960		0	50		0	88
895	410.557	1228.65	1228.65	-0.14813	1	16.97	16.97	404	414	K	GNKIDVLMPDK	G		1	1060.65	AB11.1897.1897.3.dta	3	gi|30018972|ref|NP_830603.1|	enterotoxin / cell-wall binding protein [Bacillus cereus ATCC 14579],	AB11	AB11$gi|30018972|ref|NP_830603.1|	57	AB11$895		0	50	M	1	89
896	615.332	1228.65	1228.65	0.88227	1	27	27	404	414	K	GNKIDVLMPDK	G		1	1061.82	AB11.1900.1900.2.dta	2	gi|30018972|ref|NP_830603.1|	enterotoxin / cell-wall binding protein [Bacillus cereus ATCC 14579],	AB11	AB11$gi|30018972|ref|NP_830603.1|	57	AB11$896		0	50	M	1	90
1654	750.395	1498.78	1498.77	0.931428	0	71.64	71.64	153	166	K	GITDLQGGIQQNQK	S		1	1066.08	AB11.1911.1911.2.dta	2	gi|30021213|ref|NP_832844.1|	hemolysin BL binding component precursor [Bacillus cereus ATCC 14579],	AB11	AB11$gi|30021213|ref|NP_832844.1|	23	AB11$1654		0	50		0	90
333	473.749	945.484	945.484	0.0549983	0	21.82	21.82	407	414	K	IDVLMPDK	G	Oxidation (M) [5]	2	1066.78	AB11.1913.1913.2.dta	2	gi|30018972|ref|NP_830603.1|	enterotoxin / cell-wall binding protein [Bacillus cereus ATCC 14579],	AB11	AB11$gi|30018972|ref|NP_830603.1|	57	AB11$333	M	1	51	M	1	91
1653	750.395	1498.78	1498.77	0.771297	0	63.59	63.59	153	166	K	GITDLQGGIQQNQK	S		1	1067.85	AB11.1916.1916.2.dta	2	gi|30021213|ref|NP_832844.1|	hemolysin BL binding component precursor [Bacillus cereus ATCC 14579],	AB11	AB11$gi|30021213|ref|NP_832844.1|	23	AB11$1653		0	51		0	91
476	525.777	1049.54	1049.54	-0.394459	0	28.37	28.37	214	222	K	TGEVLFQEK	F		1	1072.45	AB11.1928.1928.2.dta	2	gi|30023381|ref|NP_835012.1|	bacillolysin [Bacillus cereus ATCC 14579],	AB11	AB11$gi|30023381|ref|NP_835012.1|	43	AB11$476		0	51		0	91
477	525.777	1049.54	1049.54	0.65362	0	50.83	50.83	214	222	K	TGEVLFQEK	F		1	1073.6	AB11.1931.1931.2.dta	2	gi|30023381|ref|NP_835012.1|	bacillolysin [Bacillus cereus ATCC 14579],	AB11	AB11$gi|30023381|ref|NP_835012.1|	43	AB11$477		0	51		0	91
334	473.749	945.484	945.484	0.308836	0	17.46	17.46	407	414	K	IDVLMPDK	G	Oxidation (M) [5]	2	1073.93	AB11.1932.1932.2.dta	2	gi|30018972|ref|NP_830603.1|	enterotoxin / cell-wall binding protein [Bacillus cereus ATCC 14579],	AB11	AB11$gi|30018972|ref|NP_830603.1|	57	AB11$334	M	1	52	M	1	92
91	376.211	750.407	750.406	0.606338	0	18.79	18.79	415	420	R	LYWAAK	E		2	1075.46	AB11.1936.1936.2.dta	2	gi|30021271|ref|NP_832902.1|	collagenase [Bacillus cereus ATCC 14579],	AB11	AB11$gi|30021271|ref|NP_832902.1|	62	AB11$91		0	52		0	92
90	376.21	750.406	750.406	-0.113272	0	22.28	22.28	415	420	R	LYWAAK	E		2	1078.55	AB11.1944.1944.2.dta	2	gi|30021271|ref|NP_832902.1|	collagenase [Bacillus cereus ATCC 14579],	AB11	AB11$gi|30021271|ref|NP_832902.1|	62	AB11$90		0	52		0	92
1324	465.258	1392.75	1392.75	1.66649	1	16.7	16.7	389	400	K	IYAEDIKVVDTK	K		1	1078.87	AB11.1945.1945.3.dta	3	gi|30019952|ref|NP_831583.1|	non-hemolytic enterotoxin lytic component L1 [Bacillus cereus ATCC 14579],	AB11	AB11$gi|30019952|ref|NP_831583.1|	38	AB11$1324		0	52		0	92
1321	465.258	1392.75	1392.75	0.611021	1	20.54	20.54	389	400	K	IYAEDIKVVDTK	K		1	1079.73	AB11.1947.1947.3.dta	3	gi|30019952|ref|NP_831583.1|	non-hemolytic enterotoxin lytic component L1 [Bacillus cereus ATCC 14579],	AB11	AB11$gi|30019952|ref|NP_831583.1|	38	AB11$1321		0	52		0	92
139	410.234	818.454	818.454	-0.162502	0	27.29	27.29	404	410	K	GPYIEIK	Q		1	1080.1	AB11.1948.1948.2.dta	2	gi|30021625|ref|NP_833256.1|	hemolysin II [Bacillus cereus ATCC 14579],	AB11	AB11$gi|30021625|ref|NP_833256.1|	27	AB11$139		0	52		0	92
1322	697.383	1392.75	1392.75	0.65841	1	27.79	27.79	389	400	K	IYAEDIKVVDTK	K		1	1081.62	AB11.1952.1952.2.dta	2	gi|30019952|ref|NP_831583.1|	non-hemolytic enterotoxin lytic component L1 [Bacillus cereus ATCC 14579],	AB11	AB11$gi|30019952|ref|NP_831583.1|	38	AB11$1322		0	52		0	92
403	503.782	1005.55	1005.55	-0.552932	0	16.97	16.97	257	265	K	GQAVYEIVK	G		1	1081.97	AB11.1953.1953.2.dta	2	gi|30021271|ref|NP_832902.1|	collagenase [Bacillus cereus ATCC 14579],	AB11	AB11$gi|30021271|ref|NP_832902.1|	62	AB11$403		0	52		0	92
1323	697.383	1392.75	1392.75	1.27589	1	35.06	35.06	389	400	K	IYAEDIKVVDTK	K		1	1082.79	AB11.1955.1955.2.dta	2	gi|30019952|ref|NP_831583.1|	non-hemolytic enterotoxin lytic component L1 [Bacillus cereus ATCC 14579],	AB11	AB11$gi|30019952|ref|NP_831583.1|	38	AB11$1323		0	52		0	92
404	503.782	1005.55	1005.55	0.103426	0	20.58	20.58	257	265	K	GQAVYEIVK	G		1	1083.14	AB11.1956.1956.2.dta	2	gi|30021271|ref|NP_832902.1|	collagenase [Bacillus cereus ATCC 14579],	AB11	AB11$gi|30021271|ref|NP_832902.1|	62	AB11$404		0	52		0	92
140	410.234	818.454	818.454	-0.162502	0	25.87	25.87	404	410	K	GPYIEIK	Q		1	1083.47	AB11.1957.1957.2.dta	2	gi|30021625|ref|NP_833256.1|	hemolysin II [Bacillus cereus ATCC 14579],	AB11	AB11$gi|30021625|ref|NP_833256.1|	27	AB11$140		0	52		0	92
655	563.78	1125.55	1125.55	-0.073742	0	37.18	37.18	356	365	R	QTVAGYWSSK	T		1	1084.28	AB11.1959.1959.2.dta	2	gi|30020092|ref|NP_831723.1|	enterotoxin [Bacillus cereus ATCC 14579],	AB11	AB11$gi|30020092|ref|NP_831723.1|	30	AB11$655		0	52		0	92
951	626.302	1250.59	1250.59	0.352634	0	46.47	46.47	204	214	R	NFTLGTAEQDR	V		1	1084.96	AB11.1961.1961.2.dta	2	gi|30021271|ref|NP_832902.1|	collagenase [Bacillus cereus ATCC 14579],	AB11	AB11$gi|30021271|ref|NP_832902.1|	62	AB11$951		0	52		0	92
654	563.78	1125.55	1125.55	-0.180357	0	28.97	28.97	356	365	R	QTVAGYWSSK	T		1	1086.12	AB11.1964.1964.2.dta	2	gi|30020092|ref|NP_831723.1|	enterotoxin [Bacillus cereus ATCC 14579],	AB11	AB11$gi|30020092|ref|NP_831723.1|	30	AB11$654		0	52		0	92
952	626.302	1250.59	1250.59	0.448589	0	42.02	42.02	204	214	R	NFTLGTAEQDR	V		1	1086.46	AB11.1965.1965.2.dta	2	gi|30021271|ref|NP_832902.1|	collagenase [Bacillus cereus ATCC 14579],	AB11	AB11$gi|30021271|ref|NP_832902.1|	62	AB11$952		0	52		0	92
689	379.217	1134.63	1134.63	-0.0625756	1	17.24	17.24	392	400	R	YKEDLNLIK	N		1	1087.66	AB11.1968.1968.3.dta	3	gi|30021216|ref|NP_832847.1|	hemolysin BL lytic component L2 [Bacillus cereus ATCC 14579],	AB11	AB11$gi|30021216|ref|NP_832847.1|	119	AB11$689		0	52		0	92
1430	476.94	1427.8	1427.8	-0.0651352	1	31.82	31.82	190	201	K	IDQLKNEILNTK	K		1	1090.73	AB11.1976.1976.3.dta	3	gi|30021216|ref|NP_832847.1|	hemolysin BL lytic component L2 [Bacillus cereus ATCC 14579],	AB11	AB11$gi|30021216|ref|NP_832847.1|	119	AB11$1430		0	52		0	92
1428	476.94	1427.8	1427.8	-0.191203	1	19.73	19.73	190	201	K	IDQLKNEILNTK	K		1	1092.27	AB11.1980.1980.3.dta	3	gi|30021216|ref|NP_832847.1|	hemolysin BL lytic component L2 [Bacillus cereus ATCC 14579],	AB11	AB11$gi|30021216|ref|NP_832847.1|	119	AB11$1428		0	52		0	92
1431	714.907	1427.8	1427.8	0.653454	1	47.12	47.12	190	201	K	IDQLKNEILNTK	K		1	1093.79	AB11.1984.1984.2.dta	2	gi|30021216|ref|NP_832847.1|	hemolysin BL lytic component L2 [Bacillus cereus ATCC 14579],	AB11	AB11$gi|30021216|ref|NP_832847.1|	119	AB11$1431		0	52		0	92
1383	708.378	1414.74	1414.74	0.32232	0	41.03	41.03	716	727	K	QVNQTLEQLSQK	G		2	1094.14	AB11.1985.1985.2.dta	2	gi|30021271|ref|NP_832902.1|	collagenase [Bacillus cereus ATCC 14579],	AB11	AB11$gi|30021271|ref|NP_832902.1|	62	AB11$1383		0	52		0	92
1429	714.906	1427.8	1427.8	-0.116963	1	38.01	38.01	190	201	K	IDQLKNEILNTK	K		1	1095	AB11.1987.1987.2.dta	2	gi|30021216|ref|NP_832847.1|	hemolysin BL lytic component L2 [Bacillus cereus ATCC 14579],	AB11	AB11$gi|30021216|ref|NP_832847.1|	119	AB11$1429		0	52		0	92
1382	708.378	1414.74	1414.74	-0.0311011	0	32.4	32.4	716	727	K	QVNQTLEQLSQK	G		2	1095.35	AB11.1988.1988.2.dta	2	gi|30021271|ref|NP_832902.1|	collagenase [Bacillus cereus ATCC 14579],	AB11	AB11$gi|30021271|ref|NP_832902.1|	62	AB11$1382		0	52		0	92
1138	667.341	1332.67	1332.67	0.610805	0	48.33	48.33	398	409	K	VQVISENSGWSK	I		1	1096.53	AB11.1991.1991.2.dta	2	gi|30023266|ref|NP_834897.1|	N-acetylmuramoyl-L-alanine amidase [Bacillus cereus ATCC 14579],	AB11	AB11$gi|30023266|ref|NP_834897.1|	41	AB11$1138		0	52		0	92
897	615.346	1228.68	1228.68	0.0545302	0	61.37	61.37	316	327	R	ANQAVLSLTNAK	E		1	1096.88	AB11.1992.1992.2.dta	2	gi|30021215|ref|NP_832846.1|	hemolysin BL lytic component L1 [Bacillus cereus ATCC 14579],	AB11	AB11$gi|30021215|ref|NP_832846.1|	59	AB11$897		0	52		0	92
1139	667.341	1332.67	1332.67	0.70085	0	61.85	61.85	398	409	K	VQVISENSGWSK	I		1	1098.1	AB11.1995.1995.2.dta	2	gi|30023266|ref|NP_834897.1|	N-acetylmuramoyl-L-alanine amidase [Bacillus cereus ATCC 14579],	AB11	AB11$gi|30023266|ref|NP_834897.1|	41	AB11$1139		0	52		0	92
898	615.346	1228.68	1228.68	0.54286	0	83.38	83.38	316	327	R	ANQAVLSLTNAK	E		1	1098.45	AB11.1996.1996.2.dta	2	gi|30021215|ref|NP_832846.1|	hemolysin BL lytic component L1 [Bacillus cereus ATCC 14579],	AB11	AB11$gi|30021215|ref|NP_832846.1|	59	AB11$898		0	52		0	92
2394	619.656	1855.95	1855.95	0.681054	0	20.04	20.04	223	241	K	GVSSVAMHAGSTLAITNPK	L	Oxidation (M) [7]	1	1098.79	AB11.1997.1997.3.dta	3	gi|30018869|ref|NP_830500.1|	hypothetical protein BC0687 [Bacillus cereus ATCC 14579],	AB11	AB11$gi|30018869|ref|NP_830500.1|	7	AB11$2394	M	1	53	M	1	93
2395	619.656	1855.95	1855.95	0.77804	0	21.56	21.56	223	241	K	GVSSVAMHAGSTLAITNPK	L	Oxidation (M) [7]	1	1099.66	AB11.1999.1999.3.dta	3	gi|30018869|ref|NP_830500.1|	hypothetical protein BC0687 [Bacillus cereus ATCC 14579],	AB11	AB11$gi|30018869|ref|NP_830500.1|	7	AB11$2395	M	1	54	M	1	94
691	568.322	1134.63	1134.63	0.0661009	1	15.83	15.83	392	400	R	YKEDLNLIK	N		1	1101.57	AB11.2004.2004.2.dta	2	gi|30021216|ref|NP_832847.1|	hemolysin BL lytic component L2 [Bacillus cereus ATCC 14579],	AB11	AB11$gi|30021216|ref|NP_832847.1|	119	AB11$691		0	54		0	94
692	568.322	1134.63	1134.63	0.171862	1	26.33	26.33	392	400	R	YKEDLNLIK	N		1	1105	AB11.2013.2013.2.dta	2	gi|30021216|ref|NP_832847.1|	hemolysin BL lytic component L2 [Bacillus cereus ATCC 14579],	AB11	AB11$gi|30021216|ref|NP_832847.1|	119	AB11$692		0	54		0	94
968	629.836	1257.66	1257.66	0.302149	0	51.53	51.53	709	719	R	VNESLEQLAQK	E		1	1107.39	AB11.2019.2019.2.dta	2	gi|30018742|ref|NP_830373.1|	collagenase [Bacillus cereus ATCC 14579],	AB11	AB11$gi|30018742|ref|NP_830373.1|	50	AB11$968		0	54		0	94
969	629.836	1257.66	1257.66	0.302149	0	58.36	58.36	709	719	R	VNESLEQLAQK	E		1	1108.97	AB11.2023.2023.2.dta	2	gi|30018742|ref|NP_830373.1|	collagenase [Bacillus cereus ATCC 14579],	AB11	AB11$gi|30018742|ref|NP_830373.1|	50	AB11$969		0	54		0	94
394	500.261	998.507	998.507	-0.606906	0	21.75	21.75	468	475	K	TENFYVVK	Y		1	1114.04	AB11.2036.2036.2.dta	2	gi|30019057|ref|NP_830688.1|	S-layer protein / N-acetylmuramoyl-L-alanine amidase [Bacillus cereus ATCC 14579],	AB11	AB11$gi|30019057|ref|NP_830688.1|	12	AB11$394		0	54		0	94
1716	765.366	1528.72	1528.72	0.503037	0	58.83	58.83	414	427	K	GIAYGDINSSYNQK	H		1	1117.05	AB11.2044.2044.2.dta	2	gi|30023229|ref|NP_834860.1|	N-acetylmuramoyl-L-alanine amidase [Bacillus cereus ATCC 14579],	AB11	AB11$gi|30023229|ref|NP_834860.1|	29	AB11$1716		0	54		0	94
1717	765.366	1528.72	1528.72	0.895523	0	67.58	67.58	414	427	K	GIAYGDINSSYNQK	H		1	1118.96	AB11.2049.2049.2.dta	2	gi|30023229|ref|NP_834860.1|	N-acetylmuramoyl-L-alanine amidase [Bacillus cereus ATCC 14579],	AB11	AB11$gi|30023229|ref|NP_834860.1|	29	AB11$1717		0	54		0	94
2022	846.416	1690.82	1690.82	1.19173	0	92.34	92.34	125	139	K	LYELAGNVNEDQQAK	A		1	1122.02	AB11.2057.2057.2.dta	2	gi|30019951|ref|NP_831582.1|	non-hemolytic enterotoxin lytic component L2 [Bacillus cereus ATCC 14579],	AB11	AB11$gi|30019951|ref|NP_831582.1|	51	AB11$2022		0	54		0	94
2023	846.416	1690.82	1690.82	1.19173	0	95.01	95.01	125	139	K	LYELAGNVNEDQQAK	A		1	1122.85	AB11.2059.2059.2.dta	2	gi|30019951|ref|NP_831582.1|	non-hemolytic enterotoxin lytic component L2 [Bacillus cereus ATCC 14579],	AB11	AB11$gi|30019951|ref|NP_831582.1|	51	AB11$2023		0	54		0	94
972	630.326	1258.64	1258.64	-2.39465	0	21.45	21.45	253	263	K	EINNSILEAEK	K		1	1130.84	AB11.2080.2080.2.dta	2	gi|30021216|ref|NP_832847.1|	hemolysin BL lytic component L2 [Bacillus cereus ATCC 14579],	AB11	AB11$gi|30021216|ref|NP_832847.1|	119	AB11$972		0	54		0	94
1256	683.806	1365.6	1365.59	1.52022	0	26.82	26.82	192	202	R	MQYTESMVYSK	S		1	1132.69	AB11.2085.2085.2.dta	2	gi|30023138|ref|NP_834769.1|	perfringolysin O precursor [Bacillus cereus ATCC 14579],	AB11	AB11$gi|30023138|ref|NP_834769.1|	27	AB11$1256		0	54	MM	2	96
973	630.327	1258.64	1258.64	-0.551389	0	33.86	33.86	253	263	K	EINNSILEAEK	K		1	1134.13	AB11.2089.2089.2.dta	2	gi|30021216|ref|NP_832847.1|	hemolysin BL lytic component L2 [Bacillus cereus ATCC 14579],	AB11	AB11$gi|30021216|ref|NP_832847.1|	119	AB11$973		0	54		0	96
1221	453.261	1356.76	1356.76	0.134143	1	18.03	18.03	356	367	R	NIIKDNAELSLK	N		1	1134.94	AB11.2091.2091.3.dta	3	gi|30023138|ref|NP_834769.1|	perfringolysin O precursor [Bacillus cereus ATCC 14579],	AB11	AB11$gi|30023138|ref|NP_834769.1|	27	AB11$1221		0	54		0	96
1255	683.805	1365.6	1365.59	1.2566	0	41.3	41.3	192	202	R	MQYTESMVYSK	S		1	1135.29	AB11.2092.2092.2.dta	2	gi|30023138|ref|NP_834769.1|	perfringolysin O precursor [Bacillus cereus ATCC 14579],	AB11	AB11$gi|30023138|ref|NP_834769.1|	27	AB11$1255		0	54	MM	2	98
1341	702.35	1402.69	1402.68	0.941766	0	62.42	62.42	542	554	K	AIGEIDYPQGANR	V		1	1136.43	AB11.2095.2095.2.dta	2	gi|30019146|ref|NP_830777.1|	S-layer-like domain-containing protein [Bacillus cereus ATCC 14579],	AB11	AB11$gi|30019146|ref|NP_830777.1|	29	AB11$1341		0	54		0	98
669	565.778	1129.54	1129.54	0.316943	0	34.47	34.47	91	100	K	TYGLYDGVSR	A		1	1136.78	AB11.2096.2096.2.dta	2	gi|30019051|ref|NP_830682.1|	S-layer protein / peptidoglycan endo-beta-N-acetylglucosaminidase [Bacillus cereus ATCC 14579],	AB11	AB11$gi|30019051|ref|NP_830682.1|	23	AB11$669		0	54		0	98
880	612.281	1222.55	1222.55	1.22531	0	43.01	43.01	59	68	K	ADETLNFEER	L		1	1137.12	AB11.2097.2097.2.dta	2	gi|30021271|ref|NP_832902.1|	collagenase [Bacillus cereus ATCC 14579],	AB11	AB11$gi|30021271|ref|NP_832902.1|	62	AB11$880		0	54		0	98
1340	702.35	1402.69	1402.68	0.685115	0	58.44	58.44	542	554	K	AIGEIDYPQGANR	V		1	1137.94	AB11.2099.2099.2.dta	2	gi|30019146|ref|NP_830777.1|	S-layer-like domain-containing protein [Bacillus cereus ATCC 14579],	AB11	AB11$gi|30019146|ref|NP_830777.1|	29	AB11$1340		0	54		0	98
668	565.778	1129.54	1129.54	0.316943	0	33.15	33.15	91	100	K	TYGLYDGVSR	A		1	1138.29	AB11.2100.2100.2.dta	2	gi|30019051|ref|NP_830682.1|	S-layer protein / peptidoglycan endo-beta-N-acetylglucosaminidase [Bacillus cereus ATCC 14579],	AB11	AB11$gi|30019051|ref|NP_830682.1|	23	AB11$668		0	54		0	98
958	628.341	1254.67	1254.67	0.233528	0	48.89	48.89	32	41	R	QLQNLQNELR	G		1	1139.77	AB11.2104.2104.2.dta	2	gi|30020214|ref|NP_831845.1|	hypothetical protein BC2077 [Bacillus cereus ATCC 14579],	AB11	AB11$gi|30020214|ref|NP_831845.1|	8	AB11$958		0	54		0	98
311	464.759	927.503	927.503	0.12938	0	25.98	25.98	576	583	K	VNQVIEVQ	-		1	1140.12	AB11.2105.2105.2.dta	2	gi|30023381|ref|NP_835012.1|	bacillolysin [Bacillus cereus ATCC 14579],	AB11	AB11$gi|30023381|ref|NP_835012.1|	43	AB11$311		0	54		0	98
959	628.342	1254.67	1254.67	0.918968	0	48.55	48.55	32	41	R	QLQNLQNELR	G		1	1140.91	AB11.2107.2107.2.dta	2	gi|30020214|ref|NP_831845.1|	hypothetical protein BC2077 [Bacillus cereus ATCC 14579],	AB11	AB11$gi|30020214|ref|NP_831845.1|	8	AB11$959		0	54		0	98
312	464.759	927.503	927.503	0.582209	0	19.27	19.27	576	583	K	VNQVIEVQ	-		1	1141.26	AB11.2108.2108.2.dta	2	gi|30023381|ref|NP_835012.1|	bacillolysin [Bacillus cereus ATCC 14579],	AB11	AB11$gi|30023381|ref|NP_835012.1|	43	AB11$312		0	54		0	98
1393	473.272	1416.79	1416.79	0.449607	1	15.66	15.66	167	179	K	KITTANLTTLADR	G		1	1142.77	AB11.2112.2112.3.dta	3	gi|30019805|ref|NP_831436.1|	flagellin [Bacillus cereus ATCC 14579],	AB11	AB11$gi|30019805|ref|NP_831436.1|	13	AB11$1393		0	54		0	98
1983	833.362	1664.71	1664.71	1.22724	0	48.11	48.11	234	246	K	QYNDNYTTYVNDR	M		1	1143.12	AB11.2113.2113.2.dta	2	gi|30018742|ref|NP_830373.1|	collagenase [Bacillus cereus ATCC 14579],	AB11	AB11$gi|30018742|ref|NP_830373.1|	50	AB11$1983		0	54		0	98
924	413.896	1238.67	1238.67	0.0306782	1	37.98	37.98	322	332	K	KTFGVFAEVNK	L		1	1143.96	AB11.2115.2115.3.dta	3	gi|30021216|ref|NP_832847.1|	hemolysin BL lytic component L2 [Bacillus cereus ATCC 14579],	AB11	AB11$gi|30021216|ref|NP_832847.1|	119	AB11$924		0	54		0	98
1391	473.272	1416.79	1416.79	-0.249154	1	19.65	19.65	167	179	K	KITTANLTTLADR	G		1	1145.49	AB11.2119.2119.3.dta	3	gi|30019805|ref|NP_831436.1|	flagellin [Bacillus cereus ATCC 14579],	AB11	AB11$gi|30019805|ref|NP_831436.1|	13	AB11$1391		0	54		0	98
923	413.896	1238.67	1238.67	-0.332616	1	36.73	36.73	322	332	K	KTFGVFAEVNK	L		1	1146.18	AB11.2121.2121.3.dta	3	gi|30021216|ref|NP_832847.1|	hemolysin BL lytic component L2 [Bacillus cereus ATCC 14579],	AB11	AB11$gi|30021216|ref|NP_832847.1|	119	AB11$923		0	54		0	98
2486	636.654	1906.94	1906.94	1.05405	0	17.57	17.57	301	319	K	DVQKPTTGGDTSSIAGFAR	S		1	1147	AB11.2123.2123.3.dta	3	gi|30020092|ref|NP_831723.1|	enterotoxin [Bacillus cereus ATCC 14579],	AB11	AB11$gi|30020092|ref|NP_831723.1|	30	AB11$2486		0	54		0	98
925	620.341	1238.67	1238.67	0.552207	1	53.35	53.35	322	332	K	KTFGVFAEVNK	L		1	1147.73	AB11.2125.2125.2.dta	2	gi|30021216|ref|NP_832847.1|	hemolysin BL lytic component L2 [Bacillus cereus ATCC 14579],	AB11	AB11$gi|30021216|ref|NP_832847.1|	119	AB11$925		0	54		0	98
2485	636.654	1906.94	1906.94	0.770869	0	20.26	20.26	301	319	K	DVQKPTTGGDTSSIAGFAR	S		1	1148.88	AB11.2128.2128.3.dta	3	gi|30020092|ref|NP_831723.1|	enterotoxin [Bacillus cereus ATCC 14579],	AB11	AB11$gi|30020092|ref|NP_831723.1|	30	AB11$2485		0	54		0	98
1424	476.608	1426.8	1426.8	0.0427529	1	37.37	35.4133	337	350	R	SKLAVDPVAIEGTK	S		1	1149.26	AB11.2129.2129.3.dta	3	gi|30018848|ref|NP_830479.1|	immune inhibitor A precursor [Bacillus cereus ATCC 14579],	AB11	AB11$gi|30018848|ref|NP_830479.1|	30	AB11$1424		0	54		0	98
573	553.304	1104.59	1104.59	0.344018	0	51.6	51.6	314	322	K	YNNLLQNVK	G		1	1150.1	AB11.2131.2131.2.dta	2	gi|30019953|ref|NP_831584.1|	enterotoxin C [Bacillus cereus ATCC 14579],	AB11	AB11$gi|30019953|ref|NP_831584.1|	8	AB11$573		0	54		0	98
926	620.341	1238.67	1238.67	0.939721	1	47.78	47.78	322	332	K	KTFGVFAEVNK	L		1	1150.82	AB11.2133.2133.2.dta	2	gi|30021216|ref|NP_832847.1|	hemolysin BL lytic component L2 [Bacillus cereus ATCC 14579],	AB11	AB11$gi|30021216|ref|NP_832847.1|	119	AB11$926		0	54		0	98
572	553.304	1104.59	1104.59	0.0181062	0	52.13	52.13	314	322	K	YNNLLQNVK	G		1	1151.65	AB11.2135.2135.2.dta	2	gi|30019953|ref|NP_831584.1|	enterotoxin C [Bacillus cereus ATCC 14579],	AB11	AB11$gi|30019953|ref|NP_831584.1|	8	AB11$572		0	54		0	98
2822	692.039	2073.1	2073.1	0.549902	2	40.95	40.95	172	190	K	TVLDKDSNNLSIKADEAIK	T		1	1151.99	AB11.2136.2136.3.dta	3	gi|30019951|ref|NP_831582.1|	non-hemolytic enterotoxin lytic component L2 [Bacillus cereus ATCC 14579],	AB11	AB11$gi|30019951|ref|NP_831582.1|	51	AB11$2822		0	54		0	98
2823	692.04	2073.1	2073.1	1.15769	2	40.11	40.11	172	190	K	TVLDKDSNNLSIKADEAIK	T		1	1153.25	AB11.2139.2139.3.dta	3	gi|30019951|ref|NP_831582.1|	non-hemolytic enterotoxin lytic component L2 [Bacillus cereus ATCC 14579],	AB11	AB11$gi|30019951|ref|NP_831582.1|	51	AB11$2823		0	54		0	98
657	563.78	1125.55	1125.55	0.672563	0	23.08	23.08	335	343	R	LFSYPDTQR	Y		1	1153.64	AB11.2140.2140.2.dta	2	gi|30019310|ref|NP_830941.1|	catalase [Bacillus cereus ATCC 14579],	AB11	AB11$gi|30019310|ref|NP_830941.1|	5	AB11$657		0	54		0	98
1423	476.608	1426.8	1426.8	-0.0834032	1	25.69	23.7333	337	350	R	SKLAVDPVAIEGTK	S		1	1153.98	AB11.2141.2141.3.dta	3	gi|30018848|ref|NP_830479.1|	immune inhibitor A precursor [Bacillus cereus ATCC 14579],	AB11	AB11$gi|30018848|ref|NP_830479.1|	30	AB11$1423		0	54		0	98
1392	709.404	1416.79	1416.79	-0.0543481	1	35.38	35.38	167	179	K	KITTANLTTLADR	G		1	1155.14	AB11.2144.2144.2.dta	2	gi|30019805|ref|NP_831436.1|	flagellin [Bacillus cereus ATCC 14579],	AB11	AB11$gi|30019805|ref|NP_831436.1|	13	AB11$1392		0	54		0	98
2934	726.719	2177.13	2177.13	2.67233	2	24.06	24.06	239	259	K	SKQSSLTSLTGTGKDDLGINR	S		1	1155.49	AB11.2145.2145.3.dta	3	gi|30020857|ref|NP_832488.1|	bacillolysin [Bacillus cereus ATCC 14579],	AB11	AB11$gi|30020857|ref|NP_832488.1|	13	AB11$2934		0	54		0	98
899	615.347	1228.68	1228.68	1.04747	0	43.12	43.12	316	327	R	ANQAVLSLTNAK	E		1	1160.05	AB11.2157.2157.2.dta	2	gi|30021215|ref|NP_832846.1|	hemolysin BL lytic component L1 [Bacillus cereus ATCC 14579],	AB11	AB11$gi|30021215|ref|NP_832846.1|	59	AB11$899		0	54		0	98
528	537.295	1072.58	1072.58	-0.361746	0	36.75	36.75	153	161	R	QINELTDLK	L		1	1161.56	AB11.2161.2161.2.dta	2	gi|30021216|ref|NP_832847.1|	hemolysin BL lytic component L2 [Bacillus cereus ATCC 14579],	AB11	AB11$gi|30021216|ref|NP_832847.1|	119	AB11$528		0	54		0	98
527	537.295	1072.58	1072.58	-0.473626	0	26.12	26.12	153	161	R	QINELTDLK	L		1	1162.38	AB11.2163.2163.2.dta	2	gi|30021216|ref|NP_832847.1|	hemolysin BL lytic component L2 [Bacillus cereus ATCC 14579],	AB11	AB11$gi|30021216|ref|NP_832847.1|	119	AB11$527		0	54		0	98
881	612.299	1222.58	1222.58	-0.0891555	0	41.03	41.03	50	59	K	VDETLSFQER	L		1	1164.2	AB11.2168.2168.2.dta	2	gi|30018742|ref|NP_830373.1|	collagenase [Bacillus cereus ATCC 14579],	AB11	AB11$gi|30018742|ref|NP_830373.1|	50	AB11$881		0	54		0	98
882	612.299	1222.58	1222.58	0.10715	0	34.42	34.42	50	59	K	VDETLSFQER	L		1	1165.37	AB11.2171.2171.2.dta	2	gi|30018742|ref|NP_830373.1|	collagenase [Bacillus cereus ATCC 14579],	AB11	AB11$gi|30018742|ref|NP_830373.1|	50	AB11$882		0	54		0	98
772	583.807	1165.6	1165.6	0.839054	0	44.9	44.9	91	100	K	QSYTLAELNK	M		1	1167.24	AB11.2176.2176.2.dta	2	gi|30021271|ref|NP_832902.1|	collagenase [Bacillus cereus ATCC 14579],	AB11	AB11$gi|30021271|ref|NP_832902.1|	62	AB11$772		0	54		0	98
771	583.807	1165.6	1165.6	0.5302	0	38.45	38.45	91	100	K	QSYTLAELNK	M		1	1169.09	AB11.2181.2181.2.dta	2	gi|30021271|ref|NP_832902.1|	collagenase [Bacillus cereus ATCC 14579],	AB11	AB11$gi|30021271|ref|NP_832902.1|	62	AB11$771		0	54		0	98
1375	707.834	1413.65	1413.65	0.67697	0	78.28	78.28	279	290	R	GQGIETYDVNYR	D		1	1170.26	AB11.2184.2184.2.dta	2	gi|30020857|ref|NP_832488.1|	bacillolysin [Bacillus cereus ATCC 14579],	AB11	AB11$gi|30020857|ref|NP_832488.1|	13	AB11$1375		0	54		0	98
1376	707.834	1413.65	1413.65	0.860891	0	66.98	66.98	279	290	R	GQGIETYDVNYR	D		1	1171.84	AB11.2188.2188.2.dta	2	gi|30020857|ref|NP_832488.1|	bacillolysin [Bacillus cereus ATCC 14579],	AB11	AB11$gi|30020857|ref|NP_832488.1|	13	AB11$1376		0	54		0	98
2524	645.004	1931.99	1931.99	0.221533	1	28.96	28.96	270	288	R	KGVSNSAPPVMVSNVAYGR	T		1	1172.19	AB11.2189.2189.3.dta	3	gi|30023138|ref|NP_834769.1|	perfringolysin O precursor [Bacillus cereus ATCC 14579],	AB11	AB11$gi|30023138|ref|NP_834769.1|	27	AB11$2524		0	54	M	1	99
853	604.296	1206.58	1206.58	0.236205	0	23.09	23.09	68	78	K	VTFIDDPSADK	Q		1	1173.06	AB11.2191.2191.2.dta	2	gi|30019265|ref|NP_830896.1|	cytotoxin K [Bacillus cereus ATCC 14579],	AB11	AB11$gi|30019265|ref|NP_830896.1|	24	AB11$853		0	54		0	99
2127	576.968	1727.88	1727.88	0.740213	1	43.18	43.18	152	166	K	EGITDLRGEIQQNQK	Y		1	1176.09	AB11.2199.2199.3.dta	3	gi|30021214|ref|NP_832845.1|	hemolysin BL binding component precursor [Bacillus cereus ATCC 14579],	AB11	AB11$gi|30021214|ref|NP_832845.1|	61	AB11$2127		0	54		0	99
1333	698.87	1395.73	1395.72	0.436333	0	46.65	46.65	137	150	K	VTSEVGYTLGGSVK	V		1	1176.46	AB11.2200.2200.2.dta	2	gi|30021625|ref|NP_833256.1|	hemolysin II [Bacillus cereus ATCC 14579],	AB11	AB11$gi|30021625|ref|NP_833256.1|	27	AB11$1333		0	54		0	99
2126	576.968	1727.88	1727.88	0.531866	1	27.51	27.51	152	166	K	EGITDLRGEIQQNQK	Y		1	1177.61	AB11.2203.2203.3.dta	3	gi|30021214|ref|NP_832845.1|	hemolysin BL binding component precursor [Bacillus cereus ATCC 14579],	AB11	AB11$gi|30021214|ref|NP_832845.1|	61	AB11$2126		0	54		0	99
1334	698.87	1395.73	1395.72	0.708593	0	79.83	79.83	137	150	K	VTSEVGYTLGGSVK	V		1	1177.95	AB11.2204.2204.2.dta	2	gi|30021625|ref|NP_833256.1|	hemolysin II [Bacillus cereus ATCC 14579],	AB11	AB11$gi|30021625|ref|NP_833256.1|	27	AB11$1334		0	54		0	99
2129	864.948	1727.88	1727.88	1.13723	1	40.06	40.06	152	166	K	EGITDLRGEIQQNQK	Y		1	1178.3	AB11.2205.2205.2.dta	2	gi|30021214|ref|NP_832845.1|	hemolysin BL binding component precursor [Bacillus cereus ATCC 14579],	AB11	AB11$gi|30021214|ref|NP_832845.1|	61	AB11$2129		0	54		0	99
718	572.78	1143.55	1143.54	0.632245	0	22.8	22.8	86	95	K	EAFISADYTK	D		1	1179.14	AB11.2207.2207.2.dta	2	gi|30018972|ref|NP_830603.1|	enterotoxin / cell-wall binding protein [Bacillus cereus ATCC 14579],	AB11	AB11$gi|30018972|ref|NP_830603.1|	57	AB11$718		0	54		0	99
2278	605.986	1814.94	1814.94	-0.441338	1	18.1	18.1	61	78	K	TAAAVGDTDLVLEKGEAR	K		1	1179.47	AB11.2208.2208.3.dta	3	gi|30020036|ref|NP_831667.1|	Phage protein [Bacillus cereus ATCC 14579],	AB11	AB11$gi|30020036|ref|NP_831667.1|	12	AB11$2278		0	54		0	99
901	615.833	1229.65	1229.65	0.226081	0	22.75	22.75	593	603	R	VVEVEVNDLSK	K		1	1179.85	AB11.2209.2209.2.dta	2	gi|30022623|ref|NP_834254.1|	cell surface protein [Bacillus cereus ATCC 14579],	AB11	AB11$gi|30022623|ref|NP_834254.1|	7	AB11$901		0	54		0	99
717	572.78	1143.55	1143.54	0.422371	0	32.14	32.14	86	95	K	EAFISADYTK	D		1	1180.67	AB11.2211.2211.2.dta	2	gi|30018972|ref|NP_830603.1|	enterotoxin / cell-wall binding protein [Bacillus cereus ATCC 14579],	AB11	AB11$gi|30018972|ref|NP_830603.1|	57	AB11$717		0	54		0	99
2128	864.948	1727.88	1727.88	0.859435	1	43.94	43.94	152	166	K	EGITDLRGEIQQNQK	Y		1	1181.01	AB11.2212.2212.2.dta	2	gi|30021214|ref|NP_832845.1|	hemolysin BL binding component precursor [Bacillus cereus ATCC 14579],	AB11	AB11$gi|30021214|ref|NP_832845.1|	61	AB11$2128		0	54		0	99
1388	709.381	1416.75	1416.75	0.981827	0	54.36	54.36	78	91	K	IAIVTTDGSNIDAK	Y		1	1183.8	AB11.2219.2219.2.dta	2	gi|30021625|ref|NP_833256.1|	hemolysin II [Bacillus cereus ATCC 14579],	AB11	AB11$gi|30021625|ref|NP_833256.1|	27	AB11$1388		0	54		0	99
2262	602.967	1805.88	1805.88	0.157818	0	26.86	26.86	60	75	R	GITISTAHVEYETETR	H		1	1184.48	AB11.2221.2221.3.dta	3	gi|30018378|ref|NP_830009.1|	elongation factor Tu [Bacillus cereus ATCC 14579],	AB11	AB11$gi|30018378|ref|NP_830009.1|	9	AB11$2262		0	54		0	99
1387	709.381	1416.75	1416.75	0.897126	0	68.87	68.87	78	91	K	IAIVTTDGSNIDAK	Y		1	1185.33	AB11.2223.2223.2.dta	2	gi|30021625|ref|NP_833256.1|	hemolysin II [Bacillus cereus ATCC 14579],	AB11	AB11$gi|30021625|ref|NP_833256.1|	27	AB11$1387		0	54		0	99
2489	637.975	1910.9	1910.9	0.508137	0	15.5	15.5	346	362	K	VVSVVHAWDSEETNDPK	N		1	1185.68	AB11.2224.2224.3.dta	3	gi|30020857|ref|NP_832488.1|	bacillolysin [Bacillus cereus ATCC 14579],	AB11	AB11$gi|30020857|ref|NP_832488.1|	13	AB11$2489		0	54		0	99
378	495.224	988.433	988.432	0.125451	0	44.9	44.9	140	148	K	ADFMSAYGK	L		1	1186.06	AB11.2225.2225.2.dta	2	gi|30019951|ref|NP_831582.1|	non-hemolytic enterotoxin lytic component L2 [Bacillus cereus ATCC 14579],	AB11	AB11$gi|30019951|ref|NP_831582.1|	51	AB11$378		0	54	M	1	100
377	495.223	988.432	988.432	0.00404681	0	51.33	51.33	140	148	K	ADFMSAYGK	L		1	1186.87	AB11.2227.2227.2.dta	2	gi|30019951|ref|NP_831582.1|	non-hemolytic enterotoxin lytic component L2 [Bacillus cereus ATCC 14579],	AB11	AB11$gi|30019951|ref|NP_831582.1|	51	AB11$377		0	54	M	1	101
350	483.742	965.47	965.471	-0.127399	0	15.73	15.73	339	346	R	AYLDDLEK	Q		1	1187.59	AB11.2229.2229.2.dta	2	gi|30021216|ref|NP_832847.1|	hemolysin BL lytic component L2 [Bacillus cereus ATCC 14579],	AB11	AB11$gi|30021216|ref|NP_832847.1|	119	AB11$350		0	54		0	101
349	483.742	965.47	965.471	-0.251691	0	25.27	25.27	339	346	R	AYLDDLEK	Q		1	1188.4	AB11.2231.2231.2.dta	2	gi|30021216|ref|NP_832847.1|	hemolysin BL lytic component L2 [Bacillus cereus ATCC 14579],	AB11	AB11$gi|30021216|ref|NP_832847.1|	119	AB11$349		0	54		0	101
498	531.303	1060.59	1060.59	0.672266	0	38.14	38.14	482	490	K	TPAYQQILK	D		1	1190.27	AB11.2236.2236.2.dta	2	gi|30019146|ref|NP_830777.1|	S-layer-like domain-containing protein [Bacillus cereus ATCC 14579],	AB11	AB11$gi|30019146|ref|NP_830777.1|	29	AB11$498		0	54		0	101
499	531.304	1060.59	1060.59	0.785411	0	40.95	40.95	482	490	K	TPAYQQILK	D		1	1191.45	AB11.2239.2239.2.dta	2	gi|30019146|ref|NP_830777.1|	S-layer-like domain-containing protein [Bacillus cereus ATCC 14579],	AB11	AB11$gi|30019146|ref|NP_830777.1|	29	AB11$499		0	54		0	101
1591	738.396	1474.78	1474.78	-1.9786	2	18.51	18.51	1	12	-	MEEKKQQNVTIK	G		1	1193.38	AB11.2244.2244.2.dta	2	gi|30022524|ref|NP_834155.1|	septum formation inhibitor [Bacillus cereus ATCC 14579],	AB11	AB11$gi|30022524|ref|NP_834155.1|	1	AB11$1591		0	54	M	1	102
919	412.568	1234.68	1234.68	0.076133	1	16.27	16.27	444	453	K	ILEVDYDKIK	S		1	1193.74	AB11.2245.2245.3.dta	3	gi|30018848|ref|NP_830479.1|	immune inhibitor A precursor [Bacillus cereus ATCC 14579],	AB11	AB11$gi|30018848|ref|NP_830479.1|	30	AB11$919		0	54		0	102
922	618.348	1234.68	1234.68	0.688437	1	26.91	26.91	444	453	K	ILEVDYDKIK	S		1	1196.89	AB11.2253.2253.2.dta	2	gi|30018848|ref|NP_830479.1|	immune inhibitor A precursor [Bacillus cereus ATCC 14579],	AB11	AB11$gi|30018848|ref|NP_830479.1|	30	AB11$922		0	54		0	102
921	618.348	1234.68	1234.68	0.202481	1	37.69	37.69	444	453	K	ILEVDYDKIK	S		1	1198.07	AB11.2256.2256.2.dta	2	gi|30018848|ref|NP_830479.1|	immune inhibitor A precursor [Bacillus cereus ATCC 14579],	AB11	AB11$gi|30018848|ref|NP_830479.1|	30	AB11$921		0	54		0	102
2067	856.927	1711.84	1711.84	0.736635	0	47.47	47.47	220	235	R	VLTAMGHDLTANPNMK	M		2	1198.41	AB11.2257.2257.2.dta	2	gi|30023271|ref|NP_834902.1|	enterotoxin / cell-wall binding protein [Bacillus cereus ATCC 14579],	AB11	AB11$gi|30023271|ref|NP_834902.1|	37	AB11$2067		0	54	MM	2	104
2068	856.928	1711.84	1711.84	1.7414	0	89.38	89.38	220	235	R	VLTAMGHDLTANPNMK	M		2	1199.26	AB11.2259.2259.2.dta	2	gi|30023271|ref|NP_834902.1|	enterotoxin / cell-wall binding protein [Bacillus cereus ATCC 14579],	AB11	AB11$gi|30023271|ref|NP_834902.1|	37	AB11$2068		0	54	MM	2	106
472	524.793	1047.57	1047.57	0.108823	1	16.17	16.17	458	466	K	DKNNLFGLK	A		1	1200.01	AB11.2261.2261.2.dta	2	gi|30019051|ref|NP_830682.1|	S-layer protein / peptidoglycan endo-beta-N-acetylglucosaminidase [Bacillus cereus ATCC 14579],	AB11	AB11$gi|30019051|ref|NP_830682.1|	23	AB11$472		0	54		0	106
473	524.793	1047.57	1047.57	0.223374	1	22.01	22.01	458	466	K	DKNNLFGLK	A		1	1200.84	AB11.2263.2263.2.dta	2	gi|30019051|ref|NP_830682.1|	S-layer protein / peptidoglycan endo-beta-N-acetylglucosaminidase [Bacillus cereus ATCC 14579],	AB11	AB11$gi|30019051|ref|NP_830682.1|	23	AB11$473		0	54		0	106
3094	769.707	2306.1	2306.09	1.40064	1	47.35	47.35	153	172	K	ILESDEDIMKTQQEDQASVK	K		1	1202.37	AB11.2267.2267.3.dta	3	gi|30023229|ref|NP_834860.1|	N-acetylmuramoyl-L-alanine amidase [Bacillus cereus ATCC 14579],	AB11	AB11$gi|30023229|ref|NP_834860.1|	29	AB11$3094		0	54	M	1	107
3093	769.706	2306.1	2306.09	0.932312	1	44.14	44.14	153	172	K	ILESDEDIMKTQQEDQASVK	K		1	1204.26	AB11.2272.2272.3.dta	3	gi|30023229|ref|NP_834860.1|	N-acetylmuramoyl-L-alanine amidase [Bacillus cereus ATCC 14579],	AB11	AB11$gi|30023229|ref|NP_834860.1|	29	AB11$3093		0	54	M	1	108
2175	582.993	1745.96	1745.96	0.542396	1	16.34	16.34	110	125	R	TVEFKVDDLSKPAAVK	I		1	1207.67	AB11.2281.2281.3.dta	3	gi|30022625|ref|NP_834256.1|	cell surface protein [Bacillus cereus ATCC 14579],	AB11	AB11$gi|30022625|ref|NP_834256.1|	3	AB11$2175		0	54		0	108
2174	582.993	1745.96	1745.96	0.23311	1	20.48	20.48	110	125	R	TVEFKVDDLSKPAAVK	I		1	1209.2	AB11.2285.2285.3.dta	3	gi|30022625|ref|NP_834256.1|	cell surface protein [Bacillus cereus ATCC 14579],	AB11	AB11$gi|30022625|ref|NP_834256.1|	3	AB11$2174		0	54		0	108
542	543.777	1085.54	1085.54	-0.0451389	0	38.96	38.96	267	276	R	TGYVSADFVK	F		1	1210.08	AB11.2287.2287.2.dta	2	gi|30020092|ref|NP_831723.1|	enterotoxin [Bacillus cereus ATCC 14579],	AB11	AB11$gi|30020092|ref|NP_831723.1|	30	AB11$542		0	54		0	108
1365	471.241	1410.7	1410.7	-0.522435	1	28.57	28.57	66	77	K	VSFIEDPYADKK	I		1	1210.75	AB11.2289.2289.3.dta	3	gi|30021625|ref|NP_833256.1|	hemolysin II [Bacillus cereus ATCC 14579],	AB11	AB11$gi|30021625|ref|NP_833256.1|	27	AB11$1365		0	54		0	108
543	543.777	1085.54	1085.54	0.397038	0	36.42	36.42	267	276	R	TGYVSADFVK	F		1	1211.6	AB11.2291.2291.2.dta	2	gi|30020092|ref|NP_831723.1|	enterotoxin [Bacillus cereus ATCC 14579],	AB11	AB11$gi|30020092|ref|NP_831723.1|	30	AB11$543		0	54		0	108
1364	471.241	1410.7	1410.7	-0.65003	1	38.58	38.58	66	77	K	VSFIEDPYADKK	I		1	1211.93	AB11.2292.2292.3.dta	3	gi|30021625|ref|NP_833256.1|	hemolysin II [Bacillus cereus ATCC 14579],	AB11	AB11$gi|30021625|ref|NP_833256.1|	27	AB11$1364		0	54		0	108
947	625.822	1249.63	1249.63	0.0672199	0	19.79	19.79	146	157	K	SGTTTEPALAFR	I		1	1215.92	AB11.2302.2302.2.dta	2	gi|30022940|ref|NP_834571.1|	glucose-6-phosphate isomerase [Bacillus cereus ATCC 14579],	AB11	AB11$gi|30022940|ref|NP_834571.1|	4	AB11$947		0	54		0	108
1367	706.362	1410.71	1410.7	4.34464	1	28.1	28.1	66	77	K	VSFIEDPYADKK	I		1	1216.76	AB11.2304.2304.2.dta	2	gi|30021625|ref|NP_833256.1|	hemolysin II [Bacillus cereus ATCC 14579],	AB11	AB11$gi|30021625|ref|NP_833256.1|	27	AB11$1367		0	54		0	108
1366	706.361	1410.71	1410.7	2.78514	1	46.56	46.56	66	77	K	VSFIEDPYADKK	I		1	1218.29	AB11.2308.2308.2.dta	2	gi|30021625|ref|NP_833256.1|	hemolysin II [Bacillus cereus ATCC 14579],	AB11	AB11$gi|30021625|ref|NP_833256.1|	27	AB11$1366		0	54		0	108
57	345.718	689.422	689.422	-0.4453	0	30.76	30.76	546	551	K	GFVVLR	D		1	1218.99	AB11.2310.2310.2.dta	2	gi|30023264|ref|NP_834895.1|	phosphoglycerol transferase [Bacillus cereus ATCC 14579],	AB11	AB11$gi|30023264|ref|NP_834895.1|	24	AB11$57		0	54		0	108
529	537.296	1072.58	1072.58	0.309535	0	28.58	28.58	153	161	R	QINELTDLK	L		1	1222.87	AB11.2320.2320.2.dta	2	gi|30021216|ref|NP_832847.1|	hemolysin BL lytic component L2 [Bacillus cereus ATCC 14579],	AB11	AB11$gi|30021216|ref|NP_832847.1|	119	AB11$529		0	54		0	108
530	537.296	1072.58	1072.58	0.551942	0	28.57	28.57	153	161	R	QINELTDLK	L		1	1224.07	AB11.2323.2323.2.dta	2	gi|30021216|ref|NP_832847.1|	hemolysin BL lytic component L2 [Bacillus cereus ATCC 14579],	AB11	AB11$gi|30021216|ref|NP_832847.1|	119	AB11$530		0	54		0	108
43	332.195	662.375	662.375	-0.460464	0	18.69	18.69	96	100	R	IFDIR	G		1	1225.6	AB11.2327.2327.2.dta	2	gi|30021854|ref|NP_833485.1|	1-phosphatidylinositol phosphodiesterase precursor [Bacillus cereus ATCC 14579],	AB11	AB11$gi|30021854|ref|NP_833485.1|	8	AB11$43		0	54		0	108
2308	911.937	1821.86	1821.86	-2.59899	0	23.65	23.65	69	84	K	TPSYSVYDSNHNLIGR	Y		1	1226.26	AB11.2329.2329.2.dta	2	gi|30023390|ref|NP_835021.1|	hypothetical protein BC5360 [Bacillus cereus ATCC 14579],	AB11	AB11$gi|30023390|ref|NP_835021.1|	5	AB11$2308		0	54		0	108
2499	959.973	1917.93	1917.93	1.52508	0	51.04	51.04	326	343	K	ENTTVVEGVGSTEQIEAR	I		1	1227.5	AB11.2332.2332.2.dta	2	gi|30018515|ref|NP_830146.1|	chaperonin GroEL [Bacillus cereus ATCC 14579],	AB11	AB11$gi|30018515|ref|NP_830146.1|	13	AB11$2499		0	54		0	108
2500	959.974	1917.93	1917.93	2.67215	0	76.73	76.73	326	343	K	ENTTVVEGVGSTEQIEAR	I		1	1229.14	AB11.2336.2336.2.dta	2	gi|30018515|ref|NP_830146.1|	chaperonin GroEL [Bacillus cereus ATCC 14579],	AB11	AB11$gi|30018515|ref|NP_830146.1|	13	AB11$2500		0	54		0	108
728	574.83	1147.65	1147.64	0.763302	0	35.4	35.4	168	178	K	SLTTGTLTNLK	D		1	1231.92	AB11.2343.2343.2.dta	2	gi|30019804|ref|NP_831435.1|	flagellin [Bacillus cereus ATCC 14579],	AB11	AB11$gi|30019804|ref|NP_831435.1|	8	AB11$728		0	54		0	108
928	620.856	1239.7	1239.7	0.454143	1	41.38	41.38	350	359	K	KVLNEINWPK	G		1	1232.26	AB11.2344.2344.2.dta	2	gi|30020129|ref|NP_831760.1|	putative murein endopeptidase [Bacillus cereus ATCC 14579],	AB11	AB11$gi|30020129|ref|NP_831760.1|	88	AB11$928		0	54		0	108
727	574.83	1147.65	1147.64	0.327627	0	34.01	34.01	168	178	K	SLTTGTLTNLK	D		1	1233.45	AB11.2347.2347.2.dta	2	gi|30019804|ref|NP_831435.1|	flagellin [Bacillus cereus ATCC 14579],	AB11	AB11$gi|30019804|ref|NP_831435.1|	8	AB11$727		0	54		0	108
927	620.856	1239.7	1239.7	0.260547	1	21.72	21.72	350	359	K	KVLNEINWPK	G		1	1234.14	AB11.2349.2349.2.dta	2	gi|30020129|ref|NP_831760.1|	putative murein endopeptidase [Bacillus cereus ATCC 14579],	AB11	AB11$gi|30020129|ref|NP_831760.1|	88	AB11$927		0	54		0	108
298	456.235	910.455	910.455	-0.0626061	0	16.42	16.42	143	150	R	FAFDANVK	A		1	1235	AB11.2351.2351.2.dta	2	gi|30022625|ref|NP_834256.1|	cell surface protein [Bacillus cereus ATCC 14579],	AB11	AB11$gi|30022625|ref|NP_834256.1|	3	AB11$298		0	54		0	108
2744	678.674	2033	2033	0.549434	2	29	29	404	422	K	GNKIDVLMPDKGSSSSWGR	K		1	1235.72	AB11.2353.2353.3.dta	3	gi|30018972|ref|NP_830603.1|	enterotoxin / cell-wall binding protein [Bacillus cereus ATCC 14579],	AB11	AB11$gi|30018972|ref|NP_830603.1|	57	AB11$2744		0	54	M	1	109
2696	670.685	2009.03	2009.03	1.78942	1	33.69	33.69	187	204	K	IGQAGTQVPNQLLDERDR	I		1	1236.61	AB11.2355.2355.3.dta	3	gi|30019783|ref|NP_831414.1|	flagellar hook-associated protein FlgK [Bacillus cereus ATCC 14579],	AB11	AB11$gi|30019783|ref|NP_831414.1|	3	AB11$2696		0	54		0	109
2178	874.424	1746.83	1746.83	1.44032	1	43.91	43.91	397	411	R	SKTDYTAEQLDSYVK	S		1	1237.38	AB11.2357.2357.2.dta	2	gi|30019051|ref|NP_830682.1|	S-layer protein / peptidoglycan endo-beta-N-acetylglucosaminidase [Bacillus cereus ATCC 14579],	AB11	AB11$gi|30019051|ref|NP_830682.1|	23	AB11$2178		0	54		0	109
2742	678.674	2033	2033	0.3576	2	28.54	28.54	404	422	K	GNKIDVLMPDKGSSSSWGR	K		1	1238.25	AB11.2359.2359.3.dta	3	gi|30018972|ref|NP_830603.1|	enterotoxin / cell-wall binding protein [Bacillus cereus ATCC 14579],	AB11	AB11$gi|30018972|ref|NP_830603.1|	57	AB11$2742		0	54	M	1	110
458	522.801	1043.59	1043.59	0.273097	0	38.37	38.37	122	131	K	AVTAAIEELK	T		1	1240.21	AB11.2364.2364.2.dta	2	gi|30018515|ref|NP_830146.1|	chaperonin GroEL [Bacillus cereus ATCC 14579],	AB11	AB11$gi|30018515|ref|NP_830146.1|	13	AB11$458		0	54		0	110
459	522.801	1043.59	1043.59	0.273097	0	41.01	41.01	122	131	K	AVTAAIEELK	T		1	1241.38	AB11.2367.2367.2.dta	2	gi|30018515|ref|NP_830146.1|	chaperonin GroEL [Bacillus cereus ATCC 14579],	AB11	AB11$gi|30018515|ref|NP_830146.1|	13	AB11$459		0	54		0	110
2870	704.345	2110.01	2110.01	0.859238	1	18.7	18.7	148	167	K	VQLSDASGDTMTIDSLDAKK	I	Oxidation (M) [11]	1	1242.88	AB11.2371.2371.3.dta	3	gi|30019805|ref|NP_831436.1|	flagellin [Bacillus cereus ATCC 14579],	AB11	AB11$gi|30019805|ref|NP_831436.1|	13	AB11$2870	M	1	55	M	1	111
332	472.792	943.57	943.57	-0.442998	0	29.21	29.21	332	340	K	GISNSILIK	V		1	1244.51	AB11.2375.2375.2.dta	2	gi|30023172|ref|NP_834803.1|	phosphopyruvate hydratase [Bacillus cereus ATCC 14579],	AB11	AB11$gi|30023172|ref|NP_834803.1|	11	AB11$332		0	55		0	111
2776	683.01	2046.01	2046.01	0.791787	1	22.06	22.06	323	340	K	ALEEQMNSINSVNDKLNK	G		1	1245.21	AB11.2377.2377.3.dta	3	gi|30021625|ref|NP_833256.1|	hemolysin II [Bacillus cereus ATCC 14579],	AB11	AB11$gi|30021625|ref|NP_833256.1|	27	AB11$2776		0	55	M	1	112
449	517.798	1033.58	1033.58	-0.122874	0	43.16	43.16	111	119	K	VYGQDLIVK	V		1	1249.56	AB11.2388.2388.2.dta	2	gi|30023381|ref|NP_835012.1|	bacillolysin [Bacillus cereus ATCC 14579],	AB11	AB11$gi|30023381|ref|NP_835012.1|	43	AB11$449		0	55		0	112
448	517.798	1033.58	1033.58	-0.122874	0	36.88	36.88	111	119	K	VYGQDLIVK	V		1	1250.75	AB11.2391.2391.2.dta	2	gi|30023381|ref|NP_835012.1|	bacillolysin [Bacillus cereus ATCC 14579],	AB11	AB11$gi|30023381|ref|NP_835012.1|	43	AB11$448		0	55		0	112
1776	783.905	1565.79	1565.79	0.671864	0	67.04	67.04	199	213	K	LGTVEQDTVVSAYGK	L		1	1251.41	AB11.2393.2393.2.dta	2	gi|30018742|ref|NP_830373.1|	collagenase [Bacillus cereus ATCC 14579],	AB11	AB11$gi|30018742|ref|NP_830373.1|	50	AB11$1776		0	55		0	112
1777	783.905	1565.8	1565.79	1.29774	0	62.15	62.15	199	213	K	LGTVEQDTVVSAYGK	L		1	1252.27	AB11.2395.2395.2.dta	2	gi|30018742|ref|NP_830373.1|	collagenase [Bacillus cereus ATCC 14579],	AB11	AB11$gi|30018742|ref|NP_830373.1|	50	AB11$1777		0	55		0	112
844	602.324	1202.63	1202.64	-4.61235	0	27.09	27.09	428	438	R	VVEVEVSDLSK	K		1	1252.63	AB11.2396.2396.2.dta	2	gi|30022623|ref|NP_834254.1|	cell surface protein [Bacillus cereus ATCC 14579],	AB11	AB11$gi|30022623|ref|NP_834254.1|	7	AB11$844		0	55		0	112
838	601.835	1201.66	1201.66	0.0515955	0	46.41	46.41	354	364	K	TDVVTLQEGIK	I		1	1256.99	AB11.2407.2407.2.dta	2	gi|30021213|ref|NP_832844.1|	hemolysin BL binding component precursor [Bacillus cereus ATCC 14579],	AB11	AB11$gi|30021213|ref|NP_832844.1|	23	AB11$838		0	55		0	112
2527	645.667	1933.98	1933.98	-0.0486045	1	17.21	17.21	244	260	K	INYAGQTAYISKDYVTK	G		1	1257.33	AB11.2408.2408.3.dta	3	gi|30023266|ref|NP_834897.1|	N-acetylmuramoyl-L-alanine amidase [Bacillus cereus ATCC 14579],	AB11	AB11$gi|30023266|ref|NP_834897.1|	41	AB11$2527		0	55		0	112
839	601.835	1201.66	1201.66	0.25132	0	71.62	71.62	354	364	K	TDVVTLQEGIK	I		1	1258.59	AB11.2411.2411.2.dta	2	gi|30021213|ref|NP_832844.1|	hemolysin BL binding component precursor [Bacillus cereus ATCC 14579],	AB11	AB11$gi|30021213|ref|NP_832844.1|	23	AB11$839		0	55		0	112
1007	637.341	1272.67	1272.67	0.369303	0	66.97	66.97	47	59	K	NASGIDTGIANLK	Y		1	1258.93	AB11.2412.2412.2.dta	2	gi|30023138|ref|NP_834769.1|	perfringolysin O precursor [Bacillus cereus ATCC 14579],	AB11	AB11$gi|30023138|ref|NP_834769.1|	27	AB11$1007		0	55		0	112
2179	584.286	1749.83	1749.84	-0.385751	1	32.9	32.9	407	422	K	IDVLMPDKGSSSSWGR	K	Oxidation (M) [5]	1	1259.28	AB11.2413.2413.3.dta	3	gi|30018972|ref|NP_830603.1|	enterotoxin / cell-wall binding protein [Bacillus cereus ATCC 14579],	AB11	AB11$gi|30018972|ref|NP_830603.1|	57	AB11$2179	M	1	56	M	1	113
1008	637.341	1272.67	1272.67	0.746464	0	73.14	73.14	47	59	K	NASGIDTGIANLK	Y		1	1260.14	AB11.2415.2415.2.dta	2	gi|30023138|ref|NP_834769.1|	perfringolysin O precursor [Bacillus cereus ATCC 14579],	AB11	AB11$gi|30023138|ref|NP_834769.1|	27	AB11$1008		0	56		0	113
2180	584.286	1749.84	1749.84	0.145728	1	34.01	34.01	407	422	K	IDVLMPDKGSSSSWGR	K	Oxidation (M) [5]	1	1260.48	AB11.2416.2416.3.dta	3	gi|30018972|ref|NP_830603.1|	enterotoxin / cell-wall binding protein [Bacillus cereus ATCC 14579],	AB11	AB11$gi|30018972|ref|NP_830603.1|	57	AB11$2180	M	1	57	M	1	114
2432	624.323	1869.95	1869.95	-0.330491	1	29.54	26.4387	79	95	K	VQLNSGKEAFISADYTK	D		1	1262.05	AB11.2420.2420.3.dta	3	gi|30018972|ref|NP_830603.1|	enterotoxin / cell-wall binding protein [Bacillus cereus ATCC 14579],	AB11	AB11$gi|30018972|ref|NP_830603.1|	57	AB11$2432		0	57		0	114
2227	597.961	1790.86	1790.86	0.0642149	1	35.28	35.28	406	421	R	IDVLMPDKGSSSQWGR	K	Oxidation (M) [5]	1	1262.43	AB11.2421.2421.3.dta	3	gi|30018861|ref|NP_830492.1|	cell wall-binding protein [Bacillus cereus ATCC 14579],	AB11	AB11$gi|30018861|ref|NP_830492.1|	32	AB11$2227	M	1	58	M	1	115
1166	447.571	1339.69	1339.69	-0.448611	0	34.66	34.66	130	140	K	MQVIIDELAHR	G	Oxidation (M) [1]	1	1263.31	AB11.2423.2423.3.dta	3	gi|30018742|ref|NP_830373.1|	collagenase [Bacillus cereus ATCC 14579],	AB11	AB11$gi|30018742|ref|NP_830373.1|	50	AB11$1166	M	1	59	M	1	116
2431	624.323	1869.95	1869.95	-0.330491	1	33.16	30.0587	79	95	K	VQLNSGKEAFISADYTK	D		1	1263.66	AB11.2424.2424.3.dta	3	gi|30018972|ref|NP_830603.1|	enterotoxin / cell-wall binding protein [Bacillus cereus ATCC 14579],	AB11	AB11$gi|30018972|ref|NP_830603.1|	57	AB11$2431		0	59		0	116
2228	597.961	1790.86	1790.86	0.0642149	1	31.02	31.02	406	421	R	IDVLMPDKGSSSQWGR	K	Oxidation (M) [5]	1	1264.04	AB11.2425.2425.3.dta	3	gi|30018861|ref|NP_830492.1|	cell wall-binding protein [Bacillus cereus ATCC 14579],	AB11	AB11$gi|30018861|ref|NP_830492.1|	32	AB11$2228	M	1	60	M	1	117
1167	447.571	1339.69	1339.69	-0.157499	0	25.84	25.84	130	140	K	MQVIIDELAHR	G	Oxidation (M) [1]	1	1264.92	AB11.2427.2427.3.dta	3	gi|30018742|ref|NP_830373.1|	collagenase [Bacillus cereus ATCC 14579],	AB11	AB11$gi|30018742|ref|NP_830373.1|	50	AB11$1167	M	1	61	M	1	118
1168	670.853	1339.69	1339.69	0.40681	0	33.96	33.96	130	140	K	MQVIIDELAHR	G	Oxidation (M) [1]	1	1265.27	AB11.2428.2428.2.dta	2	gi|30018742|ref|NP_830373.1|	collagenase [Bacillus cereus ATCC 14579],	AB11	AB11$gi|30018742|ref|NP_830373.1|	50	AB11$1168	M	1	62	M	1	119
1206	676.816	1351.62	1351.62	1.0173	0	26.5	26.5	64	74	K	SMNAYSYMLIK	N	Oxidation (M) [2], Oxidation (M) [8]	1	1266.86	AB11.2432.2432.2.dta	2	gi|30021214|ref|NP_832845.1|	hemolysin BL binding component precursor [Bacillus cereus ATCC 14579],	AB11	AB11$gi|30021214|ref|NP_832845.1|	61	AB11$1206	MM	2	64	MM	2	121
2359	614.325	1839.95	1839.95	1.04514	0	16.72	16.72	223	241	K	GVSSVAMHAGSTLAITNPK	L		1	1267.2	AB11.2433.2433.3.dta	3	gi|30018869|ref|NP_830500.1|	hypothetical protein BC0687 [Bacillus cereus ATCC 14579],	AB11	AB11$gi|30018869|ref|NP_830500.1|	7	AB11$2359		0	64	M	1	122
1205	676.815	1351.62	1351.62	0.928519	0	41.45	41.45	64	74	K	SMNAYSYMLIK	N	Oxidation (M) [2], Oxidation (M) [8]	1	1268.1	AB11.2435.2435.2.dta	2	gi|30021214|ref|NP_832845.1|	hemolysin BL binding component precursor [Bacillus cereus ATCC 14579],	AB11	AB11$gi|30021214|ref|NP_832845.1|	61	AB11$1205	MM	2	66	MM	2	124
1169	670.854	1339.69	1339.69	1.04875	0	37.46	37.46	130	140	K	MQVIIDELAHR	G	Oxidation (M) [1]	1	1268.44	AB11.2436.2436.2.dta	2	gi|30018742|ref|NP_830373.1|	collagenase [Bacillus cereus ATCC 14579],	AB11	AB11$gi|30018742|ref|NP_830373.1|	50	AB11$1169	M	1	67	M	1	125
734	576.288	1150.56	1150.56	0.33375	0	45.38	45.38	329	339	R	DGIATYVAADR	L		1	1269.65	AB11.2439.2439.2.dta	2	gi|30022246|ref|NP_833877.1|	leucine dehydrogenase [Bacillus cereus ATCC 14579],	AB11	AB11$gi|30022246|ref|NP_833877.1|	2	AB11$734		0	67		0	125
594	555.806	1109.6	1109.6	0.162221	0	32.5	32.5	825	834	K	GTYTVELTVK	D		2	1269.99	AB11.2440.2440.2.dta	2	gi|30021271|ref|NP_832902.1|	collagenase [Bacillus cereus ATCC 14579],	AB11	AB11$gi|30021271|ref|NP_832902.1|	62	AB11$594		0	67		0	125
1019	639.813	1277.61	1277.61	0.22229	0	44.52	44.52	104	113	K	LIDLNQEMMR	Y	Oxidation (M) [9]	1	1271.19	AB11.2443.2443.2.dta	2	gi|30019951|ref|NP_831582.1|	non-hemolytic enterotoxin lytic component L2 [Bacillus cereus ATCC 14579],	AB11	AB11$gi|30019951|ref|NP_831582.1|	51	AB11$1019	M	1	68	MM	2	127
733	576.288	1150.56	1150.56	-0.309414	0	56.79	56.79	329	339	R	DGIATYVAADR	L		1	1271.87	AB11.2445.2445.2.dta	2	gi|30022246|ref|NP_833877.1|	leucine dehydrogenase [Bacillus cereus ATCC 14579],	AB11	AB11$gi|30022246|ref|NP_833877.1|	2	AB11$733		0	68		0	127
1020	639.813	1277.61	1277.61	0.425795	0	43.67	43.67	104	113	K	LIDLNQEMMR	Y	Oxidation (M) [8]	1	1272.71	AB11.2447.2447.2.dta	2	gi|30019951|ref|NP_831582.1|	non-hemolytic enterotoxin lytic component L2 [Bacillus cereus ATCC 14579],	AB11	AB11$gi|30019951|ref|NP_831582.1|	51	AB11$1020	M	1	69	MM	2	129
863	403.924	1208.75	1208.75	-0.0330921	1	27.86	27.86	282	291	K	QKELLPLIQK	L		1	1273.39	AB11.2449.2449.3.dta	3	gi|30019951|ref|NP_831582.1|	non-hemolytic enterotoxin lytic component L2 [Bacillus cereus ATCC 14579],	AB11	AB11$gi|30019951|ref|NP_831582.1|	51	AB11$863		0	69		0	129
862	403.924	1208.75	1208.75	-0.182006	1	23.59	23.59	282	291	K	QKELLPLIQK	L		1	1274.25	AB11.2451.2451.3.dta	3	gi|30019951|ref|NP_831582.1|	non-hemolytic enterotoxin lytic component L2 [Bacillus cereus ATCC 14579],	AB11	AB11$gi|30019951|ref|NP_831582.1|	51	AB11$862		0	69		0	129
595	555.806	1109.6	1109.6	0.270368	0	59.43	59.43	825	834	K	GTYTVELTVK	D		2	1274.98	AB11.2453.2453.2.dta	2	gi|30021271|ref|NP_832902.1|	collagenase [Bacillus cereus ATCC 14579],	AB11	AB11$gi|30021271|ref|NP_832902.1|	62	AB11$595		0	69		0	129
865	605.382	1208.75	1208.75	0.617167	1	18.25	18.25	282	291	K	QKELLPLIQK	L		1	1275.82	AB11.2455.2455.2.dta	2	gi|30019951|ref|NP_831582.1|	non-hemolytic enterotoxin lytic component L2 [Bacillus cereus ATCC 14579],	AB11	AB11$gi|30019951|ref|NP_831582.1|	51	AB11$865		0	69		0	129
1116	442.266	1323.78	1323.78	0.240222	0	30.99	30.99	412	424	K	SIKPDSPLIGLGK	K		1	1276.17	AB11.2456.2456.3.dta	3	gi|30019051|ref|NP_830682.1|	S-layer protein / peptidoglycan endo-beta-N-acetylglucosaminidase [Bacillus cereus ATCC 14579],	AB11	AB11$gi|30019051|ref|NP_830682.1|	23	AB11$1116		0	69		0	129
864	605.382	1208.75	1208.75	0.517891	1	17.33	17.33	282	291	K	QKELLPLIQK	L		1	1277.34	AB11.2459.2459.2.dta	2	gi|30019951|ref|NP_831582.1|	non-hemolytic enterotoxin lytic component L2 [Bacillus cereus ATCC 14579],	AB11	AB11$gi|30019951|ref|NP_831582.1|	51	AB11$864		0	69		0	129
1115	442.266	1323.78	1323.78	-0.0997147	0	33.15	33.15	412	424	K	SIKPDSPLIGLGK	K		1	1277.68	AB11.2460.2460.3.dta	3	gi|30019051|ref|NP_830682.1|	S-layer protein / peptidoglycan endo-beta-N-acetylglucosaminidase [Bacillus cereus ATCC 14579],	AB11	AB11$gi|30019051|ref|NP_830682.1|	23	AB11$1115		0	69		0	129
744	579.296	1156.58	1156.58	0.679592	0	27.52	27.52	96	106	K	TGFVSGEFVSK	S		1	1279.25	AB11.2464.2464.2.dta	2	gi|30023266|ref|NP_834897.1|	N-acetylmuramoyl-L-alanine amidase [Bacillus cereus ATCC 14579],	AB11	AB11$gi|30023266|ref|NP_834897.1|	41	AB11$744		0	69		0	129
873	609.33	1216.65	1216.65	0.654258	0	25.35	25.35	40	51	K	VGNYALGPEGLK	K		1	1279.59	AB11.2465.2465.2.dta	2	gi|30021215|ref|NP_832846.1|	hemolysin BL lytic component L1 [Bacillus cereus ATCC 14579],	AB11	AB11$gi|30021215|ref|NP_832846.1|	59	AB11$873		0	69		0	129
743	579.296	1156.58	1156.58	0.472083	0	34.74	34.74	96	106	K	TGFVSGEFVSK	S		1	1280.75	AB11.2468.2468.2.dta	2	gi|30023266|ref|NP_834897.1|	N-acetylmuramoyl-L-alanine amidase [Bacillus cereus ATCC 14579],	AB11	AB11$gi|30023266|ref|NP_834897.1|	41	AB11$743		0	69		0	129
872	609.33	1216.65	1216.65	0.456994	0	41.64	41.64	40	51	K	VGNYALGPEGLK	K		1	1281.09	AB11.2469.2469.2.dta	2	gi|30021215|ref|NP_832846.1|	hemolysin BL lytic component L1 [Bacillus cereus ATCC 14579],	AB11	AB11$gi|30021215|ref|NP_832846.1|	59	AB11$872		0	69		0	129
1950	822.935	1643.86	1643.85	2.26967	0	82.27	82.27	235	250	K	EIIEPAAQAGVAAYNK	G		1	1282.29	AB11.2472.2472.2.dta	2	gi|30021216|ref|NP_832847.1|	hemolysin BL lytic component L2 [Bacillus cereus ATCC 14579],	AB11	AB11$gi|30021216|ref|NP_832847.1|	119	AB11$1950		0	69		0	129
1949	822.934	1643.85	1643.85	1.45451	0	77.55	77.55	235	250	K	EIIEPAAQAGVAAYNK	G		1	1283.48	AB11.2475.2475.2.dta	2	gi|30021216|ref|NP_832847.1|	hemolysin BL lytic component L2 [Bacillus cereus ATCC 14579],	AB11	AB11$gi|30021216|ref|NP_832847.1|	119	AB11$1949		0	69		0	129
316	465.752	929.489	929.489	0.162455	0	44.43	44.43	407	414	K	IDVLMPDK	G		2	1285.41	AB11.2480.2480.2.dta	2	gi|30018972|ref|NP_830603.1|	enterotoxin / cell-wall binding protein [Bacillus cereus ATCC 14579],	AB11	AB11$gi|30018972|ref|NP_830603.1|	57	AB11$316		0	69	M	1	130
315	465.752	929.489	929.489	-0.0957515	0	44.47	44.47	407	414	K	IDVLMPDK	G		2	1286.89	AB11.2484.2484.2.dta	2	gi|30018972|ref|NP_830603.1|	enterotoxin / cell-wall binding protein [Bacillus cereus ATCC 14579],	AB11	AB11$gi|30018972|ref|NP_830603.1|	57	AB11$315		0	69	M	1	131
1946	548.958	1643.85	1643.85	0.660035	0	45.51	45.51	235	250	K	EIIEPAAQAGVAAYNK	G		1	1288.06	AB11.2487.2487.3.dta	3	gi|30021216|ref|NP_832847.1|	hemolysin BL lytic component L2 [Bacillus cereus ATCC 14579],	AB11	AB11$gi|30021216|ref|NP_832847.1|	119	AB11$1946		0	69		0	131
369	494.243	986.472	986.471	0.635599	0	47.29	47.29	575	582	K	SYDLSQFK	G		1	1288.43	AB11.2488.2488.2.dta	2	gi|30018848|ref|NP_830479.1|	immune inhibitor A precursor [Bacillus cereus ATCC 14579],	AB11	AB11$gi|30018848|ref|NP_830479.1|	30	AB11$369		0	69		0	131
1945	548.958	1643.85	1643.85	0.331538	0	59.21	59.21	235	250	K	EIIEPAAQAGVAAYNK	G		1	1289.58	AB11.2491.2491.3.dta	3	gi|30021216|ref|NP_832847.1|	hemolysin BL lytic component L2 [Bacillus cereus ATCC 14579],	AB11	AB11$gi|30021216|ref|NP_832847.1|	119	AB11$1945		0	69		0	131
368	494.243	986.471	986.471	0.331485	0	38.13	38.13	575	582	K	SYDLSQFK	G		1	1289.95	AB11.2492.2492.2.dta	2	gi|30018848|ref|NP_830479.1|	immune inhibitor A precursor [Bacillus cereus ATCC 14579],	AB11	AB11$gi|30018848|ref|NP_830479.1|	30	AB11$368		0	69		0	131
1642	747.361	1492.71	1492.7	1.31573	0	37.14	37.14	113	126	K	EDGSPNYVIGEVSK	V		1	1290.28	AB11.2493.2493.2.dta	2	gi|30021340|ref|NP_832971.1|	F0F1 ATP synthase subunit alpha [Bacillus cereus ATCC 14579],	AB11	AB11$gi|30021340|ref|NP_832971.1|	16	AB11$1642		0	69		0	131
1641	747.36	1492.71	1492.7	0.752996	0	37.29	37.29	113	126	K	EDGSPNYVIGEVSK	V		1	1291.5	AB11.2496.2496.2.dta	2	gi|30021340|ref|NP_832971.1|	F0F1 ATP synthase subunit alpha [Bacillus cereus ATCC 14579],	AB11	AB11$gi|30021340|ref|NP_832971.1|	16	AB11$1641		0	69		0	131
1914	542.643	1624.91	1624.91	-0.321249	1	23	23	139	152	K	RKPLNISIDLPGMR	K	Oxidation (M) [13]	1	1291.85	AB11.2497.2497.3.dta	3	gi|30023138|ref|NP_834769.1|	perfringolysin O precursor [Bacillus cereus ATCC 14579],	AB11	AB11$gi|30023138|ref|NP_834769.1|	27	AB11$1914	M	1	70	M	1	132
496	531.303	1060.59	1060.59	0.200831	0	15.79	15.79	337	346	K	FLTPSLNAAK	N		1	1292.7	AB11.2499.2499.2.dta	2	gi|30021213|ref|NP_832844.1|	hemolysin BL binding component precursor [Bacillus cereus ATCC 14579],	AB11	AB11$gi|30021213|ref|NP_832844.1|	23	AB11$496		0	70		0	132
1913	542.643	1624.91	1624.91	-0.432024	1	27.75	27.75	139	152	K	RKPLNISIDLPGMR	K	Oxidation (M) [13]	1	1293.37	AB11.2501.2501.3.dta	3	gi|30023138|ref|NP_834769.1|	perfringolysin O precursor [Bacillus cereus ATCC 14579],	AB11	AB11$gi|30023138|ref|NP_834769.1|	27	AB11$1913	M	1	71	M	1	133
497	531.303	1060.59	1060.59	0.313976	0	15.1	15.1	337	346	K	FLTPSLNAAK	N		1	1294.21	AB11.2503.2503.2.dta	2	gi|30021213|ref|NP_832844.1|	hemolysin BL binding component precursor [Bacillus cereus ATCC 14579],	AB11	AB11$gi|30021213|ref|NP_832844.1|	23	AB11$497		0	71		0	133
1655	750.883	1499.75	1499.75	0.238706	0	46.6	46.6	252	266	R	GGSANTILCGPNIAR	Q		1	1297.64	AB11.2512.2512.2.dta	2	gi|30020036|ref|NP_831667.1|	Phage protein [Bacillus cereus ATCC 14579],	AB11	AB11$gi|30020036|ref|NP_831667.1|	12	AB11$1655		0	71		0	133
1656	750.884	1499.75	1499.75	1.2122	0	38.24	38.24	252	266	R	GGSANTILCGPNIAR	Q		1	1299.2	AB11.2516.2516.2.dta	2	gi|30020036|ref|NP_831667.1|	Phage protein [Bacillus cereus ATCC 14579],	AB11	AB11$gi|30020036|ref|NP_831667.1|	12	AB11$1656		0	71		0	133
1272	690.842	1379.67	1379.67	0.331239	0	29.53	29.53	152	164	R	SSDNTAGNILFNK	I		1	1299.56	AB11.2517.2517.2.dta	2	gi|30020602|ref|NP_832233.1|	Beta-lactamase [Bacillus cereus ATCC 14579],	AB11	AB11$gi|30020602|ref|NP_832233.1|	1	AB11$1272		0	71		0	133
944	624.341	1246.67	1246.67	-0.00721925	0	24.83	24.83	182	192	K	YTVATPNLNVR	S		1	1303.52	AB11.2527.2527.2.dta	2	gi|30018899|ref|NP_830530.1|	cell wall endopeptidase [Bacillus cereus ATCC 14579],	AB11	AB11$gi|30018899|ref|NP_830530.1|	1	AB11$944		0	71		0	133
400	502.275	1002.54	1002.53	0.505718	0	23.63	23.63	41	49	K	IEITDLSGR	K		1	1303.87	AB11.2528.2528.2.dta	2	gi|30022444|ref|NP_834075.1|	ferrichrome-binding protein [Bacillus cereus ATCC 14579],	AB11	AB11$gi|30022444|ref|NP_834075.1|	5	AB11$400		0	71		0	133
1465	720.855	1439.69	1439.69	0.910611	0	19.24	19.24	509	521	K	ISYVGPSENEFAK	Y		1	1305.05	AB11.2531.2531.2.dta	2	gi|XX|ref|AE016877_ATCC14579_5_pos4087583@4085604|	Hypothetical protein bcere0015_38470,	AB11	AB11$gi|XX|ref|AE016877_ATCC14579_5_pos4087583@4085604|	3	AB11$1465		0	71		0	133
399	502.274	1002.53	1002.53	-0.292259	0	33.49	33.49	41	49	K	IEITDLSGR	K		1	1305.41	AB11.2532.2532.2.dta	2	gi|30022444|ref|NP_834075.1|	ferrichrome-binding protein [Bacillus cereus ATCC 14579],	AB11	AB11$gi|30022444|ref|NP_834075.1|	5	AB11$399		0	71		0	133
3156	788.031	2361.07	2361.07	1.88686	0	19.73	19.73	105	125	K	WPSAYHTEAEITSGDSAQFHK	A		1	1307.82	AB11.2538.2538.3.dta	3	gi|30021625|ref|NP_833256.1|	hemolysin II [Bacillus cereus ATCC 14579],	AB11	AB11$gi|30021625|ref|NP_833256.1|	27	AB11$3156		0	71		0	133
593	555.797	1109.58	1109.58	0.105445	0	46.29	46.29	291	299	K	TVVYEQMLK	E		1	1309.36	AB11.2542.2542.2.dta	2	gi|30020129|ref|NP_831760.1|	putative murein endopeptidase [Bacillus cereus ATCC 14579],	AB11	AB11$gi|30020129|ref|NP_831760.1|	88	AB11$593		0	71	M	1	134
592	555.797	1109.58	1109.58	0.105445	0	42.83	42.83	291	299	K	TVVYEQMLK	E		1	1310.88	AB11.2546.2546.2.dta	2	gi|30020129|ref|NP_831760.1|	putative murein endopeptidase [Bacillus cereus ATCC 14579],	AB11	AB11$gi|30020129|ref|NP_831760.1|	88	AB11$592		0	71	M	1	135
392	500.252	998.489	998.49	-0.484732	0	24.24	24.24	360	368	R	YGVAPSFMK	Q		1	1313	AB11.2552.2552.2.dta	2	gi|30019051|ref|NP_830682.1|	S-layer protein / peptidoglycan endo-beta-N-acetylglucosaminidase [Bacillus cereus ATCC 14579],	AB11	AB11$gi|30019051|ref|NP_830682.1|	23	AB11$392		0	71	M	1	136
276	444.264	886.513	886.512	0.279748	0	49.24	49.24	358	365	K	LSIADLQK	S		1	1314.09	AB11.2555.2555.2.dta	2	gi|30021216|ref|NP_832847.1|	hemolysin BL lytic component L2 [Bacillus cereus ATCC 14579],	AB11	AB11$gi|30021216|ref|NP_832847.1|	119	AB11$276		0	71		0	136
277	444.264	886.513	886.512	0.279748	0	54.52	54.52	358	365	K	LSIADLQK	S		1	1315.23	AB11.2558.2558.2.dta	2	gi|30021216|ref|NP_832847.1|	hemolysin BL lytic component L2 [Bacillus cereus ATCC 14579],	AB11	AB11$gi|30021216|ref|NP_832847.1|	119	AB11$277		0	71		0	136
393	500.252	998.49	998.49	-0.00400605	0	18.86	18.86	360	368	R	YGVAPSFMK	Q		1	1316.76	AB11.2562.2562.2.dta	2	gi|30019051|ref|NP_830682.1|	S-layer protein / peptidoglycan endo-beta-N-acetylglucosaminidase [Bacillus cereus ATCC 14579],	AB11	AB11$gi|30019051|ref|NP_830682.1|	23	AB11$393		0	71	M	1	137
446	517.287	1032.56	1032.56	0.0087162	0	34.39	34.39	54	63	K	ALQDAGLFAK	A		1	1317.48	AB11.2564.2564.2.dta	2	gi|30021213|ref|NP_832844.1|	hemolysin BL binding component precursor [Bacillus cereus ATCC 14579],	AB11	AB11$gi|30021213|ref|NP_832844.1|	23	AB11$446		0	71		0	137
447	517.288	1032.56	1032.56	0.492949	0	43.29	43.29	54	63	K	ALQDAGLFAK	A		1	1319.82	AB11.2570.2570.2.dta	2	gi|30021213|ref|NP_832844.1|	hemolysin BL binding component precursor [Bacillus cereus ATCC 14579],	AB11	AB11$gi|30021213|ref|NP_832844.1|	23	AB11$447		0	71		0	137
1972	553.301	1656.88	1656.88	1.40686	1	55.76	55.76	269	284	K	GNRIDILLGSDSAAQK	W		1	1321.37	AB11.2574.2574.3.dta	3	gi|30023271|ref|NP_834902.1|	enterotoxin / cell-wall binding protein [Bacillus cereus ATCC 14579],	AB11	AB11$gi|30023271|ref|NP_834902.1|	37	AB11$1972		0	71		0	137
1039	645.339	1288.66	1288.66	1.07941	0	72.27	72.27	544	556	K	SIISGLSSDPASR	Y		2	1321.73	AB11.2575.2575.2.dta	2	gi|30018742|ref|NP_830373.1|	collagenase [Bacillus cereus ATCC 14579],	AB11	AB11$gi|30018742|ref|NP_830373.1|	50	AB11$1039		0	71		0	137
1971	553.301	1656.88	1656.88	0.954203	1	63.21	63.21	269	284	K	GNRIDILLGSDSAAQK	W		1	1322.92	AB11.2578.2578.3.dta	3	gi|30023271|ref|NP_834902.1|	enterotoxin / cell-wall binding protein [Bacillus cereus ATCC 14579],	AB11	AB11$gi|30023271|ref|NP_834902.1|	37	AB11$1971		0	71		0	137
680	566.788	1131.56	1131.56	0.640708	0	30.96	30.96	112	120	K	FNSYYPTLK	S		1	1323.29	AB11.2579.2579.2.dta	2	gi|30021216|ref|NP_832847.1|	hemolysin BL lytic component L2 [Bacillus cereus ATCC 14579],	AB11	AB11$gi|30021216|ref|NP_832847.1|	119	AB11$680		0	71		0	137
1038	645.339	1288.66	1288.66	0.706935	0	73.24	73.24	544	556	K	SIISGLSSDPASR	Y		2	1323.63	AB11.2580.2580.2.dta	2	gi|30018742|ref|NP_830373.1|	collagenase [Bacillus cereus ATCC 14579],	AB11	AB11$gi|30018742|ref|NP_830373.1|	50	AB11$1038		0	71		0	137
681	566.788	1131.56	1131.56	0.746757	0	33.16	33.16	112	120	K	FNSYYPTLK	S		1	1324.44	AB11.2582.2582.2.dta	2	gi|30021216|ref|NP_832847.1|	hemolysin BL lytic component L2 [Bacillus cereus ATCC 14579],	AB11	AB11$gi|30021216|ref|NP_832847.1|	119	AB11$681		0	71		0	137
2362	614.98	1841.92	1841.92	0.487536	1	22.78	22.78	89	104	K	IVDADEYVKYNVASTR	Y		1	1325.15	AB11.2584.2584.3.dta	3	gi|30020129|ref|NP_831760.1|	putative murein endopeptidase [Bacillus cereus ATCC 14579],	AB11	AB11$gi|30020129|ref|NP_831760.1|	88	AB11$2362		0	71		0	137
2363	614.98	1841.92	1841.92	1.28562	1	22.5	22.5	89	104	K	IVDADEYVKYNVASTR	Y		1	1326.01	AB11.2586.2586.3.dta	3	gi|30020129|ref|NP_831760.1|	putative murein endopeptidase [Bacillus cereus ATCC 14579],	AB11	AB11$gi|30020129|ref|NP_831760.1|	88	AB11$2363		0	71		0	137
824	597.278	1192.54	1192.54	0.808359	0	15.84	15.84	95	103	R	EWIDEYNPK	L		1	1328.28	AB11.2592.2592.2.dta	2	gi|30019951|ref|NP_831582.1|	non-hemolytic enterotoxin lytic component L2 [Bacillus cereus ATCC 14579],	AB11	AB11$gi|30019951|ref|NP_831582.1|	51	AB11$824		0	71		0	137
825	597.278	1192.54	1192.54	1.63013	0	16.24	16.24	95	103	R	EWIDEYNPK	L		1	1329.1	AB11.2594.2594.2.dta	2	gi|30019951|ref|NP_831582.1|	non-hemolytic enterotoxin lytic component L2 [Bacillus cereus ATCC 14579],	AB11	AB11$gi|30019951|ref|NP_831582.1|	51	AB11$825		0	71		0	137
314	464.777	927.54	927.539	0.730967	0	26.73	26.73	600	607	K	IIEGDLLR	F		1	1329.83	AB11.2596.2596.2.dta	2	gi|30023264|ref|NP_834895.1|	phosphoglycerol transferase [Bacillus cereus ATCC 14579],	AB11	AB11$gi|30023264|ref|NP_834895.1|	24	AB11$314		0	71		0	137
313	464.777	927.539	927.539	0.127218	0	28.96	28.96	600	607	K	IIEGDLLR	F		1	1331	AB11.2599.2599.2.dta	2	gi|30023264|ref|NP_834895.1|	phosphoglycerol transferase [Bacillus cereus ATCC 14579],	AB11	AB11$gi|30023264|ref|NP_834895.1|	24	AB11$313		0	71		0	137
1836	796.908	1591.8	1591.8	1.1176	0	33.77	33.77	2	14	M	PVPTTYEFQQQVR	Q		1	1331.33	AB11.2600.2600.2.dta	2	gi|30020036|ref|NP_831667.1|	Phage protein [Bacillus cereus ATCC 14579],	AB11	AB11$gi|30020036|ref|NP_831667.1|	12	AB11$1836		0	71		0	137
1835	796.908	1591.8	1591.8	1.04222	0	32.41	32.41	2	14	M	PVPTTYEFQQQVR	Q		1	1332.17	AB11.2602.2602.2.dta	2	gi|30020036|ref|NP_831667.1|	Phage protein [Bacillus cereus ATCC 14579],	AB11	AB11$gi|30020036|ref|NP_831667.1|	12	AB11$1835		0	71		0	137
419	510.743	1019.47	1019.47	0.996595	0	36.97	36.97	478	485	K	GTFFTYER	T		1	1332.86	AB11.2604.2604.2.dta	2	gi|30021271|ref|NP_832902.1|	collagenase [Bacillus cereus ATCC 14579],	AB11	AB11$gi|30021271|ref|NP_832902.1|	62	AB11$419		0	71		0	137
1544	732.362	1462.71	1462.71	0.2427	0	54.67	54.67	92	104	K	YTINSGYYNAGLK	W		1	1333.67	AB11.2606.2606.2.dta	2	gi|30021625|ref|NP_833256.1|	hemolysin II [Bacillus cereus ATCC 14579],	AB11	AB11$gi|30021625|ref|NP_833256.1|	27	AB11$1544		0	71		0	137
988	634.303	1266.59	1266.59	0.755571	0	30.01	30.01	226	236	K	QLESDGFNVMK	G		1	1335.24	AB11.2610.2610.2.dta	2	gi|30021214|ref|NP_832845.1|	hemolysin BL binding component precursor [Bacillus cereus ATCC 14579],	AB11	AB11$gi|30021214|ref|NP_832845.1|	61	AB11$988		0	71	M	1	138
1545	732.363	1462.71	1462.71	1.74676	0	51.67	51.67	92	104	K	YTINSGYYNAGLK	W		1	1335.59	AB11.2611.2611.2.dta	2	gi|30021625|ref|NP_833256.1|	hemolysin II [Bacillus cereus ATCC 14579],	AB11	AB11$gi|30021625|ref|NP_833256.1|	27	AB11$1545		0	71		0	138
987	634.303	1266.59	1266.59	-0.112901	0	41.08	41.08	226	236	K	QLESDGFNVMK	G		1	1336.79	AB11.2614.2614.2.dta	2	gi|30021214|ref|NP_832845.1|	hemolysin BL binding component precursor [Bacillus cereus ATCC 14579],	AB11	AB11$gi|30021214|ref|NP_832845.1|	61	AB11$987		0	71	M	1	139
418	510.743	1019.47	1019.47	-0.258958	0	37.5	37.5	478	485	K	GTFFTYER	T		1	1337.47	AB11.2616.2616.2.dta	2	gi|30021271|ref|NP_832902.1|	collagenase [Bacillus cereus ATCC 14579],	AB11	AB11$gi|30021271|ref|NP_832902.1|	62	AB11$418		0	71		0	139
1745	772.949	1543.88	1543.88	0.985827	1	61.86	61.86	351	364	K	TLKTDVVTLQEGIK	I		1	1340.58	AB11.2624.2624.2.dta	2	gi|30021213|ref|NP_832844.1|	hemolysin BL binding component precursor [Bacillus cereus ATCC 14579],	AB11	AB11$gi|30021213|ref|NP_832844.1|	23	AB11$1745		0	71		0	139
1746	772.95	1543.88	1543.88	1.85377	1	76.03	76.03	351	364	K	TLKTDVVTLQEGIK	I		1	1341.81	AB11.2627.2627.2.dta	2	gi|30021213|ref|NP_832844.1|	hemolysin BL binding component precursor [Bacillus cereus ATCC 14579],	AB11	AB11$gi|30021213|ref|NP_832844.1|	23	AB11$1746		0	71		0	139
745	579.296	1156.58	1156.58	0.887101	0	19.08	19.08	96	106	K	TGFVSGEFVSK	S		1	1342.17	AB11.2628.2628.2.dta	2	gi|30023266|ref|NP_834897.1|	N-acetylmuramoyl-L-alanine amidase [Bacillus cereus ATCC 14579],	AB11	AB11$gi|30023266|ref|NP_834897.1|	41	AB11$745		0	71		0	139
742	579.296	1156.58	1156.58	0.351036	0	17.48	17.48	96	106	K	TGFVSGEFVSK	S		1	1343.37	AB11.2631.2631.2.dta	2	gi|30023266|ref|NP_834897.1|	N-acetylmuramoyl-L-alanine amidase [Bacillus cereus ATCC 14579],	AB11	AB11$gi|30023266|ref|NP_834897.1|	41	AB11$742		0	71		0	139
719	573.301	1144.59	1144.59	0.494501	0	23.1	23.1	310	319	K	GNELNQFVPK	G		1	1343.71	AB11.2632.2632.2.dta	2	gi|30019043|ref|NP_830674.1|	N-acetylmuramoyl-L-alanine amidase [Bacillus cereus ATCC 14579],	AB11	AB11$gi|30019043|ref|NP_830674.1|	8	AB11$719		0	71		0	139
1948	822.934	1643.85	1643.85	1.45451	0	79.14	79.14	235	250	K	EIIEPAAQAGVAAYNK	G		1	1344.52	AB11.2634.2634.2.dta	2	gi|30021216|ref|NP_832847.1|	hemolysin BL lytic component L2 [Bacillus cereus ATCC 14579],	AB11	AB11$gi|30021216|ref|NP_832847.1|	119	AB11$1948		0	71		0	139
720	573.302	1144.59	1144.59	1.14102	0	28.48	28.48	310	319	K	GNELNQFVPK	G		1	1344.88	AB11.2635.2635.2.dta	2	gi|30019043|ref|NP_830674.1|	N-acetylmuramoyl-L-alanine amidase [Bacillus cereus ATCC 14579],	AB11	AB11$gi|30019043|ref|NP_830674.1|	8	AB11$720		0	71		0	139
1947	822.934	1643.85	1643.85	1.22335	0	61.91	61.91	235	250	K	EIIEPAAQAGVAAYNK	G		1	1346.44	AB11.2639.2639.2.dta	2	gi|30021216|ref|NP_832847.1|	hemolysin BL lytic component L2 [Bacillus cereus ATCC 14579],	AB11	AB11$gi|30021216|ref|NP_832847.1|	119	AB11$1947		0	71		0	139
1198	450.247	1347.72	1347.72	-0.309412	0	37.87	37.87	146	157	K	TAYVHVPYLTGK	A		1	1346.8	AB11.2640.2640.3.dta	3	gi|30018972|ref|NP_830603.1|	enterotoxin / cell-wall binding protein [Bacillus cereus ATCC 14579],	AB11	AB11$gi|30018972|ref|NP_830603.1|	57	AB11$1198		0	71		0	139
1199	450.247	1347.72	1347.72	-0.242632	0	26.84	26.84	146	157	K	TAYVHVPYLTGK	A		1	1349.57	AB11.2647.2647.3.dta	3	gi|30018972|ref|NP_830603.1|	enterotoxin / cell-wall binding protein [Bacillus cereus ATCC 14579],	AB11	AB11$gi|30018972|ref|NP_830603.1|	57	AB11$1199		0	71		0	139
563	550.785	1099.56	1099.55	0.250101	0	23.35	23.35	334	343	K	TGFVSSEFVK	F		1	1350.76	AB11.2650.2650.2.dta	2	gi|30023266|ref|NP_834897.1|	N-acetylmuramoyl-L-alanine amidase [Bacillus cereus ATCC 14579],	AB11	AB11$gi|30023266|ref|NP_834897.1|	41	AB11$563		0	71		0	139
3210	811.686	2432.04	2432.04	0.0452296	0	15.88	15.88	47	67	K	THTSYNTFNNDQADNMTMSLK	V		1	1351.45	AB11.2652.2652.3.dta	3	gi|30019265|ref|NP_830896.1|	cytotoxin K [Bacillus cereus ATCC 14579],	AB11	AB11$gi|30019265|ref|NP_830896.1|	24	AB11$3210		0	71	MM	2	141
564	550.785	1099.56	1099.55	0.923101	0	48.19	48.19	334	343	K	TGFVSSEFVK	F		1	1352.32	AB11.2654.2654.2.dta	2	gi|30023266|ref|NP_834897.1|	N-acetylmuramoyl-L-alanine amidase [Bacillus cereus ATCC 14579],	AB11	AB11$gi|30023266|ref|NP_834897.1|	41	AB11$564		0	71		0	141
3012	748.366	2242.08	2242.07	1.99369	1	17.83	17.83	217	236	K	MDTVVTSMTSTEGQLKELEK	Q	Oxidation (M) [8]	1	1353.9	AB11.2658.2658.3.dta	3	gi|30023229|ref|NP_834860.1|	N-acetylmuramoyl-L-alanine amidase [Bacillus cereus ATCC 14579],	AB11	AB11$gi|30023229|ref|NP_834860.1|	29	AB11$3012	M	1	72	MM	2	143
502	531.801	1061.59	1061.59	0.201585	0	27.86	27.86	74	82	R	EQVAALIYR	V		1	1355.5	AB11.2662.2662.2.dta	2	gi|30019146|ref|NP_830777.1|	S-layer-like domain-containing protein [Bacillus cereus ATCC 14579],	AB11	AB11$gi|30019146|ref|NP_830777.1|	29	AB11$502		0	72		0	143
1197	674.866	1347.72	1347.72	-0.609178	0	27.49	27.49	146	157	K	TAYVHVPYLTGK	A		1	1356.18	AB11.2664.2664.2.dta	2	gi|30018972|ref|NP_830603.1|	enterotoxin / cell-wall binding protein [Bacillus cereus ATCC 14579],	AB11	AB11$gi|30018972|ref|NP_830603.1|	57	AB11$1197		0	72		0	143
503	531.801	1061.59	1061.59	0.427662	0	39	39	74	82	R	EQVAALIYR	V		1	1357.01	AB11.2666.2666.2.dta	2	gi|30019146|ref|NP_830777.1|	S-layer-like domain-containing protein [Bacillus cereus ATCC 14579],	AB11	AB11$gi|30019146|ref|NP_830777.1|	29	AB11$503		0	72		0	143
1200	674.867	1347.72	1347.72	1.20129	0	34.06	34.06	146	157	K	TAYVHVPYLTGK	A		1	1357.35	AB11.2667.2667.2.dta	2	gi|30018972|ref|NP_830603.1|	enterotoxin / cell-wall binding protein [Bacillus cereus ATCC 14579],	AB11	AB11$gi|30018972|ref|NP_830603.1|	57	AB11$1200		0	72		0	143
907	617.315	1232.62	1232.61	1.02141	0	57.44	55.4833	291	300	K	IDNFINEVNR	I		1	1357.7	AB11.2668.2668.2.dta	2	gi|30021271|ref|NP_832902.1|	collagenase [Bacillus cereus ATCC 14579],	AB11	AB11$gi|30021271|ref|NP_832902.1|	62	AB11$907		0	72		0	143
908	617.315	1232.62	1232.61	1.02141	0	52.26	50.3033	291	300	K	IDNFINEVNR	I		1	1358.54	AB11.2670.2670.2.dta	2	gi|30021271|ref|NP_832902.1|	collagenase [Bacillus cereus ATCC 14579],	AB11	AB11$gi|30021271|ref|NP_832902.1|	62	AB11$908		0	72		0	143
1909	810.928	1619.84	1619.84	0.84638	0	28.4	28.4	598	612	K	VISDNPTVTEAYIAK	E		1	1360.82	AB11.2676.2676.2.dta	2	gi|30019051|ref|NP_830682.1|	S-layer protein / peptidoglycan endo-beta-N-acetylglucosaminidase [Bacillus cereus ATCC 14579],	AB11	AB11$gi|30019051|ref|NP_830682.1|	23	AB11$1909		0	72		0	143
1908	810.928	1619.84	1619.84	0.772298	0	40.3	40.3	598	612	K	VISDNPTVTEAYIAK	E		1	1361.68	AB11.2678.2678.2.dta	2	gi|30019051|ref|NP_830682.1|	S-layer protein / peptidoglycan endo-beta-N-acetylglucosaminidase [Bacillus cereus ATCC 14579],	AB11	AB11$gi|30019051|ref|NP_830682.1|	23	AB11$1908		0	72		0	143
454	519.285	1036.56	1036.56	-0.14471	0	28.42	28.42	2	10	M	STIIDVYAR	E		1	1362.04	AB11.2679.2679.2.dta	2	gi|30023172|ref|NP_834803.1|	phosphopyruvate hydratase [Bacillus cereus ATCC 14579],	AB11	AB11$gi|30023172|ref|NP_834803.1|	11	AB11$454		0	72		0	143
455	519.285	1036.56	1036.56	0.086826	0	29.26	29.26	2	10	M	STIIDVYAR	E		1	1363.62	AB11.2683.2683.2.dta	2	gi|30023172|ref|NP_834803.1|	phosphopyruvate hydratase [Bacillus cereus ATCC 14579],	AB11	AB11$gi|30023172|ref|NP_834803.1|	11	AB11$455		0	72		0	143
1337	701.875	1401.74	1401.74	-0.0249691	0	26.35	26.35	61	74	K	TAAAVGDTDLVLEK	G		1	1365.6	AB11.2688.2688.2.dta	2	gi|30020036|ref|NP_831667.1|	Phage protein [Bacillus cereus ATCC 14579],	AB11	AB11$gi|30020036|ref|NP_831667.1|	12	AB11$1337		0	72		0	143
1858	802.894	1603.77	1603.77	0.588612	0	39.49	39.49	286	301	K	AAFIGDSSPVEDATPK	Y		1	1366.45	AB11.2690.2690.2.dta	2	gi|30018869|ref|NP_830500.1|	hypothetical protein BC0687 [Bacillus cereus ATCC 14579],	AB11	AB11$gi|30018869|ref|NP_830500.1|	7	AB11$1858		0	72		0	143
317	466.276	930.538	930.539	-0.156898	0	15.23	15.23	194	201	K	ETLQSILK	N		1	1368.75	AB11.2696.2696.2.dta	2	gi|30021213|ref|NP_832844.1|	hemolysin BL binding component precursor [Bacillus cereus ATCC 14579],	AB11	AB11$gi|30021213|ref|NP_832844.1|	23	AB11$317		0	72		0	143
1859	802.894	1603.77	1603.77	0.813083	0	52	52	286	301	K	AAFIGDSSPVEDATPK	Y		1	1369.56	AB11.2698.2698.2.dta	2	gi|30018869|ref|NP_830500.1|	hypothetical protein BC0687 [Bacillus cereus ATCC 14579],	AB11	AB11$gi|30018869|ref|NP_830500.1|	7	AB11$1859		0	72		0	143
2600	655.008	1962	1962	-0.376656	1	30.39	30.39	241	259	K	QSSLTSLTGTGKDDLGINR	S		1	1371.15	AB11.2702.2702.3.dta	3	gi|30020857|ref|NP_832488.1|	bacillolysin [Bacillus cereus ATCC 14579],	AB11	AB11$gi|30020857|ref|NP_832488.1|	13	AB11$2600		0	72		0	143
318	466.276	930.538	930.539	-0.156898	0	28.04	28.04	194	201	K	ETLQSILK	N		1	1371.9	AB11.2704.2704.2.dta	2	gi|30021213|ref|NP_832844.1|	hemolysin BL binding component precursor [Bacillus cereus ATCC 14579],	AB11	AB11$gi|30021213|ref|NP_832844.1|	23	AB11$318		0	72		0	143
2601	655.008	1962	1962	0.372579	1	41.38	41.38	241	259	K	QSSLTSLTGTGKDDLGINR	S		1	1373.11	AB11.2707.2707.3.dta	3	gi|30020857|ref|NP_832488.1|	bacillolysin [Bacillus cereus ATCC 14579],	AB11	AB11$gi|30020857|ref|NP_832488.1|	13	AB11$2601		0	72		0	143
1872	537.654	1609.94	1609.94	0.13044	1	19.8	19.8	32	47	K	SAVKVEIAQPGLTIGK	L		1	1373.49	AB11.2708.2708.3.dta	3	gi|30023381|ref|NP_835012.1|	bacillolysin [Bacillus cereus ATCC 14579],	AB11	AB11$gi|30023381|ref|NP_835012.1|	43	AB11$1872		0	72		0	143
1022	639.814	1277.61	1277.61	1.7564	0	49.25	49.25	104	113	K	LIDLNQEMMR	Y	Oxidation (M) [9]	1	1374.74	AB11.2711.2711.2.dta	2	gi|30019951|ref|NP_831582.1|	non-hemolytic enterotoxin lytic component L2 [Bacillus cereus ATCC 14579],	AB11	AB11$gi|30019951|ref|NP_831582.1|	51	AB11$1022	M	1	73	MM	2	145
2285	606.96	1817.86	1817.86	0.420275	1	22.74	22.74	385	399	K	ESWNDIHKDAEFISK	D		1	1377.86	AB11.2719.2719.3.dta	3	gi|30021215|ref|NP_832846.1|	hemolysin BL lytic component L1 [Bacillus cereus ATCC 14579],	AB11	AB11$gi|30021215|ref|NP_832846.1|	59	AB11$2285		0	73		0	145
1021	639.813	1277.61	1277.61	0.895421	0	54.99	54.99	104	113	K	LIDLNQEMMR	Y	Oxidation (M) [9]	1	1379.49	AB11.2723.2723.2.dta	2	gi|30019951|ref|NP_831582.1|	non-hemolytic enterotoxin lytic component L2 [Bacillus cereus ATCC 14579],	AB11	AB11$gi|30019951|ref|NP_831582.1|	51	AB11$1021	M	1	74	MM	2	147
894	613.361	1224.71	1224.71	0.170653	0	37.11	37.11	36	47	K	VEIAQPGLTIGK	L		1	1380.71	AB11.2726.2726.2.dta	2	gi|30023381|ref|NP_835012.1|	bacillolysin [Bacillus cereus ATCC 14579],	AB11	AB11$gi|30023381|ref|NP_835012.1|	43	AB11$894		0	74		0	147
2288	909.938	1817.86	1817.86	1.1277	1	24.91	24.91	385	399	K	ESWNDIHKDAEFISK	D		1	1381.38	AB11.2728.2728.2.dta	2	gi|30021215|ref|NP_832846.1|	hemolysin BL lytic component L1 [Bacillus cereus ATCC 14579],	AB11	AB11$gi|30021215|ref|NP_832846.1|	59	AB11$2288		0	74		0	147
893	613.361	1224.71	1224.71	0.0726704	0	37.56	37.56	36	47	K	VEIAQPGLTIGK	L		1	1382.24	AB11.2730.2730.2.dta	2	gi|30023381|ref|NP_835012.1|	bacillolysin [Bacillus cereus ATCC 14579],	AB11	AB11$gi|30023381|ref|NP_835012.1|	43	AB11$893		0	74		0	147
2287	909.937	1817.86	1817.86	1.06169	1	36.88	36.88	385	399	K	ESWNDIHKDAEFISK	D		1	1382.58	AB11.2731.2731.2.dta	2	gi|30021215|ref|NP_832846.1|	hemolysin BL lytic component L1 [Bacillus cereus ATCC 14579],	AB11	AB11$gi|30021215|ref|NP_832846.1|	59	AB11$2287		0	74		0	147
2115	576.95	1727.83	1727.83	0.324685	1	31.02	31.02	306	319	K	TQEYDLMKVIDTEK	I	Oxidation (M) [7]	1	1382.95	AB11.2732.2732.3.dta	3	gi|30021216|ref|NP_832847.1|	hemolysin BL lytic component L2 [Bacillus cereus ATCC 14579],	AB11	AB11$gi|30021216|ref|NP_832847.1|	119	AB11$2115	M	1	75	M	1	148
1588	737.381	1472.75	1472.75	0.792397	0	53.58	53.58	236	250	R	SVLGGVSTSDEGLPR	E		1	1384.2	AB11.2735.2735.2.dta	2	gi|30022353|ref|NP_833984.1|	penicillin-binding protein [Bacillus cereus ATCC 14579],	AB11	AB11$gi|30022353|ref|NP_833984.1|	5	AB11$1588		0	75		0	148
2646	991.47	1980.93	1980.93	-2.33829	0	99.23	99.23	148	166	K	VQLSDASGDTMTIDSLNAK	T	Oxidation (M) [11]	1	1384.55	AB11.2736.2736.2.dta	2	gi|30019803|ref|NP_831434.1|	flagellin [Bacillus cereus ATCC 14579],	AB11	AB11$gi|30019803|ref|NP_831434.1|	46	AB11$2646	M	1	76	M	1	149
675	566.787	1131.56	1131.56	-0.543497	0	32.39	32.39	112	120	K	FNSYYPTLK	S		1	1385.42	AB11.2738.2738.2.dta	2	gi|30021216|ref|NP_832847.1|	hemolysin BL lytic component L2 [Bacillus cereus ATCC 14579],	AB11	AB11$gi|30021216|ref|NP_832847.1|	119	AB11$675		0	76		0	149
2647	991.472	1980.93	1980.93	-0.369523	0	77.28	77.28	148	166	K	VQLSDASGDTMTIDSLNAK	T	Oxidation (M) [11]	1	1385.75	AB11.2739.2739.2.dta	2	gi|30019803|ref|NP_831434.1|	flagellin [Bacillus cereus ATCC 14579],	AB11	AB11$gi|30019803|ref|NP_831434.1|	46	AB11$2647	M	1	77	M	1	150
1587	737.38	1472.75	1472.75	-0.864371	0	67.82	67.82	236	250	R	SVLGGVSTSDEGLPR	E		1	1386.13	AB11.2740.2740.2.dta	2	gi|30022353|ref|NP_833984.1|	penicillin-binding protein [Bacillus cereus ATCC 14579],	AB11	AB11$gi|30022353|ref|NP_833984.1|	5	AB11$1587		0	77		0	150
678	566.787	1131.56	1131.56	0.304889	0	24.78	24.78	112	120	K	FNSYYPTLK	S		1	1386.98	AB11.2742.2742.2.dta	2	gi|30021216|ref|NP_832847.1|	hemolysin BL lytic component L2 [Bacillus cereus ATCC 14579],	AB11	AB11$gi|30021216|ref|NP_832847.1|	119	AB11$678		0	77		0	150
2117	864.922	1727.83	1727.83	0.959007	1	66.43	66.43	306	319	K	TQEYDLMKVIDTEK	I	Oxidation (M) [7]	1	1388.81	AB11.2747.2747.2.dta	2	gi|30021216|ref|NP_832847.1|	hemolysin BL lytic component L2 [Bacillus cereus ATCC 14579],	AB11	AB11$gi|30021216|ref|NP_832847.1|	119	AB11$2117	M	1	78	M	1	151
177	421.758	841.502	841.502	-0.247177	0	15.27	15.27	652	659	K	GINQVALK	D		1	1389.18	AB11.2748.2748.2.dta	2	gi|30023121|ref|NP_834752.1|	lanthionine biosynthesis protein [Bacillus cereus ATCC 14579],	AB11	AB11$gi|30023121|ref|NP_834752.1|	1	AB11$177		0	78		0	151
2116	864.922	1727.83	1727.83	0.542299	1	34.12	34.12	306	319	K	TQEYDLMKVIDTEK	I	Oxidation (M) [7]	1	1390.38	AB11.2751.2751.2.dta	2	gi|30021216|ref|NP_832847.1|	hemolysin BL lytic component L2 [Bacillus cereus ATCC 14579],	AB11	AB11$gi|30021216|ref|NP_832847.1|	119	AB11$2116	M	1	79	M	1	152
797	588.804	1175.59	1175.59	0.419363	0	24.17	24.17	283	292	K	VDGFINEINR	I		1	1391.97	AB11.2755.2755.2.dta	2	gi|30018742|ref|NP_830373.1|	collagenase [Bacillus cereus ATCC 14579],	AB11	AB11$gi|30018742|ref|NP_830373.1|	50	AB11$797		0	79		0	152
796	588.804	1175.59	1175.59	-0.720487	0	36.02	36.02	283	292	K	VDGFINEINR	I		1	1393.13	AB11.2758.2758.2.dta	2	gi|30018742|ref|NP_830373.1|	collagenase [Bacillus cereus ATCC 14579],	AB11	AB11$gi|30018742|ref|NP_830373.1|	50	AB11$796		0	79		0	152
2139	578.316	1731.93	1731.93	-0.134532	1	29.52	29.52	180	195	R	ATAETEITKLDTAIQK	I		2	1394.71	AB11.2762.2762.3.dta	3	gi|30019803|ref|NP_831434.1|	flagellin [Bacillus cereus ATCC 14579],	AB11	AB11$gi|30019803|ref|NP_831434.1|	46	AB11$2139		0	79		0	152
2140	578.316	1731.93	1731.93	-0.134532	1	42.79	42.79	180	195	R	ATAETEITKLDTAIQK	I		2	1396.3	AB11.2766.2766.3.dta	3	gi|30019803|ref|NP_831434.1|	flagellin [Bacillus cereus ATCC 14579],	AB11	AB11$gi|30019803|ref|NP_831434.1|	46	AB11$2140		0	79		0	152
2141	866.97	1731.93	1731.93	0.411681	1	43.55	43.55	180	195	R	ATAETEITKLDTAIQK	I		2	1397.02	AB11.2768.2768.2.dta	2	gi|30019803|ref|NP_831434.1|	flagellin [Bacillus cereus ATCC 14579],	AB11	AB11$gi|30019803|ref|NP_831434.1|	46	AB11$2141		0	79		0	152
2142	866.971	1731.93	1731.93	1.25467	1	63	63	180	195	R	ATAETEITKLDTAIQK	I		2	1398.21	AB11.2771.2771.2.dta	2	gi|30019803|ref|NP_831434.1|	flagellin [Bacillus cereus ATCC 14579],	AB11	AB11$gi|30019803|ref|NP_831434.1|	46	AB11$2142		0	79		0	152
3373	906.411	2716.21	2716.21	0.710917	0	47.14	47.14	382	406	K	DNATAAVHNNTDYIETTTTEYSSAK	M		1	1399.77	AB11.2775.2775.3.dta	3	gi|30023138|ref|NP_834769.1|	perfringolysin O precursor [Bacillus cereus ATCC 14579],	AB11	AB11$gi|30023138|ref|NP_834769.1|	27	AB11$3373		0	79		0	152
3372	906.41	2716.21	2716.21	-0.636549	0	41.6	41.6	382	406	K	DNATAAVHNNTDYIETTTTEYSSAK	M		1	1401.3	AB11.2779.2779.3.dta	3	gi|30023138|ref|NP_834769.1|	perfringolysin O precursor [Bacillus cereus ATCC 14579],	AB11	AB11$gi|30023138|ref|NP_834769.1|	27	AB11$3372		0	79		0	152
2237	599.964	1796.87	1796.87	0.163618	0	19.7	19.7	337	352	R	SELSSSYGNVVYLSHR	I		1	1404.8	AB11.2788.2788.3.dta	3	gi|30019580|ref|NP_831211.1|	cell wall endopeptidase [Bacillus cereus ATCC 14579],	AB11	AB11$gi|30019580|ref|NP_831211.1|	5	AB11$2237		0	79		0	152
1290	462.592	1384.76	1384.76	-0.778476	1	22.95	22.95	174	185	K	AQVDQLVEDLKK	F		1	1406.38	AB11.2792.2792.3.dta	3	gi|30019952|ref|NP_831583.1|	non-hemolytic enterotoxin lytic component L1 [Bacillus cereus ATCC 14579],	AB11	AB11$gi|30019952|ref|NP_831583.1|	38	AB11$1290		0	79		0	152
1292	693.386	1384.76	1384.76	0.280194	1	45.42	45.42	174	185	K	AQVDQLVEDLKK	F		1	1407.93	AB11.2796.2796.2.dta	2	gi|30019952|ref|NP_831583.1|	non-hemolytic enterotoxin lytic component L1 [Bacillus cereus ATCC 14579],	AB11	AB11$gi|30019952|ref|NP_831583.1|	38	AB11$1292		0	79		0	152
1293	693.386	1384.76	1384.76	0.280194	1	71.74	71.74	174	185	K	AQVDQLVEDLKK	F		1	1409.12	AB11.2799.2799.2.dta	2	gi|30019952|ref|NP_831583.1|	non-hemolytic enterotoxin lytic component L1 [Bacillus cereus ATCC 14579],	AB11	AB11$gi|30019952|ref|NP_831583.1|	38	AB11$1293		0	79		0	152
1040	645.356	1288.7	1288.7	-0.54396	0	64.28	64.28	168	179	K	ITTANLTTLADR	G		1	1410.28	AB11.2802.2802.2.dta	2	gi|30019805|ref|NP_831436.1|	flagellin [Bacillus cereus ATCC 14579],	AB11	AB11$gi|30019805|ref|NP_831436.1|	13	AB11$1040		0	79		0	152
606	557.774	1113.53	1113.53	-0.855834	0	24.7	24.7	77	86	K	DAFVSAEFTK	S		1	1410.95	AB11.2804.2804.2.dta	2	gi|30023271|ref|NP_834902.1|	enterotoxin / cell-wall binding protein [Bacillus cereus ATCC 14579],	AB11	AB11$gi|30023271|ref|NP_834902.1|	37	AB11$606		0	79		0	152
1041	645.357	1288.7	1288.7	0.495849	0	71.5	71.5	168	179	K	ITTANLTTLADR	G		1	1411.77	AB11.2806.2806.2.dta	2	gi|30019805|ref|NP_831436.1|	flagellin [Bacillus cereus ATCC 14579],	AB11	AB11$gi|30019805|ref|NP_831436.1|	13	AB11$1041		0	79		0	152
607	557.775	1113.53	1113.53	0.365503	0	32.09	32.09	77	86	K	DAFVSAEFTK	S		1	1412.11	AB11.2807.2807.2.dta	2	gi|30023271|ref|NP_834902.1|	enterotoxin / cell-wall binding protein [Bacillus cereus ATCC 14579],	AB11	AB11$gi|30023271|ref|NP_834902.1|	37	AB11$607		0	79		0	152
2437	626.648	1876.92	1876.92	0.432624	1	25.31	25.31	267	283	R	SKYPAATTSYFGELTNK	I		1	1413.31	AB11.2810.2810.3.dta	3	gi|30020129|ref|NP_831760.1|	putative murein endopeptidase [Bacillus cereus ATCC 14579],	AB11	AB11$gi|30020129|ref|NP_831760.1|	88	AB11$2437		0	79		0	152
2869	703.711	2108.11	2108.11	0.182154	1	35.58	35.58	571	589	R	ATGEVVQLPKEESQPLIDR	A		1	1413.69	AB11.2811.2811.3.dta	3	gi|30023264|ref|NP_834895.1|	phosphoglycerol transferase [Bacillus cereus ATCC 14579],	AB11	AB11$gi|30023264|ref|NP_834895.1|	24	AB11$2869		0	79		0	152
562	550.784	1099.55	1099.55	-0.532033	0	26.92	26.92	334	343	K	TGFVSSEFVK	F		1	1414.08	AB11.2812.2812.2.dta	2	gi|30023266|ref|NP_834897.1|	N-acetylmuramoyl-L-alanine amidase [Bacillus cereus ATCC 14579],	AB11	AB11$gi|30023266|ref|NP_834897.1|	41	AB11$562		0	79		0	152
2438	626.648	1876.92	1876.92	0.432624	1	30.1	30.1	267	283	R	SKYPAATTSYFGELTNK	I		1	1414.9	AB11.2814.2814.3.dta	3	gi|30020129|ref|NP_831760.1|	putative murein endopeptidase [Bacillus cereus ATCC 14579],	AB11	AB11$gi|30020129|ref|NP_831760.1|	88	AB11$2438		0	79		0	152
2868	703.711	2108.11	2108.11	0.0967691	1	30.04	30.04	571	589	R	ATGEVVQLPKEESQPLIDR	A		1	1415.28	AB11.2815.2815.3.dta	3	gi|30023264|ref|NP_834895.1|	phosphoglycerol transferase [Bacillus cereus ATCC 14579],	AB11	AB11$gi|30023264|ref|NP_834895.1|	24	AB11$2868		0	79		0	152
1249	682.343	1362.67	1362.67	0.505625	0	51.49	51.49	101	112	K	MPNSELIDTLSK	I	Oxidation (M) [1]	1	1416.5	AB11.2818.2818.2.dta	2	gi|30021271|ref|NP_832902.1|	collagenase [Bacillus cereus ATCC 14579],	AB11	AB11$gi|30021271|ref|NP_832902.1|	62	AB11$1249	M	1	80	M	1	153
1782	523.947	1568.82	1568.82	-0.49209	1	41.68	41.68	213	225	K	RLEEVLGSVNYYK	Q		1	1418.03	AB11.2822.2822.3.dta	3	gi|30021214|ref|NP_832845.1|	hemolysin BL binding component precursor [Bacillus cereus ATCC 14579],	AB11	AB11$gi|30021214|ref|NP_832845.1|	61	AB11$1782		0	80		0	153
1250	682.343	1362.67	1362.67	0.505625	0	52.2	52.2	101	112	K	MPNSELIDTLSK	I	Oxidation (M) [1]	1	1418.74	AB11.2824.2824.2.dta	2	gi|30021271|ref|NP_832902.1|	collagenase [Bacillus cereus ATCC 14579],	AB11	AB11$gi|30021271|ref|NP_832902.1|	62	AB11$1250	M	1	81	M	1	154
1783	523.947	1568.82	1568.82	-0.262618	1	39.99	39.99	213	225	K	RLEEVLGSVNYYK	Q		1	1419.56	AB11.2826.2826.3.dta	3	gi|30021214|ref|NP_832845.1|	hemolysin BL binding component precursor [Bacillus cereus ATCC 14579],	AB11	AB11$gi|30021214|ref|NP_832845.1|	61	AB11$1783		0	81		0	154
1784	785.417	1568.82	1568.82	0.0662919	1	43.1	43.1	213	225	K	RLEEVLGSVNYYK	Q		1	1419.93	AB11.2827.2827.2.dta	2	gi|30021214|ref|NP_832845.1|	hemolysin BL binding component precursor [Bacillus cereus ATCC 14579],	AB11	AB11$gi|30021214|ref|NP_832845.1|	61	AB11$1784		0	81		0	154
2440	939.469	1876.92	1876.92	1.21369	1	81.68	81.68	267	283	R	SKYPAATTSYFGELTNK	I		1	1420.28	AB11.2828.2828.2.dta	2	gi|30020129|ref|NP_831760.1|	putative murein endopeptidase [Bacillus cereus ATCC 14579],	AB11	AB11$gi|30020129|ref|NP_831760.1|	88	AB11$2440		0	81		0	154
1210	677.326	1352.64	1352.64	0.82062	0	67.15	67.15	364	375	R	QDVAGYWNSVSK	V		1	1421.13	AB11.2830.2830.2.dta	2	gi|30023229|ref|NP_834860.1|	N-acetylmuramoyl-L-alanine amidase [Bacillus cereus ATCC 14579],	AB11	AB11$gi|30023229|ref|NP_834860.1|	29	AB11$1210		0	81		0	154
1785	785.418	1568.82	1568.82	0.996928	1	56.96	56.96	213	225	K	RLEEVLGSVNYYK	Q		1	1421.47	AB11.2831.2831.2.dta	2	gi|30021214|ref|NP_832845.1|	hemolysin BL binding component precursor [Bacillus cereus ATCC 14579],	AB11	AB11$gi|30021214|ref|NP_832845.1|	61	AB11$1785		0	81		0	154
2441	939.469	1876.92	1876.92	1.67189	1	53.27	53.27	267	283	R	SKYPAATTSYFGELTNK	I		1	1421.83	AB11.2832.2832.2.dta	2	gi|30020129|ref|NP_831760.1|	putative murein endopeptidase [Bacillus cereus ATCC 14579],	AB11	AB11$gi|30020129|ref|NP_831760.1|	88	AB11$2441		0	81		0	154
1209	677.326	1352.64	1352.64	0.27354	0	67.07	67.07	364	375	R	QDVAGYWNSVSK	V		1	1422.7	AB11.2834.2834.2.dta	2	gi|30023229|ref|NP_834860.1|	N-acetylmuramoyl-L-alanine amidase [Bacillus cereus ATCC 14579],	AB11	AB11$gi|30023229|ref|NP_834860.1|	29	AB11$1209		0	81		0	154
2008	839.918	1677.82	1677.82	0.706273	0	78.07	78.07	220	234	K	YNEVASQLNLAAEEK	A		1	1423.38	AB11.2836.2836.2.dta	2	gi|30018861|ref|NP_830492.1|	cell wall-binding protein [Bacillus cereus ATCC 14579],	AB11	AB11$gi|30018861|ref|NP_830492.1|	32	AB11$2008		0	81		0	154
2319	914.41	1826.81	1826.8	1.1605	0	61.62	61.62	246	260	R	VTYSYFNMSDEQLSK	D	Oxidation (M) [8]	1	1424.22	AB11.2838.2838.2.dta	2	gi|30020129|ref|NP_831760.1|	putative murein endopeptidase [Bacillus cereus ATCC 14579],	AB11	AB11$gi|30020129|ref|NP_831760.1|	88	AB11$2319	M	1	82	M	1	155
2009	839.918	1677.82	1677.82	0.789715	0	119.75	119.75	220	234	K	YNEVASQLNLAAEEK	A		1	1424.59	AB11.2839.2839.2.dta	2	gi|30018861|ref|NP_830492.1|	cell wall-binding protein [Bacillus cereus ATCC 14579],	AB11	AB11$gi|30018861|ref|NP_830492.1|	32	AB11$2009		0	82		0	155
2320	914.41	1826.81	1826.8	1.56558	0	51.83	51.83	246	260	R	VTYSYFNMSDEQLSK	D	Oxidation (M) [8]	1	1425.78	AB11.2842.2842.2.dta	2	gi|30020129|ref|NP_831760.1|	putative murein endopeptidase [Bacillus cereus ATCC 14579],	AB11	AB11$gi|30020129|ref|NP_831760.1|	88	AB11$2320	M	1	83	M	1	156
2207	592.63	1774.87	1774.87	0.436089	1	18.09	18.09	406	421	R	IDVLMPDKGSSSQWGR	K		1	1426.53	AB11.2844.2844.3.dta	3	gi|30018861|ref|NP_830492.1|	cell wall-binding protein [Bacillus cereus ATCC 14579],	AB11	AB11$gi|30018861|ref|NP_830492.1|	32	AB11$2207		0	83	M	1	157
2208	592.63	1774.87	1774.87	0.75724	1	26.62	26.62	406	421	R	IDVLMPDKGSSSQWGR	K		1	1428.16	AB11.2848.2848.3.dta	3	gi|30018861|ref|NP_830492.1|	cell wall-binding protein [Bacillus cereus ATCC 14579],	AB11	AB11$gi|30018861|ref|NP_830492.1|	32	AB11$2208		0	83	M	1	158
79	361.708	721.401	721.401	-0.0873301	0	23.99	23.99	135	140	K	FSLDLK	L		1	1429.75	AB11.2852.2852.2.dta	2	gi|30019785|ref|NP_831416.1|	flagellar capping protein [Bacillus cereus ATCC 14579],	AB11	AB11$gi|30019785|ref|NP_831416.1|	20	AB11$79		0	83		0	158
2145	578.954	1733.84	1733.84	0.0945877	1	28.52	28.52	407	422	K	IDVLMPDKGSSSSWGR	K		1	1430.55	AB11.2854.2854.3.dta	3	gi|30018972|ref|NP_830603.1|	enterotoxin / cell-wall binding protein [Bacillus cereus ATCC 14579],	AB11	AB11$gi|30018972|ref|NP_830603.1|	57	AB11$2145		0	83	M	1	159
80	361.708	721.401	721.401	-0.0873301	0	26.19	26.19	135	140	K	FSLDLK	L		1	1430.92	AB11.2855.2855.2.dta	2	gi|30019785|ref|NP_831416.1|	flagellar capping protein [Bacillus cereus ATCC 14579],	AB11	AB11$gi|30019785|ref|NP_831416.1|	20	AB11$80		0	83		0	159
2146	578.954	1733.84	1733.84	0.198403	1	35.45	35.45	407	422	K	IDVLMPDKGSSSSWGR	K		1	1432.07	AB11.2858.2858.3.dta	3	gi|30018972|ref|NP_830603.1|	enterotoxin / cell-wall binding protein [Bacillus cereus ATCC 14579],	AB11	AB11$gi|30018972|ref|NP_830603.1|	57	AB11$2146		0	83	M	1	160
2626	657.338	1968.99	1968.99	0.494162	1	15.8	15.8	204	221	R	NFTLGTAEQDRVVTAYGK	L		1	1432.82	AB11.2860.2860.3.dta	3	gi|30021271|ref|NP_832902.1|	collagenase [Bacillus cereus ATCC 14579],	AB11	AB11$gi|30021271|ref|NP_832902.1|	62	AB11$2626		0	83		0	160
2007	560.281	1677.82	1677.82	-0.0661572	0	31.46	31.46	220	234	K	YNEVASQLNLAAEEK	A		1	1434.04	AB11.2863.2863.3.dta	3	gi|30018861|ref|NP_830492.1|	cell wall-binding protein [Bacillus cereus ATCC 14579],	AB11	AB11$gi|30018861|ref|NP_830492.1|	32	AB11$2007		0	83		0	160
1470	481.581	1441.72	1441.72	-0.261493	1	20.71	20.71	264	276	K	GTDGKFYLADLSR	G		1	1435.93	AB11.2868.2868.3.dta	3	gi|30023381|ref|NP_835012.1|	bacillolysin [Bacillus cereus ATCC 14579],	AB11	AB11$gi|30023381|ref|NP_835012.1|	43	AB11$1470		0	83		0	160
1471	481.581	1441.72	1441.72	-0.0534084	1	29.15	29.15	264	276	K	GTDGKFYLADLSR	G		1	1437.15	AB11.2871.2871.3.dta	3	gi|30023381|ref|NP_835012.1|	bacillolysin [Bacillus cereus ATCC 14579],	AB11	AB11$gi|30023381|ref|NP_835012.1|	43	AB11$1471		0	83		0	160
776	585.846	1169.68	1169.68	0.465086	1	38.47	38.47	213	222	K	RLEDLLGQVK	Y		1	1439.13	AB11.2876.2876.2.dta	2	gi|30021213|ref|NP_832844.1|	hemolysin BL binding component precursor [Bacillus cereus ATCC 14579],	AB11	AB11$gi|30021213|ref|NP_832844.1|	23	AB11$776		0	83		0	160
775	585.846	1169.68	1169.68	-0.167568	1	46.25	46.25	213	222	K	RLEDLLGQVK	Y		1	1440.35	AB11.2879.2879.2.dta	2	gi|30021213|ref|NP_832844.1|	hemolysin BL binding component precursor [Bacillus cereus ATCC 14579],	AB11	AB11$gi|30021213|ref|NP_832844.1|	23	AB11$775		0	83		0	160
3343	889.388	2665.14	2665.14	0.888509	1	28.51	28.51	246	266	R	VTYSYFNMSDEQLSKDHEWDR	S	Oxidation (M) [8]	1	1441.56	AB11.2882.2882.3.dta	3	gi|30020129|ref|NP_831760.1|	putative murein endopeptidase [Bacillus cereus ATCC 14579],	AB11	AB11$gi|30020129|ref|NP_831760.1|	88	AB11$3343	M	1	84	M	1	161
2147	867.929	1733.84	1733.84	1.06123	1	23.83	23.83	407	422	K	IDVLMPDKGSSSSWGR	K		1	1442.27	AB11.2884.2884.2.dta	2	gi|30018972|ref|NP_830603.1|	enterotoxin / cell-wall binding protein [Bacillus cereus ATCC 14579],	AB11	AB11$gi|30018972|ref|NP_830603.1|	57	AB11$2147		0	84	M	1	162
3188	798.067	2391.18	2391.18	0.541156	0	37.81	37.81	248	269	K	ILNEAGISMLSQANQTPQMVSK	L	Oxidation (M) [9], Oxidation (M) [19]	2	1443.12	AB11.2886.2886.3.dta	3	gi|30019803|ref|NP_831434.1|	flagellin [Bacillus cereus ATCC 14579],	AB11	AB11$gi|30019803|ref|NP_831434.1|	46	AB11$3188	MM	2	86	MM	2	164
3340	889.386	2665.14	2665.14	-0.766189	1	40.87	40.87	246	266	R	VTYSYFNMSDEQLSKDHEWDR	S	Oxidation (M) [8]	1	1443.87	AB11.2888.2888.3.dta	3	gi|30020129|ref|NP_831760.1|	putative murein endopeptidase [Bacillus cereus ATCC 14579],	AB11	AB11$gi|30020129|ref|NP_831760.1|	88	AB11$3340	M	1	87	M	1	165
3187	798.067	2391.18	2391.18	0.390603	0	43.83	43.83	248	269	K	ILNEAGISMLSQANQTPQMVSK	L	Oxidation (M) [9], Oxidation (M) [19]	2	1444.73	AB11.2890.2890.3.dta	3	gi|30019803|ref|NP_831434.1|	flagellin [Bacillus cereus ATCC 14579],	AB11	AB11$gi|30019803|ref|NP_831434.1|	46	AB11$3187	MM	2	89	MM	2	167
2224	597.273	1788.8	1788.8	1.16894	0	32.46	32.46	242	256	K	HYNDNLSTYVSDYAK	G		1	1445.11	AB11.2891.2891.3.dta	3	gi|30021271|ref|NP_832902.1|	collagenase [Bacillus cereus ATCC 14579],	AB11	AB11$gi|30021271|ref|NP_832902.1|	62	AB11$2224		0	89		0	167
2225	597.273	1788.8	1788.8	1.16894	0	24.18	24.18	242	256	K	HYNDNLSTYVSDYAK	G		1	1446.33	AB11.2894.2894.3.dta	3	gi|30021271|ref|NP_832902.1|	collagenase [Bacillus cereus ATCC 14579],	AB11	AB11$gi|30021271|ref|NP_832902.1|	62	AB11$2225		0	89		0	167
3190	1196.6	2391.18	2391.18	2.84379	0	35.94	35.94	248	269	K	ILNEAGISMLSQANQTPQMVSK	L	Oxidation (M) [9], Oxidation (M) [19]	2	1446.7	AB11.2895.2895.2.dta	2	gi|30019803|ref|NP_831434.1|	flagellin [Bacillus cereus ATCC 14579],	AB11	AB11$gi|30019803|ref|NP_831434.1|	46	AB11$3190	MM	2	91	MM	2	169
2853	699.002	2093.99	2093.98	0.600291	0	64.56	64.56	534	554	K	SGPSHMGIYLGGGSFIQAGDK	G	Oxidation (M) [6]	1	1447.97	AB11.2898.2898.3.dta	3	gi|30023266|ref|NP_834897.1|	N-acetylmuramoyl-L-alanine amidase [Bacillus cereus ATCC 14579],	AB11	AB11$gi|30023266|ref|NP_834897.1|	41	AB11$2853	M	1	92	M	1	170
2226	895.407	1788.8	1788.8	2.68169	0	41.07	41.07	242	256	K	HYNDNLSTYVSDYAK	G		1	1448.68	AB11.2900.2900.2.dta	2	gi|30021271|ref|NP_832902.1|	collagenase [Bacillus cereus ATCC 14579],	AB11	AB11$gi|30021271|ref|NP_832902.1|	62	AB11$2226		0	92		0	170
2852	699.002	2093.98	2093.98	-0.273641	0	49.9	49.9	534	554	K	SGPSHMGIYLGGGSFIQAGDK	G	Oxidation (M) [6]	1	1449.54	AB11.2902.2902.3.dta	3	gi|30023266|ref|NP_834897.1|	N-acetylmuramoyl-L-alanine amidase [Bacillus cereus ATCC 14579],	AB11	AB11$gi|30023266|ref|NP_834897.1|	41	AB11$2852	M	1	93	M	1	171
3189	1196.6	2391.18	2391.18	2.03247	0	56.03	56.03	248	269	K	ILNEAGISMLSQANQTPQMVSK	L	Oxidation (M) [9], Oxidation (M) [19]	2	1449.93	AB11.2903.2903.2.dta	2	gi|30019803|ref|NP_831434.1|	flagellin [Bacillus cereus ATCC 14579],	AB11	AB11$gi|30019803|ref|NP_831434.1|	46	AB11$3189	MM	2	95	MM	2	173
2531	968.951	1935.89	1935.89	1.68553	0	52.99	52.99	458	474	R	GDYPQATTNYYSTLTNK	I		1	1450.3	AB11.2904.2904.2.dta	2	gi|30019146|ref|NP_830777.1|	S-layer-like domain-containing protein [Bacillus cereus ATCC 14579],	AB11	AB11$gi|30019146|ref|NP_830777.1|	29	AB11$2531		0	95		0	173
2648	991.967	1981.92	1981.92	1.77808	0	87.48	87.48	148	166	K	VQLSDASGDTMTIDSLDAK	K	Oxidation (M) [11]	1	1451.16	AB11.2906.2906.2.dta	2	gi|30019805|ref|NP_831436.1|	flagellin [Bacillus cereus ATCC 14579],	AB11	AB11$gi|30019805|ref|NP_831436.1|	13	AB11$2648	M	1	96	M	1	174
2530	968.951	1935.89	1935.89	0.983013	0	60.23	60.23	458	474	R	GDYPQATTNYYSTLTNK	I		1	1451.54	AB11.2907.2907.2.dta	2	gi|30019146|ref|NP_830777.1|	S-layer-like domain-containing protein [Bacillus cereus ATCC 14579],	AB11	AB11$gi|30019146|ref|NP_830777.1|	29	AB11$2530		0	96		0	174
2649	991.967	1981.92	1981.92	2.212	0	101.63	101.63	148	166	K	VQLSDASGDTMTIDSLDAK	K	Oxidation (M) [11]	1	1453.11	AB11.2911.2911.2.dta	2	gi|30019805|ref|NP_831436.1|	flagellin [Bacillus cereus ATCC 14579],	AB11	AB11$gi|30019805|ref|NP_831436.1|	13	AB11$2649	M	1	97	M	1	175
1263	687.375	1372.74	1372.74	0.72993	0	77.97	77.97	126	138	K	AFADNQPSLLVAK	R		1	1455.03	AB11.2916.2916.2.dta	2	gi|30023138|ref|NP_834769.1|	perfringolysin O precursor [Bacillus cereus ATCC 14579],	AB11	AB11$gi|30023138|ref|NP_834769.1|	27	AB11$1263		0	97		0	175
1262	687.375	1372.74	1372.74	0.555096	0	53.82	53.82	126	138	K	AFADNQPSLLVAK	R		1	1456.23	AB11.2919.2919.2.dta	2	gi|30023138|ref|NP_834769.1|	perfringolysin O precursor [Bacillus cereus ATCC 14579],	AB11	AB11$gi|30023138|ref|NP_834769.1|	27	AB11$1262		0	97		0	175
819	595.299	1188.58	1188.58	1.15348	0	35.84	35.84	211	219	R	EQYAQFLYK	T		1	1456.58	AB11.2920.2920.2.dta	2	gi|30019146|ref|NP_830777.1|	S-layer-like domain-containing protein [Bacillus cereus ATCC 14579],	AB11	AB11$gi|30019146|ref|NP_830777.1|	29	AB11$819		0	97		0	175
1751	775.908	1549.8	1549.8	1.72603	0	39.77	39.77	454	468	K	SGVGVPTYIDQSVTK	S		1	1457.78	AB11.2923.2923.2.dta	2	gi|30018848|ref|NP_830479.1|	immune inhibitor A precursor [Bacillus cereus ATCC 14579],	AB11	AB11$gi|30018848|ref|NP_830479.1|	30	AB11$1751		0	97		0	175
818	595.298	1188.58	1188.58	0.110215	0	27.85	27.85	211	219	R	EQYAQFLYK	T		1	1458.14	AB11.2924.2924.2.dta	2	gi|30019146|ref|NP_830777.1|	S-layer-like domain-containing protein [Bacillus cereus ATCC 14579],	AB11	AB11$gi|30019146|ref|NP_830777.1|	29	AB11$818		0	97		0	175
1752	775.908	1549.8	1549.8	2.28094	0	58.46	58.46	454	468	K	SGVGVPTYIDQSVTK	S		1	1458.98	AB11.2926.2926.2.dta	2	gi|30018848|ref|NP_830479.1|	immune inhibitor A precursor [Bacillus cereus ATCC 14579],	AB11	AB11$gi|30018848|ref|NP_830479.1|	30	AB11$1752		0	97		0	175
2010	560.628	1678.86	1678.86	-0.11198	0	43.77	43.77	63	77	K	GIENELHNLNNTIAK	N		1	1459.33	AB11.2927.2927.3.dta	3	gi|30018861|ref|NP_830492.1|	cell wall-binding protein [Bacillus cereus ATCC 14579],	AB11	AB11$gi|30018861|ref|NP_830492.1|	32	AB11$2010		0	97		0	175
414	507.795	1013.58	1013.58	-0.16871	0	28.86	28.86	214	222	R	LEDLLGQVK	Y		1	1459.71	AB11.2928.2928.2.dta	2	gi|30021213|ref|NP_832844.1|	hemolysin BL binding component precursor [Bacillus cereus ATCC 14579],	AB11	AB11$gi|30021213|ref|NP_832844.1|	23	AB11$414		0	97		0	175
2011	560.629	1678.86	1678.86	0.209666	0	33.77	33.77	63	77	K	GIENELHNLNNTIAK	N		1	1460.53	AB11.2930.2930.3.dta	3	gi|30018861|ref|NP_830492.1|	cell wall-binding protein [Bacillus cereus ATCC 14579],	AB11	AB11$gi|30018861|ref|NP_830492.1|	32	AB11$2011		0	97		0	175
415	507.795	1013.58	1013.58	0.265397	0	41.73	41.73	214	222	R	LEDLLGQVK	Y		1	1460.9	AB11.2931.2931.2.dta	2	gi|30021213|ref|NP_832844.1|	hemolysin BL binding component precursor [Bacillus cereus ATCC 14579],	AB11	AB11$gi|30021213|ref|NP_832844.1|	23	AB11$415		0	97		0	175
1057	650.339	1298.66	1298.66	0.794664	0	29.19	29.19	279	289	K	QSLFATTVYNR	G		1	1461.23	AB11.2932.2932.2.dta	2	gi|30021360|ref|NP_832991.1|	hypothetical protein BC3251 [Bacillus cereus ATCC 14579],	AB11	AB11$gi|30021360|ref|NP_832991.1|	6	AB11$1057		0	97		0	175
1056	650.338	1298.66	1298.66	-0.144764	0	44.62	44.62	279	289	K	QSLFATTVYNR	G		1	1462.41	AB11.2935.2935.2.dta	2	gi|30021360|ref|NP_832991.1|	hypothetical protein BC3251 [Bacillus cereus ATCC 14579],	AB11	AB11$gi|30021360|ref|NP_832991.1|	6	AB11$1056		0	97		0	175
2012	840.442	1678.87	1678.86	3.67391	0	40.36	40.36	63	77	K	GIENELHNLNNTIAK	N		1	1463.94	AB11.2939.2939.2.dta	2	gi|30018861|ref|NP_830492.1|	cell wall-binding protein [Bacillus cereus ATCC 14579],	AB11	AB11$gi|30018861|ref|NP_830492.1|	32	AB11$2012		0	97		0	175
2956	734.368	2200.08	2200.08	1.44267	1	18.45	18.45	366	384	K	TKTSNPQPGDLVYFQNTYK	S		1	1465.49	AB11.2943.2943.3.dta	3	gi|30020092|ref|NP_831723.1|	enterotoxin [Bacillus cereus ATCC 14579],	AB11	AB11$gi|30020092|ref|NP_831723.1|	30	AB11$2956		0	97		0	175
167	421.758	841.502	841.502	-0.603682	0	22.15	22.15	66	73	K	GLSIPLSR	L		1	1469.92	AB11.2954.2954.2.dta	2	gi|30022584|ref|NP_834215.1|	transcriptional regulator [Bacillus cereus ATCC 14579],	AB11	AB11$gi|30022584|ref|NP_834215.1|	4	AB11$167		0	97		0	175
2056	856.432	1710.85	1710.85	1.8336	0	28.46	28.46	335	350	R	VVATAYTADPLENGYK	A		1	1470.62	AB11.2956.2956.2.dta	2	gi|30018972|ref|NP_830603.1|	enterotoxin / cell-wall binding protein [Bacillus cereus ATCC 14579],	AB11	AB11$gi|30018972|ref|NP_830603.1|	57	AB11$2056		0	97		0	175
2239	600.347	1798.02	1798.02	-0.162401	2	20.67	20.67	153	167	R	QINELTDLKLQLDKK	L		1	1473.8	AB11.2964.2964.3.dta	3	gi|30021216|ref|NP_832847.1|	hemolysin BL lytic component L2 [Bacillus cereus ATCC 14579],	AB11	AB11$gi|30021216|ref|NP_832847.1|	119	AB11$2239		0	97		0	175
2955	734.368	2200.08	2200.08	1.26541	1	27.56	27.56	366	384	K	TKTSNPQPGDLVYFQNTYK	S		1	1475.36	AB11.2968.2968.3.dta	3	gi|30020092|ref|NP_831723.1|	enterotoxin [Bacillus cereus ATCC 14579],	AB11	AB11$gi|30020092|ref|NP_831723.1|	30	AB11$2955		0	97		0	175
1146	668.818	1335.62	1335.62	0.249322	0	34.37	34.37	64	74	K	SMNAYSYMLIK	N	Oxidation (M) [8]	1	1476.61	AB11.2971.2971.2.dta	2	gi|30021214|ref|NP_832845.1|	hemolysin BL binding component precursor [Bacillus cereus ATCC 14579],	AB11	AB11$gi|30021214|ref|NP_832845.1|	61	AB11$1146	M	1	98	MM	2	177
2436	626.647	1876.92	1876.92	-0.158771	1	25.19	25.19	267	283	R	SKYPAATTSYFGELTNK	I		1	1476.96	AB11.2972.2972.3.dta	3	gi|30020129|ref|NP_831760.1|	putative murein endopeptidase [Bacillus cereus ATCC 14579],	AB11	AB11$gi|30020129|ref|NP_831760.1|	88	AB11$2436		0	98		0	177
1149	668.818	1335.62	1335.62	0.788398	0	40.03	40.03	64	74	K	SMNAYSYMLIK	N	Oxidation (M) [8]	1	1477.86	AB11.2974.2974.2.dta	2	gi|30021214|ref|NP_832845.1|	hemolysin BL binding component precursor [Bacillus cereus ATCC 14579],	AB11	AB11$gi|30021214|ref|NP_832845.1|	61	AB11$1149	M	1	99	MM	2	179
904	616.325	1230.64	1230.64	0.0219399	0	31.82	31.82	732	742	K	TPAWSVNSLTR	G		1	1478.21	AB11.2975.2975.2.dta	2	gi|30018848|ref|NP_830479.1|	immune inhibitor A precursor [Bacillus cereus ATCC 14579],	AB11	AB11$gi|30018848|ref|NP_830479.1|	30	AB11$904		0	99		0	179
2439	626.648	1876.92	1876.92	0.528525	1	27.87	27.87	267	283	R	SKYPAATTSYFGELTNK	I		1	1479.36	AB11.2978.2978.3.dta	3	gi|30020129|ref|NP_831760.1|	putative murein endopeptidase [Bacillus cereus ATCC 14579],	AB11	AB11$gi|30020129|ref|NP_831760.1|	88	AB11$2439		0	99		0	179
905	616.325	1230.64	1230.64	0.428234	0	19	19	732	742	K	TPAWSVNSLTR	G		1	1480.11	AB11.2980.2980.2.dta	2	gi|30018848|ref|NP_830479.1|	immune inhibitor A precursor [Bacillus cereus ATCC 14579],	AB11	AB11$gi|30018848|ref|NP_830479.1|	30	AB11$905		0	99		0	179
1898	539.97	1616.89	1616.89	0.127405	2	38.15	38.15	384	398	K	KLDGIFGDEGIIGKR	S		1	1481.33	AB11.2983.2983.3.dta	3	gi|30019785|ref|NP_831416.1|	flagellar capping protein [Bacillus cereus ATCC 14579],	AB11	AB11$gi|30019785|ref|NP_831416.1|	20	AB11$1898		0	99		0	179
1899	539.97	1616.89	1616.89	0.368609	2	47.62	47.62	384	398	K	KLDGIFGDEGIIGKR	S		1	1482.58	AB11.2986.2986.3.dta	3	gi|30019785|ref|NP_831416.1|	flagellar capping protein [Bacillus cereus ATCC 14579],	AB11	AB11$gi|30019785|ref|NP_831416.1|	20	AB11$1899		0	99		0	179
2112	864.415	1726.82	1726.81	1.89714	0	54.88	54.88	217	232	K	MDTVVTSMTSTEGQLK	E		1	1486.47	AB11.2996.2996.2.dta	2	gi|30023229|ref|NP_834860.1|	N-acetylmuramoyl-L-alanine amidase [Bacillus cereus ATCC 14579],	AB11	AB11$gi|30023229|ref|NP_834860.1|	29	AB11$2112		0	99	MM	2	181
1348	703.88	1405.75	1405.75	0.631693	0	46.74	46.74	210	222	K	TIVSPEQSFGITK	G		1	1487.32	AB11.2998.2998.2.dta	2	gi|30018869|ref|NP_830500.1|	hypothetical protein BC0687 [Bacillus cereus ATCC 14579],	AB11	AB11$gi|30018869|ref|NP_830500.1|	7	AB11$1348		0	99		0	181
1926	545.271	1632.79	1632.79	0.404829	1	21.14	21.14	91	103	K	ANVREWIDEYNPK	L		1	1488.05	AB11.3000.3000.3.dta	3	gi|30019951|ref|NP_831582.1|	non-hemolytic enterotoxin lytic component L2 [Bacillus cereus ATCC 14579],	AB11	AB11$gi|30019951|ref|NP_831582.1|	51	AB11$1926		0	99		0	181
422	511.287	1020.56	1020.56	-0.226346	0	41.32	41.32	204	212	R	AEFATLITR	A		1	1488.91	AB11.3002.3002.2.dta	2	gi|30019043|ref|NP_830674.1|	N-acetylmuramoyl-L-alanine amidase [Bacillus cereus ATCC 14579],	AB11	AB11$gi|30019043|ref|NP_830674.1|	8	AB11$422		0	99		0	181
1349	703.881	1405.75	1405.75	1.07274	0	50.48	50.48	210	222	K	TIVSPEQSFGITK	G		1	1489.24	AB11.3003.3003.2.dta	2	gi|30018869|ref|NP_830500.1|	hypothetical protein BC0687 [Bacillus cereus ATCC 14579],	AB11	AB11$gi|30018869|ref|NP_830500.1|	7	AB11$1349		0	99		0	181
423	511.287	1020.56	1020.56	-0.167555	0	45.94	45.94	204	212	R	AEFATLITR	A		1	1490.5	AB11.3006.3006.2.dta	2	gi|30019043|ref|NP_830674.1|	N-acetylmuramoyl-L-alanine amidase [Bacillus cereus ATCC 14579],	AB11	AB11$gi|30019043|ref|NP_830674.1|	8	AB11$423		0	99		0	181
2113	864.415	1726.82	1726.81	2.18669	0	54.25	54.25	217	232	K	MDTVVTSMTSTEGQLK	E		1	1490.83	AB11.3007.3007.2.dta	2	gi|30023229|ref|NP_834860.1|	N-acetylmuramoyl-L-alanine amidase [Bacillus cereus ATCC 14579],	AB11	AB11$gi|30023229|ref|NP_834860.1|	29	AB11$2113		0	99	MM	2	183
1775	783.449	1564.88	1564.88	0.591738	0	20.1	20.1	62	77	K	VVLVTAINPTPAGEGK	S		1	1492.03	AB11.3010.3010.2.dta	2	gi|30020238|ref|NP_831869.1|	formate--tetrahydrofolate ligase [Bacillus cereus ATCC 14579],	AB11	AB11$gi|30020238|ref|NP_831869.1|	1	AB11$1775		0	99		0	183
3460	1026.14	3075.4	3075.39	4.2671	0	27.78	27.78	211	239	R	LDHNLNNVTSQATNMAAAASQIEDADMAK	E	Oxidation (M) [15], Oxidation (M) [27]	2	1498.29	AB11.3025.3025.3.dta	3	gi|30019804|ref|NP_831435.1|	flagellin [Bacillus cereus ATCC 14579],	AB11	AB11$gi|30019804|ref|NP_831435.1|	8	AB11$3460	MM	2	101	MM	2	185
1130	665.865	1329.71	1329.71	0.356468	0	68.7	68.7	272	284	R	IDILLGSDSAAQK	W		1	1500.28	AB11.3030.3030.2.dta	2	gi|30023271|ref|NP_834902.1|	enterotoxin / cell-wall binding protein [Bacillus cereus ATCC 14579],	AB11	AB11$gi|30023271|ref|NP_834902.1|	37	AB11$1130		0	101		0	185
1131	665.865	1329.72	1329.71	1.00322	0	82.81	82.81	272	284	R	IDILLGSDSAAQK	W		1	1501.49	AB11.3033.3033.2.dta	2	gi|30023271|ref|NP_834902.1|	enterotoxin / cell-wall binding protein [Bacillus cereus ATCC 14579],	AB11	AB11$gi|30023271|ref|NP_834902.1|	37	AB11$1131		0	101		0	185
3172	794.084	2379.23	2379.23	0.358099	2	33.41	33.41	167	189	K	KLKDFDTNVATAQGILSTDGTGK	I		1	1503.48	AB11.3038.3038.3.dta	3	gi|30021216|ref|NP_832847.1|	hemolysin BL lytic component L2 [Bacillus cereus ATCC 14579],	AB11	AB11$gi|30021216|ref|NP_832847.1|	119	AB11$3172		0	101		0	185
1111	442.239	1323.7	1323.7	-1.33868	0	27.85	27.85	130	140	K	MQVIIDELAHR	G		1	1503.87	AB11.3039.3039.3.dta	3	gi|30018742|ref|NP_830373.1|	collagenase [Bacillus cereus ATCC 14579],	AB11	AB11$gi|30018742|ref|NP_830373.1|	50	AB11$1111		0	101	M	1	186
1112	442.239	1323.7	1323.7	-0.228149	0	33.13	33.13	130	140	K	MQVIIDELAHR	G		1	1504.71	AB11.3041.3041.3.dta	3	gi|30018742|ref|NP_830373.1|	collagenase [Bacillus cereus ATCC 14579],	AB11	AB11$gi|30018742|ref|NP_830373.1|	50	AB11$1112		0	101	M	1	187
1113	662.856	1323.7	1323.7	0.456298	0	52.68	52.68	130	140	K	MQVIIDELAHR	G		1	1506.28	AB11.3045.3045.2.dta	2	gi|30018742|ref|NP_830373.1|	collagenase [Bacillus cereus ATCC 14579],	AB11	AB11$gi|30018742|ref|NP_830373.1|	50	AB11$1113		0	101	M	1	188
3174	794.084	2379.23	2379.23	1.0516	2	33.19	33.19	167	189	K	KLKDFDTNVATAQGILSTDGTGK	I		1	1506.63	AB11.3046.3046.3.dta	3	gi|30021216|ref|NP_832847.1|	hemolysin BL lytic component L2 [Bacillus cereus ATCC 14579],	AB11	AB11$gi|30021216|ref|NP_832847.1|	119	AB11$3174		0	101		0	188
3307	869.761	2606.26	2606.26	-0.264363	0	15.49	15.49	244	268	K	TLNASVPSYTGHTATWDATTNSIAK	Y		1	1507.01	AB11.3047.3047.3.dta	3	gi|30018853|ref|NP_830484.1|	sphingomyelin phosphodiesterase [Bacillus cereus ATCC 14579],	AB11	AB11$gi|30018853|ref|NP_830484.1|	12	AB11$3307		0	101		0	188
3308	869.762	2606.26	2606.26	0.794625	0	16.49	16.49	244	268	K	TLNASVPSYTGHTATWDATTNSIAK	Y		1	1507.87	AB11.3049.3049.3.dta	3	gi|30018853|ref|NP_830484.1|	sphingomyelin phosphodiesterase [Bacillus cereus ATCC 14579],	AB11	AB11$gi|30018853|ref|NP_830484.1|	12	AB11$3308		0	101		0	188
1114	662.857	1323.7	1323.7	1.46861	0	45.85	45.85	130	140	K	MQVIIDELAHR	G		1	1508.6	AB11.3051.3051.2.dta	2	gi|30018742|ref|NP_830373.1|	collagenase [Bacillus cereus ATCC 14579],	AB11	AB11$gi|30018742|ref|NP_830373.1|	50	AB11$1114		0	101	M	1	189
602	556.809	1111.6	1111.6	0.160129	0	29.09	29.09	351	359	K	VLNEINWPK	G		1	1509.43	AB11.3053.3053.2.dta	2	gi|30020129|ref|NP_831760.1|	putative murein endopeptidase [Bacillus cereus ATCC 14579],	AB11	AB11$gi|30020129|ref|NP_831760.1|	88	AB11$602		0	101		0	189
603	556.809	1111.6	1111.6	0.60993	0	40.29	40.29	351	359	K	VLNEINWPK	G		1	1511	AB11.3057.3057.2.dta	2	gi|30020129|ref|NP_831760.1|	putative murein endopeptidase [Bacillus cereus ATCC 14579],	AB11	AB11$gi|30020129|ref|NP_831760.1|	88	AB11$603		0	101		0	189
1845	800.369	1598.72	1598.72	0.85068	0	53.36	53.36	413	426	K	LIDEYNSGDGVFDR	Y		1	1512.57	AB11.3061.3061.2.dta	2	gi|30023264|ref|NP_834895.1|	phosphoglycerol transferase [Bacillus cereus ATCC 14579],	AB11	AB11$gi|30023264|ref|NP_834895.1|	24	AB11$1845		0	101		0	189
1846	800.369	1598.72	1598.72	1.07586	0	60.09	60.09	413	426	K	LIDEYNSGDGVFDR	Y		1	1514.45	AB11.3066.3066.2.dta	2	gi|30023264|ref|NP_834895.1|	phosphoglycerol transferase [Bacillus cereus ATCC 14579],	AB11	AB11$gi|30023264|ref|NP_834895.1|	24	AB11$1846		0	101		0	189
3500	886.948	3543.76	3543.76	0.713085	1	21.79	21.79	347	379	K	GGTTTPEQPKQPEKPNQGTIGDYYINASALNVR	S		1	1514.81	AB11.3067.3067.4.dta	4	gi|30023266|ref|NP_834897.1|	N-acetylmuramoyl-L-alanine amidase [Bacillus cereus ATCC 14579],	AB11	AB11$gi|30023266|ref|NP_834897.1|	41	AB11$3500		0	101		0	189
3501	886.948	3543.76	3543.76	1.26617	1	19.55	19.55	347	379	K	GGTTTPEQPKQPEKPNQGTIGDYYINASALNVR	S		1	1515.66	AB11.3069.3069.4.dta	4	gi|30023266|ref|NP_834897.1|	N-acetylmuramoyl-L-alanine amidase [Bacillus cereus ATCC 14579],	AB11	AB11$gi|30023266|ref|NP_834897.1|	41	AB11$3501		0	101		0	189
1170	670.875	1339.74	1339.73	0.741192	0	58.48	58.48	293	304	R	IALLNEVTPENK	W		1	1518.01	AB11.3075.3075.2.dta	2	gi|30018742|ref|NP_830373.1|	collagenase [Bacillus cereus ATCC 14579],	AB11	AB11$gi|30018742|ref|NP_830373.1|	50	AB11$1170		0	101		0	189
1171	670.875	1339.74	1339.73	0.920331	0	45.14	45.14	293	304	R	IALLNEVTPENK	W		1	1518.87	AB11.3077.3077.2.dta	2	gi|30018742|ref|NP_830373.1|	collagenase [Bacillus cereus ATCC 14579],	AB11	AB11$gi|30018742|ref|NP_830373.1|	50	AB11$1171		0	101		0	189
1023	639.832	1277.65	1277.65	-0.267679	0	47.47	47.47	274	284	R	VVEFEVNDLSK	K		1	1519.58	AB11.3079.3079.2.dta	2	gi|30022623|ref|NP_834254.1|	cell surface protein [Bacillus cereus ATCC 14579],	AB11	AB11$gi|30022623|ref|NP_834254.1|	7	AB11$1023		0	101		0	189
909	617.317	1232.62	1232.62	-0.182538	0	48.93	46.9733	734	743	K	TVTAYFVNYR	V		3	1521.98	AB11.3085.3085.2.dta	2	gi|30021271|ref|NP_832902.1|	collagenase [Bacillus cereus ATCC 14579],	AB11	AB11$gi|30021271|ref|NP_832902.1|	62	AB11$909		0	101		0	189
3503	1182.26	3543.77	3543.76	3.08232	1	28.5	28.5	347	379	K	GGTTTPEQPKQPEKPNQGTIGDYYINASALNVR	S		1	1522.32	AB11.3086.3086.3.dta	3	gi|30023266|ref|NP_834897.1|	N-acetylmuramoyl-L-alanine amidase [Bacillus cereus ATCC 14579],	AB11	AB11$gi|30023266|ref|NP_834897.1|	41	AB11$3503		0	101		0	189
910	617.317	1232.62	1232.62	0.109523	0	37.71	35.7533	734	743	K	TVTAYFVNYR	V		3	1523.54	AB11.3089.3089.2.dta	2	gi|30021271|ref|NP_832902.1|	collagenase [Bacillus cereus ATCC 14579],	AB11	AB11$gi|30021271|ref|NP_832902.1|	62	AB11$910		0	101		0	189
667	565.308	1128.6	1128.6	-0.856812	1	26.72	26.72	48	57	K	EIVPSKAEEK	K		1	1524.26	AB11.3091.3091.2.dta	2	gi|30022049|ref|NP_833680.1|	hypothetical protein BC3961 [Bacillus cereus ATCC 14579],	AB11	AB11$gi|30022049|ref|NP_833680.1|	1	AB11$667		0	101		0	189
3502	1182.26	3543.77	3543.76	2.15111	1	16.89	16.89	347	379	K	GGTTTPEQPKQPEKPNQGTIGDYYINASALNVR	S		1	1525.08	AB11.3093.3093.3.dta	3	gi|30023266|ref|NP_834897.1|	N-acetylmuramoyl-L-alanine amidase [Bacillus cereus ATCC 14579],	AB11	AB11$gi|30023266|ref|NP_834897.1|	41	AB11$3502		0	101		0	189
1521	730.381	1458.75	1458.75	0.482606	0	63.68	63.68	75	88	K	SGNVTVWEVGNVAK	V		1	1525.45	AB11.3094.3094.2.dta	2	gi|30021360|ref|NP_832991.1|	hypothetical protein BC3251 [Bacillus cereus ATCC 14579],	AB11	AB11$gi|30021360|ref|NP_832991.1|	6	AB11$1521		0	101		0	189
78	361.685	721.355	721.355	0.250917	0	17.1	17.1	235	239	K	DWFVR	A		1	1525.81	AB11.3095.3095.2.dta	2	gi|30018852|ref|NP_830483.1|	phospholipase C [Bacillus cereus ATCC 14579],	AB11	AB11$gi|30018852|ref|NP_830483.1|	14	AB11$78		0	101		0	189
1694	762.349	1522.68	1522.68	0.533926	0	39.35	39.35	558	570	R	DGSFVSEEYVYTK	N		1	1526.61	AB11.3097.3097.2.dta	2	gi|30019566|ref|NP_831197.1|	phosphoglycerol transferase [Bacillus cereus ATCC 14579],	AB11	AB11$gi|30019566|ref|NP_831197.1|	2	AB11$1694		0	101		0	189
547	544.311	1086.61	1086.61	0.844831	0	42.22	42.22	97	105	R	VLFQLNPEK	L		1	1526.96	AB11.3098.3098.2.dta	2	gi|XX|ref|AE016877_ATCC14579_1_pos1603696@1604316|	Hypothetical protein bcere0023_15960,	AB11	AB11$gi|XX|ref|AE016877_ATCC14579_1_pos1603696@1604316|	2	AB11$547		0	101		0	189
2872	707.046	2118.12	2118.12	0.0689292	1	16.23	16.23	168	187	K	ITTANLTTLADRGTAETEIK	A		1	1528.16	AB11.3101.3101.3.dta	3	gi|30019805|ref|NP_831436.1|	flagellin [Bacillus cereus ATCC 14579],	AB11	AB11$gi|30019805|ref|NP_831436.1|	13	AB11$2872		0	101		0	189
1522	730.382	1458.75	1458.75	1.48347	0	76.71	76.71	75	88	K	SGNVTVWEVGNVAK	V		1	1528.54	AB11.3102.3102.2.dta	2	gi|30021360|ref|NP_832991.1|	hypothetical protein BC3251 [Bacillus cereus ATCC 14579],	AB11	AB11$gi|30021360|ref|NP_832991.1|	6	AB11$1522		0	101		0	189
546	544.311	1086.61	1086.61	0.403089	0	20.54	20.54	97	105	R	VLFQLNPEK	L		1	1530.12	AB11.3106.3106.2.dta	2	gi|XX|ref|AE016877_ATCC14579_1_pos1603696@1604316|	Hypothetical protein bcere0023_15960,	AB11	AB11$gi|XX|ref|AE016877_ATCC14579_1_pos1603696@1604316|	2	AB11$546		0	101		0	189
1695	762.35	1522.68	1522.68	1.17753	0	37.16	37.16	558	570	R	DGSFVSEEYVYTK	N		1	1530.45	AB11.3107.3107.2.dta	2	gi|30019566|ref|NP_831197.1|	phosphoglycerol transferase [Bacillus cereus ATCC 14579],	AB11	AB11$gi|30019566|ref|NP_831197.1|	2	AB11$1695		0	101		0	189
182	421.758	841.502	841.502	-0.104575	0	19.03	19.03	66	73	K	GLSIPLSR	L		1	1531.31	AB11.3109.3109.2.dta	2	gi|30022584|ref|NP_834215.1|	transcriptional regulator [Bacillus cereus ATCC 14579],	AB11	AB11$gi|30022584|ref|NP_834215.1|	4	AB11$182		0	101		0	189
1405	711.873	1421.73	1421.73	2.3387	0	52.51	52.51	199	210	K	IEEIDGEYIITK	D		1	1531.63	AB11.3110.3110.2.dta	2	gi|30018437|ref|NP_830068.1|	hypothetical protein BC0200 [Bacillus cereus ATCC 14579],	AB11	AB11$gi|30018437|ref|NP_830068.1|	2	AB11$1405		0	101		0	189
2981	741.698	2222.07	2222.07	0.607992	1	15.33	15.33	38	56	K	EKDSVSTTPIDYNLIQEDR	L		1	1532.46	AB11.3112.3112.3.dta	3	gi|30018848|ref|NP_830479.1|	immune inhibitor A precursor [Bacillus cereus ATCC 14579],	AB11	AB11$gi|30018848|ref|NP_830479.1|	30	AB11$2981		0	101		0	189
1404	711.873	1421.73	1421.73	1.14297	0	51.23	51.23	199	210	K	IEEIDGEYIITK	D		1	1533.22	AB11.3114.3114.2.dta	2	gi|30018437|ref|NP_830068.1|	hypothetical protein BC0200 [Bacillus cereus ATCC 14579],	AB11	AB11$gi|30018437|ref|NP_830068.1|	2	AB11$1404		0	101		0	189
2982	741.698	2222.07	2222.07	0.945515	1	28	28	38	56	K	EKDSVSTTPIDYNLIQEDR	L		1	1535.97	AB11.3121.3121.3.dta	3	gi|30018848|ref|NP_830479.1|	immune inhibitor A precursor [Bacillus cereus ATCC 14579],	AB11	AB11$gi|30018848|ref|NP_830479.1|	30	AB11$2982		0	101		0	189
430	513.274	1024.53	1024.53	-0.0156169	0	43.97	43.97	66	74	R	AEFATFIAR	A		1	1537.53	AB11.3125.3125.2.dta	2	gi|30019051|ref|NP_830682.1|	S-layer protein / peptidoglycan endo-beta-N-acetylglucosaminidase [Bacillus cereus ATCC 14579],	AB11	AB11$gi|30019051|ref|NP_830682.1|	23	AB11$430		0	101		0	189
1500	725.87	1449.73	1449.73	0.736691	0	64.53	64.53	248	260	K	VLNVTGAENGWYK	I		1	1537.86	AB11.3126.3126.2.dta	2	gi|30020092|ref|NP_831723.1|	enterotoxin [Bacillus cereus ATCC 14579],	AB11	AB11$gi|30020092|ref|NP_831723.1|	30	AB11$1500		0	101		0	189
601	556.293	1110.57	1110.57	1.25971	0	46.88	46.88	323	332	K	TFGVFAEVNK	L		1	1538.69	AB11.3128.3128.2.dta	2	gi|30021216|ref|NP_832847.1|	hemolysin BL lytic component L2 [Bacillus cereus ATCC 14579],	AB11	AB11$gi|30021216|ref|NP_832847.1|	119	AB11$601		0	101		0	189
764	582.835	1163.66	1163.66	0.824127	0	31.79	31.79	306	316	K	VQLSGLTGYVK	K		1	1539.32	AB11.3130.3130.2.dta	2	gi|30019051|ref|NP_830682.1|	S-layer protein / peptidoglycan endo-beta-N-acetylglucosaminidase [Bacillus cereus ATCC 14579],	AB11	AB11$gi|30019051|ref|NP_830682.1|	23	AB11$764		0	101		0	189
600	556.293	1110.57	1110.57	0.917546	0	46.86	46.86	323	332	K	TFGVFAEVNK	L		1	1540.12	AB11.3132.3132.2.dta	2	gi|30021216|ref|NP_832847.1|	hemolysin BL lytic component L2 [Bacillus cereus ATCC 14579],	AB11	AB11$gi|30021216|ref|NP_832847.1|	119	AB11$600		0	101		0	189
763	582.835	1163.66	1163.66	0.600693	0	39.88	39.88	306	316	K	VQLSGLTGYVK	K		1	1540.38	AB11.3133.3133.2.dta	2	gi|30019051|ref|NP_830682.1|	S-layer protein / peptidoglycan endo-beta-N-acetylglucosaminidase [Bacillus cereus ATCC 14579],	AB11	AB11$gi|30019051|ref|NP_830682.1|	23	AB11$763		0	101		0	189
431	513.274	1024.53	1024.53	-0.0156169	0	43.64	43.64	66	74	R	AEFATFIAR	A		1	1540.72	AB11.3134.3134.2.dta	2	gi|30019051|ref|NP_830682.1|	S-layer protein / peptidoglycan endo-beta-N-acetylglucosaminidase [Bacillus cereus ATCC 14579],	AB11	AB11$gi|30019051|ref|NP_830682.1|	23	AB11$431		0	101		0	189
1499	725.87	1449.73	1449.73	0.653917	0	77.46	77.46	248	260	K	VLNVTGAENGWYK	I		1	1541.53	AB11.3136.3136.2.dta	2	gi|30020092|ref|NP_831723.1|	enterotoxin [Bacillus cereus ATCC 14579],	AB11	AB11$gi|30020092|ref|NP_831723.1|	30	AB11$1499		0	101		0	189
1956	824.898	1647.78	1647.78	1.86797	1	50.19	50.19	183	195	K	YENFVDTIKDNYK	V		1	1542.25	AB11.3138.3138.2.dta	2	gi|30018852|ref|NP_830483.1|	phospholipase C [Bacillus cereus ATCC 14579],	AB11	AB11$gi|30018852|ref|NP_830483.1|	14	AB11$1956		0	101		0	189
2466	635.008	1902	1902	0.796004	0	29.81	29.81	104	119	R	INANYWLDTAKPQIQK	T		1	1543.09	AB11.3140.3140.3.dta	3	gi|30021215|ref|NP_832846.1|	hemolysin BL lytic component L1 [Bacillus cereus ATCC 14579],	AB11	AB11$gi|30021215|ref|NP_832846.1|	59	AB11$2466		0	101		0	189
1371	707.365	1412.72	1412.72	-1.80574	0	58.29	58.29	214	225	R	LEEVLGSVNYYK	Q		1	1543.47	AB11.3141.3141.2.dta	2	gi|30021214|ref|NP_832845.1|	hemolysin BL binding component precursor [Bacillus cereus ATCC 14579],	AB11	AB11$gi|30021214|ref|NP_832845.1|	61	AB11$1371		0	101		0	189
1519	729.868	1457.72	1457.72	-0.284691	0	38.84	38.84	349	361	R	LSGAYFVAVEQMK	T	Oxidation (M) [12]	1	1543.82	AB11.3142.3142.2.dta	2	gi|30021271|ref|NP_832902.1|	collagenase [Bacillus cereus ATCC 14579],	AB11	AB11$gi|30021271|ref|NP_832902.1|	62	AB11$1519	M	1	102	M	1	190
2467	635.008	1902	1902	0.890641	0	31.37	31.37	104	119	R	INANYWLDTAKPQIQK	T		1	1544.65	AB11.3144.3144.3.dta	3	gi|30021215|ref|NP_832846.1|	hemolysin BL lytic component L1 [Bacillus cereus ATCC 14579],	AB11	AB11$gi|30021215|ref|NP_832846.1|	59	AB11$2467		0	102		0	190
1372	707.367	1412.72	1412.72	0.0063707	0	76.01	76.01	214	225	R	LEEVLGSVNYYK	Q		1	1545.03	AB11.3145.3145.2.dta	2	gi|30021214|ref|NP_832845.1|	hemolysin BL binding component precursor [Bacillus cereus ATCC 14579],	AB11	AB11$gi|30021214|ref|NP_832845.1|	61	AB11$1372		0	102		0	190
1520	729.87	1457.72	1457.72	1.71843	0	42.77	42.77	349	361	R	LSGAYFVAVEQMK	T	Oxidation (M) [12]	1	1545.38	AB11.3146.3146.2.dta	2	gi|30021271|ref|NP_832902.1|	collagenase [Bacillus cereus ATCC 14579],	AB11	AB11$gi|30021271|ref|NP_832902.1|	62	AB11$1520	M	1	103	M	1	191
2468	952.009	1902	1902	1.3775	0	50.71	50.71	104	119	R	INANYWLDTAKPQIQK	T		1	1546.59	AB11.3149.3149.2.dta	2	gi|30021215|ref|NP_832846.1|	hemolysin BL lytic component L1 [Bacillus cereus ATCC 14579],	AB11	AB11$gi|30021215|ref|NP_832846.1|	59	AB11$2468		0	103		0	191
1953	824.898	1647.78	1647.78	1.49171	1	34.4	34.4	183	195	K	YENFVDTIKDNYK	V		1	1546.97	AB11.3150.3150.2.dta	2	gi|30018852|ref|NP_830483.1|	phospholipase C [Bacillus cereus ATCC 14579],	AB11	AB11$gi|30018852|ref|NP_830483.1|	14	AB11$1953		0	103		0	191
2469	952.009	1902	1902	1.5142	0	43.35	43.35	104	119	R	INANYWLDTAKPQIQK	T		1	1547.82	AB11.3152.3152.2.dta	2	gi|30021215|ref|NP_832846.1|	hemolysin BL lytic component L1 [Bacillus cereus ATCC 14579],	AB11	AB11$gi|30021215|ref|NP_832846.1|	59	AB11$2469		0	103		0	191
949	625.841	1249.67	1249.67	0.441718	0	57.68	57.68	64	74	K	YTVTADVLNVR	S		1	1548.19	AB11.3153.3153.2.dta	2	gi|30020092|ref|NP_831723.1|	enterotoxin [Bacillus cereus ATCC 14579],	AB11	AB11$gi|30020092|ref|NP_831723.1|	30	AB11$949		0	103		0	191
950	625.841	1249.67	1249.67	1.03388	0	58.93	58.93	64	74	K	YTVTADVLNVR	S		1	1549.41	AB11.3156.3156.2.dta	2	gi|30020092|ref|NP_831723.1|	enterotoxin [Bacillus cereus ATCC 14579],	AB11	AB11$gi|30020092|ref|NP_831723.1|	30	AB11$950		0	103		0	191
1866	537.312	1608.91	1608.91	-0.0267261	1	19.6	19.6	139	152	K	RKPLNISIDLPGMR	K		1	1549.75	AB11.3157.3157.3.dta	3	gi|30023138|ref|NP_834769.1|	perfringolysin O precursor [Bacillus cereus ATCC 14579],	AB11	AB11$gi|30023138|ref|NP_834769.1|	27	AB11$1866		0	103	M	1	192
2713	1010.97	2019.93	2019.93	2.56989	0	85.42	85.42	269	287	K	TEVINEGFTTYAEASSSSK	V		1	1551.37	AB11.3161.3161.2.dta	2	gi|30019057|ref|NP_830688.1|	S-layer protein / N-acetylmuramoyl-L-alanine amidase [Bacillus cereus ATCC 14579],	AB11	AB11$gi|30019057|ref|NP_830688.1|	12	AB11$2713		0	103		0	192
1867	537.312	1608.91	1608.91	0.868288	1	24.23	24.23	139	152	K	RKPLNISIDLPGMR	K		1	1551.75	AB11.3162.3162.3.dta	3	gi|30023138|ref|NP_834769.1|	perfringolysin O precursor [Bacillus cereus ATCC 14579],	AB11	AB11$gi|30023138|ref|NP_834769.1|	27	AB11$1867		0	103	M	1	193
2712	1010.97	2019.93	2019.93	2.51049	0	82.01	82.01	269	287	K	TEVINEGFTTYAEASSSSK	V		1	1553.85	AB11.3167.3167.2.dta	2	gi|30019057|ref|NP_830688.1|	S-layer protein / N-acetylmuramoyl-L-alanine amidase [Bacillus cereus ATCC 14579],	AB11	AB11$gi|30019057|ref|NP_830688.1|	12	AB11$2712		0	103		0	193
3061	1142.09	2282.16	2282.15	2.75573	0	89.51	89.51	125	146	K	TGTTVQQGTGTYTVNVSSLNVR	T		1	1555.1	AB11.3170.3170.2.dta	2	gi|30020092|ref|NP_831723.1|	enterotoxin [Bacillus cereus ATCC 14579],	AB11	AB11$gi|30020092|ref|NP_831723.1|	30	AB11$3061		0	103		0	193
3060	1142.08	2282.15	2282.15	1.8969	0	115.77	115.77	125	146	K	TGTTVQQGTGTYTVNVSSLNVR	T		1	1556.7	AB11.3174.3174.2.dta	2	gi|30020092|ref|NP_831723.1|	enterotoxin [Bacillus cereus ATCC 14579],	AB11	AB11$gi|30020092|ref|NP_831723.1|	30	AB11$3060		0	103		0	193
3242	822.698	2465.07	2465.07	0.597549	1	53.45	53.45	46	66	K	AYNDYEEYSLGPEGLKDAMER	T	Oxidation (M) [19]	1	1557.45	AB11.3176.3176.3.dta	3	gi|30019952|ref|NP_831583.1|	non-hemolytic enterotoxin lytic component L1 [Bacillus cereus ATCC 14579],	AB11	AB11$gi|30019952|ref|NP_831583.1|	38	AB11$3242	M	1	104	M	1	194
3243	822.698	2465.07	2465.07	0.74359	1	59.46	59.46	46	66	K	AYNDYEEYSLGPEGLKDAMER	T	Oxidation (M) [19]	1	1559.91	AB11.3182.3182.3.dta	3	gi|30019952|ref|NP_831583.1|	non-hemolytic enterotoxin lytic component L1 [Bacillus cereus ATCC 14579],	AB11	AB11$gi|30019952|ref|NP_831583.1|	38	AB11$3243	M	1	105	M	1	195
3344	889.754	2666.24	2666.24	-0.0637602	0	45.97	45.97	385	410	K	SGPSHMGVYLGNGQFISAETDATGVR	I	Oxidation (M) [6]	1	1560.29	AB11.3183.3183.3.dta	3	gi|30020092|ref|NP_831723.1|	enterotoxin [Bacillus cereus ATCC 14579],	AB11	AB11$gi|30020092|ref|NP_831723.1|	30	AB11$3344	M	1	106	M	1	196
1888	808.916	1615.82	1615.82	0.742659	0	95.41	95.41	35	51	K	SINSAADDAAGLAIATR	M		3	1560.67	AB11.3184.3184.2.dta	2	gi|30019803|ref|NP_831434.1|	flagellin [Bacillus cereus ATCC 14579],	AB11	AB11$gi|30019803|ref|NP_831434.1|	46	AB11$1888		0	106		0	196
3059	761.725	2282.15	2282.15	0.982845	0	51.73	51.73	125	146	K	TGTTVQQGTGTYTVNVSSLNVR	T		1	1561.51	AB11.3186.3186.3.dta	3	gi|30020092|ref|NP_831723.1|	enterotoxin [Bacillus cereus ATCC 14579],	AB11	AB11$gi|30020092|ref|NP_831723.1|	30	AB11$3059		0	106		0	196
1889	808.916	1615.82	1615.82	0.965456	0	90.25	90.25	35	51	K	SINSAADDAAGLAIATR	M		3	1561.89	AB11.3187.3187.2.dta	2	gi|30019803|ref|NP_831434.1|	flagellin [Bacillus cereus ATCC 14579],	AB11	AB11$gi|30019803|ref|NP_831434.1|	46	AB11$1889		0	106		0	196
1887	539.613	1615.82	1615.82	0.584225	0	25.03	25.03	35	51	K	SINSAADDAAGLAIATR	M		3	1562.25	AB11.3188.3188.3.dta	3	gi|30019803|ref|NP_831434.1|	flagellin [Bacillus cereus ATCC 14579],	AB11	AB11$gi|30019803|ref|NP_831434.1|	46	AB11$1887		0	106		0	196
3058	761.725	2282.15	2282.15	0.903972	0	58.09	58.09	125	146	K	TGTTVQQGTGTYTVNVSSLNVR	T		1	1563.1	AB11.3190.3190.3.dta	3	gi|30020092|ref|NP_831723.1|	enterotoxin [Bacillus cereus ATCC 14579],	AB11	AB11$gi|30020092|ref|NP_831723.1|	30	AB11$3058		0	106		0	196
1886	539.613	1615.82	1615.82	0.342861	0	56.55	56.55	35	51	K	SINSAADDAAGLAIATR	M		3	1563.49	AB11.3191.3191.3.dta	3	gi|30019803|ref|NP_831434.1|	flagellin [Bacillus cereus ATCC 14579],	AB11	AB11$gi|30019803|ref|NP_831434.1|	46	AB11$1886		0	106		0	196
1175	670.883	1339.75	1339.75	1.01064	1	19.07	19.07	255	266	R	GKLGWLEPELAK	L		1	1566.6	AB11.3199.3199.2.dta	2	gi|30021213|ref|NP_832844.1|	hemolysin BL binding component precursor [Bacillus cereus ATCC 14579],	AB11	AB11$gi|30021213|ref|NP_832844.1|	23	AB11$1175		0	106		0	196
837	601.835	1201.66	1201.66	0.089876	0	42.1	42.1	361	371	K	ESIAVLENISK	T		1	1569.8	AB11.3207.3207.2.dta	2	gi|30020036|ref|NP_831667.1|	Phage protein [Bacillus cereus ATCC 14579],	AB11	AB11$gi|30020036|ref|NP_831667.1|	12	AB11$837		0	106		0	196
840	601.836	1201.66	1201.66	1.00528	0	33.76	33.76	361	371	K	ESIAVLENISK	T		1	1571.03	AB11.3210.3210.2.dta	2	gi|30020036|ref|NP_831667.1|	Phage protein [Bacillus cereus ATCC 14579],	AB11	AB11$gi|30020036|ref|NP_831667.1|	12	AB11$840		0	106		0	196
2543	973.473	1944.93	1944.93	1.29465	0	55.2	55.2	197	216	K	GLNTAVGDEGGFAPNLGSNR	E		1	1573.82	AB11.3217.3217.2.dta	2	gi|30023172|ref|NP_834803.1|	phosphopyruvate hydratase [Bacillus cereus ATCC 14579],	AB11	AB11$gi|30023172|ref|NP_834803.1|	11	AB11$2543		0	106		0	196
220	427.771	853.527	853.527	-0.26947	0	23.08	23.08	469	476	K	IGVLPDLK	S		1	1574.59	AB11.3219.3219.2.dta	2	gi|30021855|ref|NP_833486.1|	collagenase [Bacillus cereus ATCC 14579],	AB11	AB11$gi|30021855|ref|NP_833486.1|	4	AB11$220		0	106		0	196
2544	973.474	1944.93	1944.93	1.86022	0	49.93	49.93	197	216	K	GLNTAVGDEGGFAPNLGSNR	E		1	1575.39	AB11.3221.3221.2.dta	2	gi|30023172|ref|NP_834803.1|	phosphopyruvate hydratase [Bacillus cereus ATCC 14579],	AB11	AB11$gi|30023172|ref|NP_834803.1|	11	AB11$2544		0	106		0	196
221	427.771	853.528	853.527	1.0896	0	25.66	25.66	469	476	K	IGVLPDLK	S		1	1580.23	AB11.3233.3233.2.dta	2	gi|30021855|ref|NP_833486.1|	collagenase [Bacillus cereus ATCC 14579],	AB11	AB11$gi|30021855|ref|NP_833486.1|	4	AB11$221		0	106		0	196
3223	611.573	2442.26	2442.26	0.421331	2	16.3	16.3	221	242	K	VAKVDSEIEGLEESKGILENQR	Q		1	1581.41	AB11.3236.3236.4.dta	4	gi|30019580|ref|NP_831211.1|	cell wall endopeptidase [Bacillus cereus ATCC 14579],	AB11	AB11$gi|30019580|ref|NP_831211.1|	5	AB11$3223		0	106		0	196
1148	668.818	1335.62	1335.62	0.698552	0	35.42	35.42	64	74	K	SMNAYSYMLIK	N	Oxidation (M) [2]	1	1583.38	AB11.3241.3241.2.dta	2	gi|30021214|ref|NP_832845.1|	hemolysin BL binding component precursor [Bacillus cereus ATCC 14579],	AB11	AB11$gi|30021214|ref|NP_832845.1|	61	AB11$1148	M	1	107	MM	2	198
1147	668.818	1335.62	1335.62	0.339168	0	28.32	28.32	64	74	K	SMNAYSYMLIK	N	Oxidation (M) [2]	1	1584.21	AB11.3243.3243.2.dta	2	gi|30021214|ref|NP_832845.1|	hemolysin BL binding component precursor [Bacillus cereus ATCC 14579],	AB11	AB11$gi|30021214|ref|NP_832845.1|	61	AB11$1147	M	1	108	MM	2	200
2887	534.006	2132	2132	0.205441	1	22.16	22.16	228	245	K	WYHLDTTFDDPVPDKAGR	V		1	1587.75	AB11.3252.3252.4.dta	4	gi|30020129|ref|NP_831760.1|	putative murein endopeptidase [Bacillus cereus ATCC 14579],	AB11	AB11$gi|30020129|ref|NP_831760.1|	88	AB11$2887		0	108		0	200
2890	711.673	2132	2132	0.616324	1	27.09	27.09	228	245	K	WYHLDTTFDDPVPDKAGR	V		1	1588.14	AB11.3253.3253.3.dta	3	gi|30020129|ref|NP_831760.1|	putative murein endopeptidase [Bacillus cereus ATCC 14579],	AB11	AB11$gi|30020129|ref|NP_831760.1|	88	AB11$2890		0	108		0	200
2888	534.007	2132	2132	0.430582	1	20.49	20.49	228	245	K	WYHLDTTFDDPVPDKAGR	V		1	1589.37	AB11.3256.3256.4.dta	4	gi|30020129|ref|NP_831760.1|	putative murein endopeptidase [Bacillus cereus ATCC 14579],	AB11	AB11$gi|30020129|ref|NP_831760.1|	88	AB11$2888		0	108		0	200
2889	711.673	2132	2132	0.517825	1	28.83	28.83	228	245	K	WYHLDTTFDDPVPDKAGR	V		1	1589.76	AB11.3257.3257.3.dta	3	gi|30020129|ref|NP_831760.1|	putative murein endopeptidase [Bacillus cereus ATCC 14579],	AB11	AB11$gi|30020129|ref|NP_831760.1|	88	AB11$2889		0	108		0	200
2941	730.035	2187.08	2187.08	1.1417	1	31.5	31.5	754	774	K	DDGENKAPTVNINGPYSGLVK	E		1	1590.65	AB11.3259.3259.3.dta	3	gi|30018742|ref|NP_830373.1|	collagenase [Bacillus cereus ATCC 14579],	AB11	AB11$gi|30018742|ref|NP_830373.1|	50	AB11$2941		0	108		0	200
2940	730.034	2187.08	2187.08	0.0580683	1	24.15	24.15	754	774	K	DDGENKAPTVNINGPYSGLVK	E		1	1592.24	AB11.3263.3263.3.dta	3	gi|30018742|ref|NP_830373.1|	collagenase [Bacillus cereus ATCC 14579],	AB11	AB11$gi|30018742|ref|NP_830373.1|	50	AB11$2940		0	108		0	200
1982	832.924	1663.83	1663.83	1.28018	0	16.37	16.37	207	222	K	GTNPEDWIHGAAVVAK	Q		1	1597.76	AB11.3276.3276.2.dta	2	gi|30018852|ref|NP_830483.1|	phospholipase C [Bacillus cereus ATCC 14579],	AB11	AB11$gi|30018852|ref|NP_830483.1|	14	AB11$1982		0	108		0	200
3123	776.004	2324.99	2324.99	0.287313	1	18.93	18.93	552	570	R	DGSFVTDKYMYTNSTFYDR	A	Oxidation (M) [10]	1	1599.34	AB11.3280.3280.3.dta	3	gi|30023264|ref|NP_834895.1|	phosphoglycerol transferase [Bacillus cereus ATCC 14579],	AB11	AB11$gi|30023264|ref|NP_834895.1|	24	AB11$3123	M	1	109	M	1	201
1981	832.924	1663.83	1663.83	1.20805	0	38.59	38.59	207	222	K	GTNPEDWIHGAAVVAK	Q		1	1600.22	AB11.3282.3282.2.dta	2	gi|30018852|ref|NP_830483.1|	phospholipase C [Bacillus cereus ATCC 14579],	AB11	AB11$gi|30018852|ref|NP_830483.1|	14	AB11$1981		0	109		0	201
980	631.816	1261.62	1261.62	0.652338	0	54.53	54.53	104	113	K	LIDLNQEMMR	Y		1	1603.92	AB11.3291.3291.2.dta	2	gi|30019951|ref|NP_831582.1|	non-hemolytic enterotoxin lytic component L2 [Bacillus cereus ATCC 14579],	AB11	AB11$gi|30019951|ref|NP_831582.1|	51	AB11$980		0	109	MM	2	203
981	631.816	1261.62	1261.62	0.652338	0	56.22	56.22	104	113	K	LIDLNQEMMR	Y		1	1605.1	AB11.3294.3294.2.dta	2	gi|30019951|ref|NP_831582.1|	non-hemolytic enterotoxin lytic component L2 [Bacillus cereus ATCC 14579],	AB11	AB11$gi|30019951|ref|NP_831582.1|	51	AB11$981		0	109	MM	2	205
2842	1042.03	2082.04	2082.03	4.01003	0	52.42	52.42	403	423	R	AAVEEGIVAGGGTSLMNVYTK	V	Oxidation (M) [16]	1	1605.83	AB11.3296.3296.2.dta	2	gi|30018515|ref|NP_830146.1|	chaperonin GroEL [Bacillus cereus ATCC 14579],	AB11	AB11$gi|30018515|ref|NP_830146.1|	13	AB11$2842	M	1	110	M	1	206
2547	974.952	1947.89	1947.89	0.631966	0	30.71	30.71	90	106	R	NFTEYMVATAVENTTNK	L	Oxidation (M) [6]	1	1606.7	AB11.3298.3298.2.dta	2	gi|30021340|ref|NP_832971.1|	F0F1 ATP synthase subunit alpha [Bacillus cereus ATCC 14579],	AB11	AB11$gi|30021340|ref|NP_832971.1|	16	AB11$2547	M	1	111	M	1	207
1378	707.848	1413.68	1413.68	2.49774	0	34.51	34.51	551	563	K	DLYGTAVSNEFAK	A		1	1607.59	AB11.3300.3300.2.dta	2	gi|30023381|ref|NP_835012.1|	bacillolysin [Bacillus cereus ATCC 14579],	AB11	AB11$gi|30023381|ref|NP_835012.1|	43	AB11$1378		0	111		0	207
397	500.782	999.549	999.55	-0.852383	0	48.12	48.12	75	82	R	VALLNEWR	T		1	1607.94	AB11.3301.3301.2.dta	2	gi|30018852|ref|NP_830483.1|	phospholipase C [Bacillus cereus ATCC 14579],	AB11	AB11$gi|30018852|ref|NP_830483.1|	14	AB11$397		0	111		0	207
1377	707.847	1413.68	1413.68	1.28106	0	56.54	56.54	551	563	K	DLYGTAVSNEFAK	A		1	1609.14	AB11.3304.3304.2.dta	2	gi|30023381|ref|NP_835012.1|	bacillolysin [Bacillus cereus ATCC 14579],	AB11	AB11$gi|30023381|ref|NP_835012.1|	43	AB11$1377		0	111		0	207
398	500.782	999.55	999.55	-0.172077	0	47.08	47.08	75	82	R	VALLNEWR	T		1	1609.5	AB11.3305.3305.2.dta	2	gi|30018852|ref|NP_830483.1|	phospholipase C [Bacillus cereus ATCC 14579],	AB11	AB11$gi|30018852|ref|NP_830483.1|	14	AB11$398		0	111		0	207
2106	863.473	1724.93	1724.93	0.73974	0	59.32	59.32	482	496	R	TIINEQNVPLTNEIK	V		1	1609.83	AB11.3306.3306.2.dta	2	gi|30023138|ref|NP_834769.1|	perfringolysin O precursor [Bacillus cereus ATCC 14579],	AB11	AB11$gi|30023138|ref|NP_834769.1|	27	AB11$2106		0	111		0	207
2107	863.474	1724.93	1724.93	1.01801	0	70.89	70.89	482	496	R	TIINEQNVPLTNEIK	V		1	1611.08	AB11.3309.3309.2.dta	2	gi|30023138|ref|NP_834769.1|	perfringolysin O precursor [Bacillus cereus ATCC 14579],	AB11	AB11$gi|30023138|ref|NP_834769.1|	27	AB11$2107		0	111		0	207
2378	924.481	1846.95	1846.94	2.24912	0	24.89	24.89	93	110	K	AQADAAAIPGTYTITVER	V		1	1611.45	AB11.3310.3310.2.dta	2	gi|30019785|ref|NP_831416.1|	flagellar capping protein [Bacillus cereus ATCC 14579],	AB11	AB11$gi|30019785|ref|NP_831416.1|	20	AB11$2378		0	111		0	207
2379	924.481	1846.95	1846.94	2.58481	0	20.57	20.57	93	110	K	AQADAAAIPGTYTITVER	V		1	1612.31	AB11.3312.3312.2.dta	2	gi|30019785|ref|NP_831416.1|	flagellar capping protein [Bacillus cereus ATCC 14579],	AB11	AB11$gi|30019785|ref|NP_831416.1|	20	AB11$2379		0	111		0	207
2380	616.657	1846.95	1846.95	0.0985408	0	26.88	26.88	53	69	K	ALAETGSHILVMDLYAK	T	Oxidation (M) [12]	1	1612.68	AB11.3313.3313.3.dta	3	gi|30021215|ref|NP_832846.1|	hemolysin BL lytic component L1 [Bacillus cereus ATCC 14579],	AB11	AB11$gi|30021215|ref|NP_832846.1|	59	AB11$2380	M	1	112	M	1	208
2381	616.657	1846.95	1846.95	0.390915	0	43.23	43.23	53	69	K	ALAETGSHILVMDLYAK	T	Oxidation (M) [12]	1	1613.95	AB11.3316.3316.3.dta	3	gi|30021215|ref|NP_832846.1|	hemolysin BL lytic component L1 [Bacillus cereus ATCC 14579],	AB11	AB11$gi|30021215|ref|NP_832846.1|	59	AB11$2381	M	1	113	M	1	209
1042	646.354	1290.69	1290.69	-0.548542	0	34.88	34.88	477	487	K	SILVNLGYEQR	K		1	1614.33	AB11.3317.3317.2.dta	2	gi|30021855|ref|NP_833486.1|	collagenase [Bacillus cereus ATCC 14579],	AB11	AB11$gi|30021855|ref|NP_833486.1|	4	AB11$1042		0	113		0	209
2843	695.354	2083.04	2083.04	-0.662973	1	16.65	16.65	47	65	K	GVLMGYGDNVYAPDKLVTR	A	Oxidation (M) [4]	1	1616.32	AB11.3322.3322.3.dta	3	gi|30019051|ref|NP_830682.1|	S-layer protein / peptidoglycan endo-beta-N-acetylglucosaminidase [Bacillus cereus ATCC 14579],	AB11	AB11$gi|30019051|ref|NP_830682.1|	23	AB11$2843	M	1	114	M	1	210
2624	657.334	1968.98	1968.98	1.71917	1	27.44	27.44	32	47	R	QLQNLQNELRGEWEGR	A		1	1617.19	AB11.3324.3324.3.dta	3	gi|30020214|ref|NP_831845.1|	hypothetical protein BC2077 [Bacillus cereus ATCC 14579],	AB11	AB11$gi|30020214|ref|NP_831845.1|	8	AB11$2624		0	114		0	210
847	602.832	1203.65	1203.65	0.373863	0	19.93	19.93	249	258	K	IEEVNFNIVK	D		1	1617.96	AB11.3326.3326.2.dta	2	gi|30019339|ref|NP_830970.1|	oligopeptide-binding protein oppA [Bacillus cereus ATCC 14579],	AB11	AB11$gi|30019339|ref|NP_830970.1|	2	AB11$847		0	114		0	210
3397	920.087	2757.24	2757.23	2.00164	1	47.15	47.15	130	152	R	EGFSDRLEVLQEMAMTNQENTQR	Q	Oxidation (M) [13], Oxidation (M) [15]	1	1618.8	AB11.3328.3328.3.dta	3	gi|30021216|ref|NP_832847.1|	hemolysin BL lytic component L2 [Bacillus cereus ATCC 14579],	AB11	AB11$gi|30021216|ref|NP_832847.1|	119	AB11$3397	MM	2	116	MM	2	212
3326	881.395	2641.16	2641.16	1.20364	1	51.61	51.61	365	386	K	VSDEMNKQTNQFEDYVTNVEVH	-	Oxidation (M) [5]	1	1619.18	AB11.3329.3329.3.dta	3	gi|30019951|ref|NP_831582.1|	non-hemolytic enterotoxin lytic component L2 [Bacillus cereus ATCC 14579],	AB11	AB11$gi|30019951|ref|NP_831582.1|	51	AB11$3326	M	1	117	M	1	213
1033	643.848	1285.68	1285.68	0.481457	0	43.83	43.83	138	148	R	MNVIINELGQR	G		1	1619.56	AB11.3330.3330.2.dta	2	gi|30021271|ref|NP_832902.1|	collagenase [Bacillus cereus ATCC 14579],	AB11	AB11$gi|30021271|ref|NP_832902.1|	62	AB11$1033		0	117	M	1	214
1032	643.848	1285.68	1285.68	0.388121	0	59.16	59.16	138	148	R	MNVIINELGQR	G		1	1620.39	AB11.3332.3332.2.dta	2	gi|30021271|ref|NP_832902.1|	collagenase [Bacillus cereus ATCC 14579],	AB11	AB11$gi|30021271|ref|NP_832902.1|	62	AB11$1032		0	117	M	1	215
1043	646.355	1290.7	1290.69	1.91525	0	16.57	16.57	477	487	K	SILVNLGYEQR	K		1	1620.74	AB11.3333.3333.2.dta	2	gi|30021855|ref|NP_833486.1|	collagenase [Bacillus cereus ATCC 14579],	AB11	AB11$gi|30021855|ref|NP_833486.1|	4	AB11$1043		0	117		0	215
3396	920.086	2757.24	2757.23	1.40322	1	45.76	45.76	130	152	R	EGFSDRLEVLQEMAMTNQENTQR	Q	Oxidation (M) [13], Oxidation (M) [15]	1	1621.91	AB11.3336.3336.3.dta	3	gi|30021216|ref|NP_832847.1|	hemolysin BL lytic component L2 [Bacillus cereus ATCC 14579],	AB11	AB11$gi|30021216|ref|NP_832847.1|	119	AB11$3396	MM	2	119	MM	2	217
2223	893.948	1785.88	1785.88	1.5281	0	50.48	50.48	137	153	K	TAYANVSFLSSTAPTEK	K		1	1622.62	AB11.3338.3338.2.dta	2	gi|30021068|ref|NP_832699.1|	enterotoxin / cell-wall binding protein [Bacillus cereus ATCC 14579],	AB11	AB11$gi|30021068|ref|NP_832699.1|	8	AB11$2223		0	119		0	217
2892	715.695	2144.06	2144.06	2.15479	1	32.68	32.68	224	242	K	VDSEIEGLEESKGILENQR	Q		1	1623.49	AB11.3340.3340.3.dta	3	gi|30019580|ref|NP_831211.1|	cell wall endopeptidase [Bacillus cereus ATCC 14579],	AB11	AB11$gi|30019580|ref|NP_831211.1|	5	AB11$2892		0	119		0	217
2222	893.947	1785.88	1785.88	0.363407	0	59.04	59.04	137	153	K	TAYANVSFLSSTAPTEK	K		1	1623.87	AB11.3341.3341.2.dta	2	gi|30021068|ref|NP_832699.1|	enterotoxin / cell-wall binding protein [Bacillus cereus ATCC 14579],	AB11	AB11$gi|30021068|ref|NP_832699.1|	8	AB11$2222		0	119		0	217
3454	1020.81	3059.4	3059.39	2.52403	0	48.82	48.82	211	239	R	LDHNLNNVTSQATNMAAAASQIEDADMAK	E	Oxidation (M) [15]	2	1624.23	AB11.3342.3342.3.dta	3	gi|30019804|ref|NP_831435.1|	flagellin [Bacillus cereus ATCC 14579],	AB11	AB11$gi|30019804|ref|NP_831435.1|	8	AB11$3454	M	1	120	MM	2	219
2091	860.439	1718.86	1718.86	2.75939	0	36.04	36.04	84	100	K	QGNVNFGNVSSVDAALK	G		1	1625.89	AB11.3346.3346.2.dta	2	gi|30019952|ref|NP_831583.1|	non-hemolytic enterotoxin lytic component L1 [Bacillus cereus ATCC 14579],	AB11	AB11$gi|30019952|ref|NP_831583.1|	38	AB11$2091		0	120		0	219
2090	860.439	1718.86	1718.86	2.18924	0	82.23	82.23	84	100	K	QGNVNFGNVSSVDAALK	G		1	1627.13	AB11.3349.3349.2.dta	2	gi|30019952|ref|NP_831583.1|	non-hemolytic enterotoxin lytic component L1 [Bacillus cereus ATCC 14579],	AB11	AB11$gi|30019952|ref|NP_831583.1|	38	AB11$2090		0	120		0	219
3453	1020.81	3059.39	3059.39	0.611886	0	56.83	56.83	211	239	R	LDHNLNNVTSQATNMAAAASQIEDADMAK	E	Oxidation (M) [15]	2	1627.49	AB11.3350.3350.3.dta	3	gi|30019804|ref|NP_831435.1|	flagellin [Bacillus cereus ATCC 14579],	AB11	AB11$gi|30019804|ref|NP_831435.1|	8	AB11$3453	M	1	121	MM	2	221
2897	717.683	2150.03	2150.03	0.263717	0	46.29	46.29	869	888	K	GNLIGEDHTDVYTFNVASAK	D		1	1628.37	AB11.3352.3352.3.dta	3	gi|30018742|ref|NP_830373.1|	collagenase [Bacillus cereus ATCC 14579],	AB11	AB11$gi|30018742|ref|NP_830373.1|	50	AB11$2897		0	121		0	221
3164	792.736	2375.19	2375.18	1.82007	0	26.04	26.04	248	269	K	ILNEAGISMLSQANQTPQMVSK	L	Oxidation (M) [9]	2	1628.76	AB11.3353.3353.3.dta	3	gi|30019803|ref|NP_831434.1|	flagellin [Bacillus cereus ATCC 14579],	AB11	AB11$gi|30019803|ref|NP_831434.1|	46	AB11$3164	M	1	122	MM	2	223
1585	736.858	1471.7	1471.7	0.18482	0	24.63	24.63	109	121	K	GMPGDYTFTLQVK	Y	Oxidation (M) [2]	1	1629.14	AB11.3354.3354.2.dta	2	gi|30020129|ref|NP_831760.1|	putative murein endopeptidase [Bacillus cereus ATCC 14579],	AB11	AB11$gi|30020129|ref|NP_831760.1|	88	AB11$1585	M	1	123	M	1	224
2898	717.684	2150.03	2150.03	0.77999	0	57.03	57.03	869	888	K	GNLIGEDHTDVYTFNVASAK	D		1	1629.99	AB11.3356.3356.3.dta	3	gi|30018742|ref|NP_830373.1|	collagenase [Bacillus cereus ATCC 14579],	AB11	AB11$gi|30018742|ref|NP_830373.1|	50	AB11$2898		0	123		0	224
1586	736.859	1471.7	1471.7	0.918664	0	41.25	41.25	109	121	K	GMPGDYTFTLQVK	Y	Oxidation (M) [2]	1	1630.38	AB11.3357.3357.2.dta	2	gi|30020129|ref|NP_831760.1|	putative murein endopeptidase [Bacillus cereus ATCC 14579],	AB11	AB11$gi|30020129|ref|NP_831760.1|	88	AB11$1586	M	1	124	M	1	225
3165	792.736	2375.19	2375.18	1.82007	0	24.27	24.27	248	269	K	ILNEAGISMLSQANQTPQMVSK	L	Oxidation (M) [9]	2	1631.62	AB11.3360.3360.3.dta	3	gi|30019803|ref|NP_831434.1|	flagellin [Bacillus cereus ATCC 14579],	AB11	AB11$gi|30019803|ref|NP_831434.1|	46	AB11$3165	M	1	125	MM	2	227
1402	711.378	1420.74	1420.74	0.588425	0	74.02	74.02	167	179	K	TITTDTLTTLADR	A		1	1632	AB11.3361.3361.2.dta	2	gi|30019803|ref|NP_831434.1|	flagellin [Bacillus cereus ATCC 14579],	AB11	AB11$gi|30019803|ref|NP_831434.1|	46	AB11$1402		0	125		0	227
1403	711.378	1420.74	1420.74	0.940354	0	84.63	84.63	167	179	K	TITTDTLTTLADR	A		1	1633.24	AB11.3364.3364.2.dta	2	gi|30019803|ref|NP_831434.1|	flagellin [Bacillus cereus ATCC 14579],	AB11	AB11$gi|30019803|ref|NP_831434.1|	46	AB11$1403		0	125		0	227
365	492.761	983.508	983.508	0.176918	0	34.46	34.46	269	276	K	FYLADLSR	G		1	1633.98	AB11.3366.3366.2.dta	2	gi|30023381|ref|NP_835012.1|	bacillolysin [Bacillus cereus ATCC 14579],	AB11	AB11$gi|30023381|ref|NP_835012.1|	43	AB11$365		0	125		0	227
364	492.761	983.507	983.508	-0.128113	0	27.6	27.6	269	276	K	FYLADLSR	G		1	1634.81	AB11.3368.3368.2.dta	2	gi|30023381|ref|NP_835012.1|	bacillolysin [Bacillus cereus ATCC 14579],	AB11	AB11$gi|30023381|ref|NP_835012.1|	43	AB11$364		0	125		0	227
1425	714.844	1427.67	1427.67	1.07728	0	33.58	33.58	622	633	R	FYTPEGFTPVDR	S		1	1635.14	AB11.3369.3369.2.dta	2	gi|30021049|ref|NP_832680.1|	phosphoglycerol transferase [Bacillus cereus ATCC 14579],	AB11	AB11$gi|30021049|ref|NP_832680.1|	4	AB11$1425		0	125		0	227
729	575.311	1148.61	1148.61	-0.491029	0	30.02	30.02	61	71	R	ADLIGAADYIK	N		1	1635.49	AB11.3370.3370.2.dta	2	gi|30018853|ref|NP_830484.1|	sphingomyelin phosphodiesterase [Bacillus cereus ATCC 14579],	AB11	AB11$gi|30018853|ref|NP_830484.1|	12	AB11$729		0	125		0	227
1780	785.411	1568.81	1568.81	-1.18944	0	27.89	27.89	248	260	R	INTYETNITLPYK	T		1	1636.32	AB11.3372.3372.2.dta	2	gi|30019146|ref|NP_830777.1|	S-layer-like domain-containing protein [Bacillus cereus ATCC 14579],	AB11	AB11$gi|30019146|ref|NP_830777.1|	29	AB11$1780		0	125		0	227
730	575.311	1148.61	1148.61	0.257703	0	24.04	24.04	61	71	R	ADLIGAADYIK	N		1	1636.68	AB11.3373.3373.2.dta	2	gi|30018853|ref|NP_830484.1|	sphingomyelin phosphodiesterase [Bacillus cereus ATCC 14579],	AB11	AB11$gi|30018853|ref|NP_830484.1|	12	AB11$730		0	125		0	227
1426	714.844	1427.67	1427.67	1.07728	0	23.45	23.45	622	633	R	FYTPEGFTPVDR	S		1	1637.02	AB11.3374.3374.2.dta	2	gi|30021049|ref|NP_832680.1|	phosphoglycerol transferase [Bacillus cereus ATCC 14579],	AB11	AB11$gi|30021049|ref|NP_832680.1|	4	AB11$1426		0	125		0	227
1781	785.411	1568.81	1568.81	-0.246047	0	43.9	43.9	248	260	R	INTYETNITLPYK	T		1	1637.86	AB11.3376.3376.2.dta	2	gi|30019146|ref|NP_830777.1|	S-layer-like domain-containing protein [Bacillus cereus ATCC 14579],	AB11	AB11$gi|30019146|ref|NP_830777.1|	29	AB11$1781		0	125		0	227
2980	740.707	2219.1	2219.1	0.477672	1	50.81	50.81	250	271	K	VWVEGYGEAIAGDTGGAIKGNR	I		2	1638.22	AB11.3377.3377.3.dta	3	gi|30023271|ref|NP_834902.1|	enterotoxin / cell-wall binding protein [Bacillus cereus ATCC 14579],	AB11	AB11$gi|30023271|ref|NP_834902.1|	37	AB11$2980		0	125		0	227
3168	1188.6	2375.19	2375.18	2.88778	0	45.2	45.2	248	269	K	ILNEAGISMLSQANQTPQMVSK	L	Oxidation (M) [9]	2	1638.6	AB11.3378.3378.2.dta	2	gi|30019803|ref|NP_831434.1|	flagellin [Bacillus cereus ATCC 14579],	AB11	AB11$gi|30019803|ref|NP_831434.1|	46	AB11$3168	M	1	126	MM	2	229
2979	740.707	2219.1	2219.1	0.477672	1	56.42	56.42	250	271	K	VWVEGYGEAIAGDTGGAIKGNR	I		2	1639.46	AB11.3380.3380.3.dta	3	gi|30023271|ref|NP_834902.1|	enterotoxin / cell-wall binding protein [Bacillus cereus ATCC 14579],	AB11	AB11$gi|30023271|ref|NP_834902.1|	37	AB11$2979		0	126		0	229
2464	635.007	1902	1902	0.322818	0	19.41	19.41	104	119	R	INANYWLDTAKPQIQK	T		1	1639.85	AB11.3381.3381.3.dta	3	gi|30021215|ref|NP_832846.1|	hemolysin BL lytic component L1 [Bacillus cereus ATCC 14579],	AB11	AB11$gi|30021215|ref|NP_832846.1|	59	AB11$2464		0	126		0	229
2465	635.007	1902	1902	0.322818	0	15.67	15.67	104	119	R	INANYWLDTAKPQIQK	T		1	1641.43	AB11.3385.3385.3.dta	3	gi|30021215|ref|NP_832846.1|	hemolysin BL lytic component L1 [Bacillus cereus ATCC 14579],	AB11	AB11$gi|30021215|ref|NP_832846.1|	59	AB11$2465		0	126		0	229
3166	1188.6	2375.19	2375.18	2.37413	0	28.88	28.88	248	269	K	ILNEAGISMLSQANQTPQMVSK	L	Oxidation (M) [9]	2	1642.7	AB11.3388.3388.2.dta	2	gi|30019803|ref|NP_831434.1|	flagellin [Bacillus cereus ATCC 14579],	AB11	AB11$gi|30019803|ref|NP_831434.1|	46	AB11$3166	M	1	127	MM	2	231
1557	733.364	1464.71	1464.71	0.581001	0	45.57	45.57	355	367	K	MDESAIVLDTSLR	V	Oxidation (M) [1]	1	1643.97	AB11.3391.3391.2.dta	2	gi|30019057|ref|NP_830688.1|	S-layer protein / N-acetylmuramoyl-L-alanine amidase [Bacillus cereus ATCC 14579],	AB11	AB11$gi|30019057|ref|NP_830688.1|	12	AB11$1557	M	1	128	M	1	232
1556	733.363	1464.71	1464.71	-0.839072	0	44.17	44.17	355	367	K	MDESAIVLDTSLR	V	Oxidation (M) [1]	1	1647.46	AB11.3400.3400.2.dta	2	gi|30019057|ref|NP_830688.1|	S-layer protein / N-acetylmuramoyl-L-alanine amidase [Bacillus cereus ATCC 14579],	AB11	AB11$gi|30019057|ref|NP_830688.1|	12	AB11$1556	M	1	129	M	1	233
2607	983.477	1964.94	1964.94	1.64229	0	106.27	106.27	148	166	K	VQLSDASGDTMTIDSLNAK	T		1	1648.3	AB11.3402.3402.2.dta	2	gi|30019803|ref|NP_831434.1|	flagellin [Bacillus cereus ATCC 14579],	AB11	AB11$gi|30019803|ref|NP_831434.1|	46	AB11$2607		0	129	M	1	234
1195	674.345	1346.68	1346.68	0.273266	0	61.82	61.82	101	112	K	MPNSELIDTLSK	I		1	1649.02	AB11.3404.3404.2.dta	2	gi|30021271|ref|NP_832902.1|	collagenase [Bacillus cereus ATCC 14579],	AB11	AB11$gi|30021271|ref|NP_832902.1|	62	AB11$1195		0	129	M	1	235
2606	983.477	1964.94	1964.94	1.4489	0	91.08	91.08	148	166	K	VQLSDASGDTMTIDSLNAK	T		1	1649.87	AB11.3406.3406.2.dta	2	gi|30019803|ref|NP_831434.1|	flagellin [Bacillus cereus ATCC 14579],	AB11	AB11$gi|30019803|ref|NP_831434.1|	46	AB11$2606		0	129	M	1	236
1196	674.346	1346.68	1346.68	1.26831	0	31.96	31.96	101	112	K	MPNSELIDTLSK	I		1	1650.24	AB11.3407.3407.2.dta	2	gi|30021271|ref|NP_832902.1|	collagenase [Bacillus cereus ATCC 14579],	AB11	AB11$gi|30021271|ref|NP_832902.1|	62	AB11$1196		0	129	M	1	237
3333	884.056	2649.15	2649.14	0.72363	1	36.15	36.15	246	266	R	VTYSYFNMSDEQLSKDHEWDR	S		1	1651.45	AB11.3410.3410.3.dta	3	gi|30020129|ref|NP_831760.1|	putative murein endopeptidase [Bacillus cereus ATCC 14579],	AB11	AB11$gi|30020129|ref|NP_831760.1|	88	AB11$3333		0	129	M	1	238
2271	906.462	1810.91	1810.91	-0.321385	0	39.34	39.34	489	504	K	LITTFDSSPNAQNYIK	K		1	1652.17	AB11.3412.3412.2.dta	2	gi|XX|ref|AE016877_ATCC14579_5_pos4087583@4085604|	Hypothetical protein bcere0015_38470,	AB11	AB11$gi|XX|ref|AE016877_ATCC14579_5_pos4087583@4085604|	3	AB11$2271		0	129		0	238
3335	884.057	2649.15	2649.14	2.10521	1	22.45	22.45	246	266	R	VTYSYFNMSDEQLSKDHEWDR	S		1	1653.04	AB11.3414.3414.3.dta	3	gi|30020129|ref|NP_831760.1|	putative murein endopeptidase [Bacillus cereus ATCC 14579],	AB11	AB11$gi|30020129|ref|NP_831760.1|	88	AB11$3335		0	129	M	1	239
3024	751.385	2251.13	2251.13	0.230106	1	28.46	28.46	168	189	K	LKDFDTNVATAQGILSTDGTGK	I		1	1655.02	AB11.3419.3419.3.dta	3	gi|30021216|ref|NP_832847.1|	hemolysin BL lytic component L2 [Bacillus cereus ATCC 14579],	AB11	AB11$gi|30021216|ref|NP_832847.1|	119	AB11$3024		0	129		0	239
3027	751.386	2251.14	2251.13	1.85595	1	39.49	39.49	168	189	K	LKDFDTNVATAQGILSTDGTGK	I		1	1656.27	AB11.3422.3422.3.dta	3	gi|30021216|ref|NP_832847.1|	hemolysin BL lytic component L2 [Bacillus cereus ATCC 14579],	AB11	AB11$gi|30021216|ref|NP_832847.1|	119	AB11$3027		0	129		0	239
2233	599.637	1795.89	1795.89	0.263936	0	17.05	17.05	48	62	R	AFEGFDQQFNQLKPK	V		1	1656.65	AB11.3423.3423.3.dta	3	gi|30020214|ref|NP_831845.1|	hypothetical protein BC2077 [Bacillus cereus ATCC 14579],	AB11	AB11$gi|30020214|ref|NP_831845.1|	8	AB11$2233		0	129		0	239
2236	898.954	1795.89	1795.89	2.20504	0	22.03	22.03	48	62	R	AFEGFDQQFNQLKPK	V		1	1659.76	AB11.3431.3431.2.dta	2	gi|30020214|ref|NP_831845.1|	hypothetical protein BC2077 [Bacillus cereus ATCC 14579],	AB11	AB11$gi|30020214|ref|NP_831845.1|	8	AB11$2236		0	129		0	239
2234	898.953	1795.89	1795.89	0.779558	0	34.65	34.65	48	62	R	AFEGFDQQFNQLKPK	V		1	1660.62	AB11.3433.3433.2.dta	2	gi|30020214|ref|NP_831845.1|	hypothetical protein BC2077 [Bacillus cereus ATCC 14579],	AB11	AB11$gi|30020214|ref|NP_831845.1|	8	AB11$2234		0	129		0	239
1531	731.389	1460.76	1460.76	1.08779	0	53.72	53.72	251	263	K	NALQENISFNIAK	G		1	1670.7	AB11.3458.3458.2.dta	2	gi|30023381|ref|NP_835012.1|	bacillolysin [Bacillus cereus ATCC 14579],	AB11	AB11$gi|30023381|ref|NP_835012.1|	43	AB11$1531		0	129		0	239
1530	731.389	1460.76	1460.76	1.00564	0	71.99	71.99	251	263	K	NALQENISFNIAK	G		1	1671.92	AB11.3461.3461.2.dta	2	gi|30023381|ref|NP_835012.1|	bacillolysin [Bacillus cereus ATCC 14579],	AB11	AB11$gi|30023381|ref|NP_835012.1|	43	AB11$1530		0	129		0	239
3028	1126.58	2251.14	2251.13	2.24953	1	75.29	75.29	168	189	K	LKDFDTNVATAQGILSTDGTGK	I		1	1672.27	AB11.3462.3462.2.dta	2	gi|30021216|ref|NP_832847.1|	hemolysin BL lytic component L2 [Bacillus cereus ATCC 14579],	AB11	AB11$gi|30021216|ref|NP_832847.1|	119	AB11$3028		0	129		0	239
3026	1126.58	2251.14	2251.13	1.48547	1	72.38	72.38	168	189	K	LKDFDTNVATAQGILSTDGTGK	I		1	1673.85	AB11.3466.3466.2.dta	2	gi|30021216|ref|NP_832847.1|	hemolysin BL lytic component L2 [Bacillus cereus ATCC 14579],	AB11	AB11$gi|30021216|ref|NP_832847.1|	119	AB11$3026		0	129		0	239
1476	721.886	1441.76	1441.76	0.622158	0	31.64	31.64	15	27	K	STYYVTAGVLNVR	A		1	1675.82	AB11.3471.3471.2.dta	2	gi|XX|ref|AE016877_ATCC14579_6_pos3681751@3681008|	3D domain protein,	AB11	AB11$gi|XX|ref|AE016877_ATCC14579_6_pos3681751@3681008|	1	AB11$1476		0	129		0	239
1622	744.346	1486.68	1486.68	1.00896	0	54.46	54.46	77	88	R	NIMDQLYGEFNK	I	Oxidation (M) [3]	1	1677.37	AB11.3475.3475.2.dta	2	gi|30020129|ref|NP_831760.1|	putative murein endopeptidase [Bacillus cereus ATCC 14579],	AB11	AB11$gi|30020129|ref|NP_831760.1|	88	AB11$1622	M	1	130	M	1	240
1623	744.347	1486.68	1486.68	1.82958	0	65.37	65.37	77	88	R	NIMDQLYGEFNK	I	Oxidation (M) [3]	1	1678.2	AB11.3477.3477.2.dta	2	gi|30020129|ref|NP_831760.1|	putative murein endopeptidase [Bacillus cereus ATCC 14579],	AB11	AB11$gi|30020129|ref|NP_831760.1|	88	AB11$1623	M	1	131	M	1	241
2163	581.305	1740.89	1740.89	-0.157965	1	37.84	37.84	71	86	K	ITLDGKDAFVSAEFTK	S		1	1680.53	AB11.3483.3483.3.dta	3	gi|30023271|ref|NP_834902.1|	enterotoxin / cell-wall binding protein [Bacillus cereus ATCC 14579],	AB11	AB11$gi|30023271|ref|NP_834902.1|	37	AB11$2163		0	131		0	241
2917	721.38	2161.12	2161.12	0.826425	1	21.24	21.24	385	406	K	VWVEGYGVAIAGDTGGAIKGNK	I		1	1681.38	AB11.3485.3485.3.dta	3	gi|30018972|ref|NP_830603.1|	enterotoxin / cell-wall binding protein [Bacillus cereus ATCC 14579],	AB11	AB11$gi|30018972|ref|NP_830603.1|	57	AB11$2917		0	131		0	241
2164	581.305	1740.89	1740.89	0.0488255	1	19.56	19.56	71	86	K	ITLDGKDAFVSAEFTK	S		1	1681.76	AB11.3486.3486.3.dta	3	gi|30023271|ref|NP_834902.1|	enterotoxin / cell-wall binding protein [Bacillus cereus ATCC 14579],	AB11	AB11$gi|30023271|ref|NP_834902.1|	37	AB11$2164		0	131		0	241
3269	850.099	2547.27	2547.27	0.986546	0	34.66	34.66	357	379	K	QPEKPNQGTIGDYYINASALNVR	S		1	1682.14	AB11.3487.3487.3.dta	3	gi|30023266|ref|NP_834897.1|	N-acetylmuramoyl-L-alanine amidase [Bacillus cereus ATCC 14579],	AB11	AB11$gi|30023266|ref|NP_834897.1|	41	AB11$3269		0	131		0	241
3270	850.099	2547.27	2547.27	1.12787	0	36.93	36.93	357	379	K	QPEKPNQGTIGDYYINASALNVR	S		1	1682.99	AB11.3489.3489.3.dta	3	gi|30023266|ref|NP_834897.1|	N-acetylmuramoyl-L-alanine amidase [Bacillus cereus ATCC 14579],	AB11	AB11$gi|30023266|ref|NP_834897.1|	41	AB11$3270		0	131		0	241
2918	721.38	2161.12	2161.12	0.909715	1	24.35	24.35	385	406	K	VWVEGYGVAIAGDTGGAIKGNK	I		1	1683.37	AB11.3490.3490.3.dta	3	gi|30018972|ref|NP_830603.1|	enterotoxin / cell-wall binding protein [Bacillus cereus ATCC 14579],	AB11	AB11$gi|30018972|ref|NP_830603.1|	57	AB11$2918		0	131		0	241
340	477.305	952.596	952.596	-0.146967	0	50.88	50.88	284	291	K	ELLPLIQK	L		1	1685.01	AB11.3494.3494.2.dta	2	gi|30019951|ref|NP_831582.1|	non-hemolytic enterotoxin lytic component L2 [Bacillus cereus ATCC 14579],	AB11	AB11$gi|30019951|ref|NP_831582.1|	51	AB11$340		0	131		0	241
3149	786.756	2357.25	2357.24	1.22092	2	32.61	32.61	165	185	R	LSSSINENKAQVDQLVEDLKK	F		1	1685.34	AB11.3495.3495.3.dta	3	gi|30019952|ref|NP_831583.1|	non-hemolytic enterotoxin lytic component L1 [Bacillus cereus ATCC 14579],	AB11	AB11$gi|30019952|ref|NP_831583.1|	38	AB11$3149		0	131		0	241
339	477.305	952.595	952.596	-0.272938	0	43.16	43.16	284	291	K	ELLPLIQK	L		1	1686.2	AB11.3497.3497.2.dta	2	gi|30019951|ref|NP_831582.1|	non-hemolytic enterotoxin lytic component L2 [Bacillus cereus ATCC 14579],	AB11	AB11$gi|30019951|ref|NP_831582.1|	51	AB11$339		0	131		0	241
3148	786.756	2357.25	2357.24	1.0682	2	37.36	37.36	165	185	R	LSSSINENKAQVDQLVEDLKK	F		1	1686.53	AB11.3498.3498.3.dta	3	gi|30019952|ref|NP_831583.1|	non-hemolytic enterotoxin lytic component L1 [Bacillus cereus ATCC 14579],	AB11	AB11$gi|30019952|ref|NP_831583.1|	38	AB11$3148		0	131		0	241
2165	871.455	1740.89	1740.89	0.69562	1	72.23	72.23	71	86	K	ITLDGKDAFVSAEFTK	S		1	1686.91	AB11.3499.3499.2.dta	2	gi|30023271|ref|NP_834902.1|	enterotoxin / cell-wall binding protein [Bacillus cereus ATCC 14579],	AB11	AB11$gi|30023271|ref|NP_834902.1|	37	AB11$2165		0	131		0	241
2594	981.028	1960.04	1960.04	2.20506	0	50.54	50.54	35	52	K	TVYAQNVIAPNTLSNSIR	M		1	1687.75	AB11.3501.3501.2.dta	2	gi|30019951|ref|NP_831582.1|	non-hemolytic enterotoxin lytic component L2 [Bacillus cereus ATCC 14579],	AB11	AB11$gi|30019951|ref|NP_831582.1|	51	AB11$2594		0	131		0	241
2166	871.455	1740.9	1740.89	1.53427	1	76.57	76.57	71	86	K	ITLDGKDAFVSAEFTK	S		1	1688.13	AB11.3502.3502.2.dta	2	gi|30023271|ref|NP_834902.1|	enterotoxin / cell-wall binding protein [Bacillus cereus ATCC 14579],	AB11	AB11$gi|30023271|ref|NP_834902.1|	37	AB11$2166		0	131		0	241
735	576.853	1151.69	1151.69	0.726757	0	21.39	21.39	335	345	K	IAPLVNEIVGK	S		1	1688.5	AB11.3503.3503.2.dta	2	gi|30021232|ref|NP_832863.1|	5'-nucleotidase [Bacillus cereus ATCC 14579],	AB11	AB11$gi|30021232|ref|NP_832863.1|	1	AB11$735		0	131		0	241
2595	981.028	1960.04	1960.04	2.32751	0	68.06	68.06	35	52	K	TVYAQNVIAPNTLSNSIR	M		1	1689.31	AB11.3505.3505.2.dta	2	gi|30019951|ref|NP_831582.1|	non-hemolytic enterotoxin lytic component L2 [Bacillus cereus ATCC 14579],	AB11	AB11$gi|30019951|ref|NP_831582.1|	51	AB11$2595		0	131		0	241
1856	802.421	1602.83	1602.83	0.79859	0	65.55	65.55	497	512	K	VSIGGTTLYPTASISH	-		1	1689.69	AB11.3506.3506.2.dta	2	gi|30023138|ref|NP_834769.1|	perfringolysin O precursor [Bacillus cereus ATCC 14579],	AB11	AB11$gi|30023138|ref|NP_834769.1|	27	AB11$1856		0	131		0	241
1855	802.421	1602.83	1602.83	0.723722	0	67.06	67.06	497	512	K	VSIGGTTLYPTASISH	-		1	1691.22	AB11.3510.3510.2.dta	2	gi|30023138|ref|NP_834769.1|	perfringolysin O precursor [Bacillus cereus ATCC 14579],	AB11	AB11$gi|30023138|ref|NP_834769.1|	27	AB11$1855		0	131		0	241
2592	654.354	1960.04	1960.04	0.952022	0	36.48	36.48	35	52	K	TVYAQNVIAPNTLSNSIR	M		1	1691.58	AB11.3511.3511.3.dta	3	gi|30019951|ref|NP_831582.1|	non-hemolytic enterotoxin lytic component L2 [Bacillus cereus ATCC 14579],	AB11	AB11$gi|30019951|ref|NP_831582.1|	51	AB11$2592		0	131		0	241
2593	654.354	1960.04	1960.04	0.952022	0	46.06	46.06	35	52	K	TVYAQNVIAPNTLSNSIR	M		1	1692.47	AB11.3513.3513.3.dta	3	gi|30019951|ref|NP_831582.1|	non-hemolytic enterotoxin lytic component L2 [Bacillus cereus ATCC 14579],	AB11	AB11$gi|30019951|ref|NP_831582.1|	51	AB11$2593		0	131		0	241
1099	661.841	1321.67	1321.67	0.429004	0	56.67	56.67	505	516	R	QSVAGYWSSLPK	T		1	1697.2	AB11.3525.3525.2.dta	2	gi|30023266|ref|NP_834897.1|	N-acetylmuramoyl-L-alanine amidase [Bacillus cereus ATCC 14579],	AB11	AB11$gi|30023266|ref|NP_834897.1|	41	AB11$1099		0	131		0	241
3387	912.769	2735.29	2735.28	1.49893	1	35.09	35.09	291	315	R	DITKEESYYPGTLATSTSATFNDPK	A		1	1697.55	AB11.3526.3526.3.dta	3	gi|30020857|ref|NP_832488.1|	bacillolysin [Bacillus cereus ATCC 14579],	AB11	AB11$gi|30020857|ref|NP_832488.1|	13	AB11$3387		0	131		0	241
1975	831.905	1661.8	1661.79	1.38525	0	91.09	91.09	269	283	K	YPAATTSYFGELTNK	I		1	1697.93	AB11.3527.3527.2.dta	2	gi|30020129|ref|NP_831760.1|	putative murein endopeptidase [Bacillus cereus ATCC 14579],	AB11	AB11$gi|30020129|ref|NP_831760.1|	88	AB11$1975		0	131		0	241
1100	661.841	1321.67	1321.67	0.792182	0	82.13	82.13	505	516	R	QSVAGYWSSLPK	T		1	1698.76	AB11.3529.3529.2.dta	2	gi|30023266|ref|NP_834897.1|	N-acetylmuramoyl-L-alanine amidase [Bacillus cereus ATCC 14579],	AB11	AB11$gi|30023266|ref|NP_834897.1|	41	AB11$1100		0	131		0	241
1976	831.905	1661.8	1661.79	1.52967	0	86.73	86.73	269	283	K	YPAATTSYFGELTNK	I		1	1699.49	AB11.3531.3531.2.dta	2	gi|30020129|ref|NP_831760.1|	putative murein endopeptidase [Bacillus cereus ATCC 14579],	AB11	AB11$gi|30020129|ref|NP_831760.1|	88	AB11$1976		0	131		0	241
3386	912.769	2735.29	2735.28	1.36732	1	50.02	50.02	291	315	R	DITKEESYYPGTLATSTSATFNDPK	A		1	1700.35	AB11.3533.3533.3.dta	3	gi|30020857|ref|NP_832488.1|	bacillolysin [Bacillus cereus ATCC 14579],	AB11	AB11$gi|30020857|ref|NP_832488.1|	13	AB11$3386		0	131		0	241
1599	738.875	1475.74	1475.74	-0.937837	0	40.03	40.03	19	31	R	YGQGANQIEDILR	Q		1	1702.72	AB11.3539.3539.2.dta	2	gi|30020214|ref|NP_831845.1|	hypothetical protein BC2077 [Bacillus cereus ATCC 14579],	AB11	AB11$gi|30020214|ref|NP_831845.1|	8	AB11$1599		0	131		0	241
1600	738.877	1475.74	1475.74	1.1357	0	64.49	64.49	19	31	R	YGQGANQIEDILR	Q		1	1703.91	AB11.3542.3542.2.dta	2	gi|30020214|ref|NP_831845.1|	hypothetical protein BC2077 [Bacillus cereus ATCC 14579],	AB11	AB11$gi|30020214|ref|NP_831845.1|	8	AB11$1600		0	131		0	241
2610	983.968	1965.92	1965.92	0.947648	0	28.68	28.68	148	166	K	VQLSDASGDTMTIDSLDAK	K		1	1705.83	AB11.3547.3547.2.dta	2	gi|30019805|ref|NP_831436.1|	flagellin [Bacillus cereus ATCC 14579],	AB11	AB11$gi|30019805|ref|NP_831436.1|	13	AB11$2610		0	131	M	1	242
2611	983.97	1965.92	1965.92	2.37192	0	55.87	55.87	148	166	K	VQLSDASGDTMTIDSLDAK	K		1	1707.03	AB11.3550.3550.2.dta	2	gi|30019805|ref|NP_831436.1|	flagellin [Bacillus cereus ATCC 14579],	AB11	AB11$gi|30019805|ref|NP_831436.1|	13	AB11$2611		0	131	M	1	243
2375	924.422	1846.83	1846.83	1.75869	0	61.74	61.74	46	61	K	AYNDYEEYSLGPEGLK	D		1	1707.41	AB11.3551.3551.2.dta	2	gi|30019952|ref|NP_831583.1|	non-hemolytic enterotoxin lytic component L1 [Bacillus cereus ATCC 14579],	AB11	AB11$gi|30019952|ref|NP_831583.1|	38	AB11$2375		0	131		0	243
2374	924.422	1846.83	1846.83	1.61791	0	85.12	85.12	46	61	K	AYNDYEEYSLGPEGLK	D		1	1709.87	AB11.3557.3557.2.dta	2	gi|30019952|ref|NP_831583.1|	non-hemolytic enterotoxin lytic component L1 [Bacillus cereus ATCC 14579],	AB11	AB11$gi|30019952|ref|NP_831583.1|	38	AB11$2374		0	131		0	243
758	582.325	1162.64	1162.63	0.412855	0	51.99	51.99	151	160	K	GIQTFTEVLR	S		1	1713.03	AB11.3565.3565.2.dta	2	gi|30018742|ref|NP_830373.1|	collagenase [Bacillus cereus ATCC 14579],	AB11	AB11$gi|30018742|ref|NP_830373.1|	50	AB11$758		0	131		0	243
2373	616.616	1846.83	1846.83	0.683335	0	17.14	17.14	46	61	K	AYNDYEEYSLGPEGLK	D		1	1715.01	AB11.3570.3570.3.dta	3	gi|30019952|ref|NP_831583.1|	non-hemolytic enterotoxin lytic component L1 [Bacillus cereus ATCC 14579],	AB11	AB11$gi|30019952|ref|NP_831583.1|	38	AB11$2373		0	131		0	243
757	582.325	1162.63	1162.63	-0.0172023	0	46.04	46.04	151	160	K	GIQTFTEVLR	S		1	1716.26	AB11.3573.3573.2.dta	2	gi|30018742|ref|NP_830373.1|	collagenase [Bacillus cereus ATCC 14579],	AB11	AB11$gi|30018742|ref|NP_830373.1|	50	AB11$757		0	131		0	243
2372	616.616	1846.83	1846.83	-0.405019	0	15.83	15.83	46	61	K	AYNDYEEYSLGPEGLK	D		1	1716.6	AB11.3574.3574.3.dta	3	gi|30019952|ref|NP_831583.1|	non-hemolytic enterotoxin lytic component L1 [Bacillus cereus ATCC 14579],	AB11	AB11$gi|30019952|ref|NP_831583.1|	38	AB11$2372		0	131		0	243
1875	806.365	1610.71	1610.71	0.672994	0	45.57	45.57	58	71	K	EIELEDAFENMGAK	L	Oxidation (M) [11]	1	1716.98	AB11.3575.3575.2.dta	2	gi|30018515|ref|NP_830146.1|	chaperonin GroEL [Bacillus cereus ATCC 14579],	AB11	AB11$gi|30018515|ref|NP_830146.1|	13	AB11$1875	M	1	132	M	1	244
597	556.276	1110.54	1110.53	1.9198	0	18.96	18.96	61	69	K	VFLDDFEAR	N		1	1718.23	AB11.3578.3578.2.dta	2	gi|30021629|ref|NP_833260.1|	hypothetical protein BC3527 [Bacillus cereus ATCC 14579],	AB11	AB11$gi|30021629|ref|NP_833260.1|	5	AB11$597		0	132		0	244
1755	776.394	1550.77	1550.77	1.44315	0	25.56	25.56	229	241	K	YLEGEEITVEELK	A		1	1718.56	AB11.3579.3579.2.dta	2	gi|30018377|ref|NP_830008.1|	elongation factor G [Bacillus cereus ATCC 14579],	AB11	AB11$gi|30018377|ref|NP_830008.1|	2	AB11$1755		0	132		0	244
596	556.275	1110.54	1110.53	1.27146	0	26.89	26.89	61	69	K	VFLDDFEAR	N		1	1719.43	AB11.3581.3581.2.dta	2	gi|30021629|ref|NP_833260.1|	hypothetical protein BC3527 [Bacillus cereus ATCC 14579],	AB11	AB11$gi|30021629|ref|NP_833260.1|	5	AB11$596		0	132		0	244
3025	751.386	2251.14	2251.13	1.04303	1	19.16	19.16	168	189	K	LKDFDTNVATAQGILSTDGTGK	I		1	1719.77	AB11.3582.3582.3.dta	3	gi|30021216|ref|NP_832847.1|	hemolysin BL lytic component L2 [Bacillus cereus ATCC 14579],	AB11	AB11$gi|30021216|ref|NP_832847.1|	119	AB11$3025		0	132		0	244
1756	776.395	1550.77	1550.77	1.99772	0	31.5	31.5	229	241	K	YLEGEEITVEELK	A		1	1720.15	AB11.3583.3583.2.dta	2	gi|30018377|ref|NP_830008.1|	elongation factor G [Bacillus cereus ATCC 14579],	AB11	AB11$gi|30018377|ref|NP_830008.1|	2	AB11$1756		0	132		0	244
3162	792.736	2375.19	2375.18	1.28959	0	26.89	26.89	248	269	K	ILNEAGISMLSQANQTPQMVSK	L	Oxidation (M) [19]	2	1721.02	AB11.3585.3585.3.dta	3	gi|30019803|ref|NP_831434.1|	flagellin [Bacillus cereus ATCC 14579],	AB11	AB11$gi|30019803|ref|NP_831434.1|	46	AB11$3162	M	1	133	MM	2	246
3161	792.735	2375.18	2375.18	0.746469	0	30.3	30.3	248	269	K	ILNEAGISMLSQANQTPQMVSK	L	Oxidation (M) [19]	2	1724.15	AB11.3593.3593.3.dta	3	gi|30019803|ref|NP_831434.1|	flagellin [Bacillus cereus ATCC 14579],	AB11	AB11$gi|30019803|ref|NP_831434.1|	46	AB11$3161	M	1	134	MM	2	248
2658	994.462	1986.91	1986.91	1.00558	0	72.8	72.8	115	131	R	YPSQYDVAFNLQDNSAR	F		1	1724.54	AB11.3594.3594.2.dta	2	gi|30019265|ref|NP_830896.1|	cytotoxin K [Bacillus cereus ATCC 14579],	AB11	AB11$gi|30019265|ref|NP_830896.1|	24	AB11$2658		0	134		0	248
2659	994.462	1986.91	1986.91	1.25723	0	90.52	90.52	115	131	R	YPSQYDVAFNLQDNSAR	F		1	1725.79	AB11.3597.3597.2.dta	2	gi|30019265|ref|NP_830896.1|	cytotoxin K [Bacillus cereus ATCC 14579],	AB11	AB11$gi|30019265|ref|NP_830896.1|	24	AB11$2659		0	134		0	248
2673	666.301	1995.88	1995.88	1.56723	0	27.27	27.27	222	237	R	DSYHSLYGNQLFMYSR	T	Oxidation (M) [13]	1	1726.55	AB11.3599.3599.3.dta	3	gi|30019265|ref|NP_830896.1|	cytotoxin K [Bacillus cereus ATCC 14579],	AB11	AB11$gi|30019265|ref|NP_830896.1|	24	AB11$2673	M	1	135	M	1	249
3167	1188.6	2375.19	2375.18	2.57622	0	47.88	47.88	248	269	K	ILNEAGISMLSQANQTPQMVSK	L	Oxidation (M) [19]	2	1727.45	AB11.3601.3601.2.dta	2	gi|30019803|ref|NP_831434.1|	flagellin [Bacillus cereus ATCC 14579],	AB11	AB11$gi|30019803|ref|NP_831434.1|	46	AB11$3167	M	1	136	MM	2	251
327	472.295	942.575	942.575	-0.151712	0	34.93	34.93	194	201	K	ELLQSILK	N		1	1727.82	AB11.3602.3602.2.dta	2	gi|30021214|ref|NP_832845.1|	hemolysin BL binding component precursor [Bacillus cereus ATCC 14579],	AB11	AB11$gi|30021214|ref|NP_832845.1|	61	AB11$327		0	136		0	251
2672	666.3	1995.88	1995.88	0.545123	0	23.04	23.04	222	237	R	DSYHSLYGNQLFMYSR	T	Oxidation (M) [13]	1	1728.15	AB11.3603.3603.3.dta	3	gi|30019265|ref|NP_830896.1|	cytotoxin K [Bacillus cereus ATCC 14579],	AB11	AB11$gi|30019265|ref|NP_830896.1|	24	AB11$2672	M	1	137	M	1	252
326	472.295	942.575	942.575	-0.342678	0	41.64	41.64	194	201	K	ELLQSILK	N		1	1729.05	AB11.3605.3605.2.dta	2	gi|30021214|ref|NP_832845.1|	hemolysin BL binding component precursor [Bacillus cereus ATCC 14579],	AB11	AB11$gi|30021214|ref|NP_832845.1|	61	AB11$326		0	137		0	252
3163	1188.6	2375.19	2375.18	1.44789	0	66.73	66.73	248	269	K	ILNEAGISMLSQANQTPQMVSK	L	Oxidation (M) [19]	2	1729.38	AB11.3606.3606.2.dta	2	gi|30019803|ref|NP_831434.1|	flagellin [Bacillus cereus ATCC 14579],	AB11	AB11$gi|30019803|ref|NP_831434.1|	46	AB11$3163	M	1	138	MM	2	254
1730	766.921	1531.83	1531.82	2.18889	0	26.38	26.38	43	57	K	FGSPLITNDGVTIAK	E		1	1729.75	AB11.3607.3607.2.dta	2	gi|30018515|ref|NP_830146.1|	chaperonin GroEL [Bacillus cereus ATCC 14579],	AB11	AB11$gi|30018515|ref|NP_830146.1|	13	AB11$1730		0	138		0	254
2270	906.413	1810.81	1810.81	1.20278	0	61.8	61.8	246	260	R	VTYSYFNMSDEQLSK	D		1	1733.77	AB11.3617.3617.2.dta	2	gi|30020129|ref|NP_831760.1|	putative murein endopeptidase [Bacillus cereus ATCC 14579],	AB11	AB11$gi|30020129|ref|NP_831760.1|	88	AB11$2270		0	138	M	1	255
2269	906.412	1810.81	1810.81	1.0592	0	79.48	79.48	246	260	R	VTYSYFNMSDEQLSK	D		1	1735.38	AB11.3621.3621.2.dta	2	gi|30020129|ref|NP_831760.1|	putative murein endopeptidase [Bacillus cereus ATCC 14579],	AB11	AB11$gi|30020129|ref|NP_831760.1|	88	AB11$2269		0	138	M	1	256
1532	487.936	1460.79	1460.79	-0.451127	1	46.53	46.53	384	397	K	KLDGIFGDEGIIGK	R		1	1735.76	AB11.3622.3622.3.dta	3	gi|30019785|ref|NP_831416.1|	flagellar capping protein [Bacillus cereus ATCC 14579],	AB11	AB11$gi|30019785|ref|NP_831416.1|	20	AB11$1532		0	138		0	256
2630	986.477	1970.94	1970.94	1.14666	0	34.39	34.39	368	384	K	TSNPQPGDLVYFQNTYK	S		1	1737.34	AB11.3626.3626.2.dta	2	gi|30020092|ref|NP_831723.1|	enterotoxin [Bacillus cereus ATCC 14579],	AB11	AB11$gi|30020092|ref|NP_831723.1|	30	AB11$2630		0	138		0	256
1533	487.936	1460.79	1460.79	-0.266295	1	41.75	41.75	384	397	K	KLDGIFGDEGIIGK	R		1	1737.72	AB11.3627.3627.3.dta	3	gi|30019785|ref|NP_831416.1|	flagellar capping protein [Bacillus cereus ATCC 14579],	AB11	AB11$gi|30019785|ref|NP_831416.1|	20	AB11$1533		0	138		0	256
2631	986.477	1970.94	1970.94	1.46123	0	49.11	49.11	368	384	K	TSNPQPGDLVYFQNTYK	S		1	1738.54	AB11.3629.3629.2.dta	2	gi|30020092|ref|NP_831723.1|	enterotoxin [Bacillus cereus ATCC 14579],	AB11	AB11$gi|30020092|ref|NP_831723.1|	30	AB11$2631		0	138		0	256
2657	663.31	1986.91	1986.91	0.514367	0	20.06	20.06	115	131	R	YPSQYDVAFNLQDNSAR	F		1	1739.31	AB11.3631.3631.3.dta	3	gi|30019265|ref|NP_830896.1|	cytotoxin K [Bacillus cereus ATCC 14579],	AB11	AB11$gi|30019265|ref|NP_830896.1|	24	AB11$2657		0	138		0	256
2748	1017.98	2033.95	2033.95	1.39581	0	73.48	73.48	136	152	R	LEVLQEMAMTNQENTQR	Q		1	1740.54	AB11.3634.3634.2.dta	2	gi|30021216|ref|NP_832847.1|	hemolysin BL lytic component L2 [Bacillus cereus ATCC 14579],	AB11	AB11$gi|30021216|ref|NP_832847.1|	119	AB11$2748		0	138	MM	2	258
452	519.274	1036.53	1036.53	-0.262413	0	22.67	22.67	502	510	R	YEVPGLFGR	G		1	1741.75	AB11.3637.3637.2.dta	2	gi|30018742|ref|NP_830373.1|	collagenase [Bacillus cereus ATCC 14579],	AB11	AB11$gi|30018742|ref|NP_830373.1|	50	AB11$452		0	138		0	258
453	519.274	1036.53	1036.53	0.0848983	0	26.25	26.25	502	510	R	YEVPGLFGR	G		1	1743.68	AB11.3642.3642.2.dta	2	gi|30018742|ref|NP_830373.1|	collagenase [Bacillus cereus ATCC 14579],	AB11	AB11$gi|30018742|ref|NP_830373.1|	50	AB11$453		0	138		0	258
2749	1017.98	2033.95	2033.95	1.75963	0	64.69	64.69	136	152	R	LEVLQEMAMTNQENTQR	Q		1	1744.02	AB11.3643.3643.2.dta	2	gi|30021216|ref|NP_832847.1|	hemolysin BL lytic component L2 [Bacillus cereus ATCC 14579],	AB11	AB11$gi|30021216|ref|NP_832847.1|	119	AB11$2749		0	138	MM	2	260
2746	678.991	2033.95	2033.95	-0.323017	0	37.99	37.99	136	152	R	LEVLQEMAMTNQENTQR	Q		1	1745.25	AB11.3646.3646.3.dta	3	gi|30021216|ref|NP_832847.1|	hemolysin BL lytic component L2 [Bacillus cereus ATCC 14579],	AB11	AB11$gi|30021216|ref|NP_832847.1|	119	AB11$2746		0	138	MM	2	262
3336	884.424	2650.25	2650.24	2.05226	0	32.42	32.42	385	410	K	SGPSHMGVYLGNGQFISAETDATGVR	I		1	1745.63	AB11.3647.3647.3.dta	3	gi|30020092|ref|NP_831723.1|	enterotoxin [Bacillus cereus ATCC 14579],	AB11	AB11$gi|30020092|ref|NP_831723.1|	30	AB11$3336		0	138	M	1	263
2629	657.986	1970.94	1970.94	-0.322689	0	25.68	25.68	368	384	K	TSNPQPGDLVYFQNTYK	S		1	1746.47	AB11.3649.3649.3.dta	3	gi|30020092|ref|NP_831723.1|	enterotoxin [Bacillus cereus ATCC 14579],	AB11	AB11$gi|30020092|ref|NP_831723.1|	30	AB11$2629		0	138		0	263
2747	678.991	2033.95	2033.95	0.57671	0	27.57	27.57	136	152	R	LEVLQEMAMTNQENTQR	Q		1	1747.22	AB11.3651.3651.3.dta	3	gi|30021216|ref|NP_832847.1|	hemolysin BL lytic component L2 [Bacillus cereus ATCC 14579],	AB11	AB11$gi|30021216|ref|NP_832847.1|	119	AB11$2747		0	138	MM	2	265
1409	475.223	1422.65	1422.65	-0.811163	1	15.02	15.02	322	332	K	NMSDIYDYFKK	E		1	1750.03	AB11.3658.3658.3.dta	3	gi|30023381|ref|NP_835012.1|	bacillolysin [Bacillus cereus ATCC 14579],	AB11	AB11$gi|30023381|ref|NP_835012.1|	43	AB11$1409		0	138	M	1	266
2628	657.986	1970.94	1970.94	-1.05331	0	23.81	23.81	368	384	K	TSNPQPGDLVYFQNTYK	S		1	1750.39	AB11.3659.3659.3.dta	3	gi|30020092|ref|NP_831723.1|	enterotoxin [Bacillus cereus ATCC 14579],	AB11	AB11$gi|30020092|ref|NP_831723.1|	30	AB11$2628		0	138		0	266
1411	712.333	1422.65	1422.65	1.26665	1	25.7	25.7	322	332	K	NMSDIYDYFKK	E		1	1751.23	AB11.3661.3661.2.dta	2	gi|30023381|ref|NP_835012.1|	bacillolysin [Bacillus cereus ATCC 14579],	AB11	AB11$gi|30023381|ref|NP_835012.1|	43	AB11$1411		0	138	M	1	267
1410	712.332	1422.65	1422.65	0.240397	1	29.72	29.72	322	332	K	NMSDIYDYFKK	E		1	1754.83	AB11.3670.3670.2.dta	2	gi|30023381|ref|NP_835012.1|	bacillolysin [Bacillus cereus ATCC 14579],	AB11	AB11$gi|30023381|ref|NP_835012.1|	43	AB11$1410		0	138	M	1	268
2550	976.459	1950.9	1950.9	1.84274	0	60.68	60.68	232	248	R	NYLTSTYASPNPEYFGK	G		1	1759.65	AB11.3682.3682.2.dta	2	gi|30021049|ref|NP_832680.1|	phosphoglycerol transferase [Bacillus cereus ATCC 14579],	AB11	AB11$gi|30021049|ref|NP_832680.1|	4	AB11$2550		0	138		0	268
2549	976.459	1950.9	1950.9	1.53519	0	59.31	59.31	232	248	R	NYLTSTYASPNPEYFGK	G		1	1762.89	AB11.3690.3690.2.dta	2	gi|30021049|ref|NP_832680.1|	phosphoglycerol transferase [Bacillus cereus ATCC 14579],	AB11	AB11$gi|30021049|ref|NP_832680.1|	4	AB11$2549		0	138		0	268
2816	690.023	2067.05	2067.05	0.971435	1	29.84	29.84	47	65	K	GVLMGYGDNVYAPDKLVTR	A		1	1763.27	AB11.3691.3691.3.dta	3	gi|30019051|ref|NP_830682.1|	S-layer protein / peptidoglycan endo-beta-N-acetylglucosaminidase [Bacillus cereus ATCC 14579],	AB11	AB11$gi|30019051|ref|NP_830682.1|	23	AB11$2816		0	138	M	1	269
3116	775.027	2322.06	2322.06	1.26181	0	37.68	37.68	164	183	K	HVSYDTSYQAYTAYEALANR	S		1	1764.12	AB11.3693.3693.3.dta	3	gi|30020129|ref|NP_831760.1|	putative murein endopeptidase [Bacillus cereus ATCC 14579],	AB11	AB11$gi|30020129|ref|NP_831760.1|	88	AB11$3116		0	138		0	269
2817	690.023	2067.05	2067.05	1.16011	1	24.63	24.63	47	65	K	GVLMGYGDNVYAPDKLVTR	A		1	1764.51	AB11.3694.3694.3.dta	3	gi|30019051|ref|NP_830682.1|	S-layer protein / peptidoglycan endo-beta-N-acetylglucosaminidase [Bacillus cereus ATCC 14579],	AB11	AB11$gi|30019051|ref|NP_830682.1|	23	AB11$2817		0	138	M	1	270
3117	775.027	2322.06	2322.06	1.26181	0	35.35	35.35	164	183	K	HVSYDTSYQAYTAYEALANR	S		1	1765.77	AB11.3697.3697.3.dta	3	gi|30020129|ref|NP_831760.1|	putative murein endopeptidase [Bacillus cereus ATCC 14579],	AB11	AB11$gi|30020129|ref|NP_831760.1|	88	AB11$3117		0	138		0	270
2172	582.307	1743.9	1743.9	1.24491	0	25.51	25.51	152	167	R	AEMAQILTNAFHLAAK	Q	Oxidation (M) [3]	1	1766.53	AB11.3699.3699.3.dta	3	gi|30019146|ref|NP_830777.1|	S-layer-like domain-containing protein [Bacillus cereus ATCC 14579],	AB11	AB11$gi|30019146|ref|NP_830777.1|	29	AB11$2172	M	1	139	M	1	271
3321	876.064	2625.17	2625.17	1.39344	1	45.01	45.01	365	386	K	VSDEMNKQTNQFEDYVTNVEVH	-		1	1767.36	AB11.3701.3701.3.dta	3	gi|30019951|ref|NP_831582.1|	non-hemolytic enterotoxin lytic component L2 [Bacillus cereus ATCC 14579],	AB11	AB11$gi|30019951|ref|NP_831582.1|	51	AB11$3321		0	139	M	1	272
1931	818.409	1634.8	1634.8	0.0752384	0	100.57	100.57	410	424	R	IEDELGEVAVYDGVK	S		1	1767.74	AB11.3702.3702.2.dta	2	gi|30023172|ref|NP_834803.1|	phosphopyruvate hydratase [Bacillus cereus ATCC 14579],	AB11	AB11$gi|30023172|ref|NP_834803.1|	11	AB11$1931		0	139		0	272
2171	582.307	1743.9	1743.9	1.24491	0	22.5	22.5	152	167	R	AEMAQILTNAFHLAAK	Q	Oxidation (M) [3]	1	1768.1	AB11.3703.3703.3.dta	3	gi|30019146|ref|NP_830777.1|	S-layer-like domain-containing protein [Bacillus cereus ATCC 14579],	AB11	AB11$gi|30019146|ref|NP_830777.1|	29	AB11$2171	M	1	140	M	1	273
3320	876.063	2625.17	2625.17	0.479208	1	39.22	39.22	365	386	K	VSDEMNKQTNQFEDYVTNVEVH	-		1	1768.95	AB11.3705.3705.3.dta	3	gi|30019951|ref|NP_831582.1|	non-hemolytic enterotoxin lytic component L2 [Bacillus cereus ATCC 14579],	AB11	AB11$gi|30019951|ref|NP_831582.1|	51	AB11$3320		0	140	M	1	274
1932	818.41	1634.81	1634.8	0.968312	0	82.3	82.3	410	424	R	IEDELGEVAVYDGVK	S		1	1769.33	AB11.3706.3706.2.dta	2	gi|30023172|ref|NP_834803.1|	phosphopyruvate hydratase [Bacillus cereus ATCC 14579],	AB11	AB11$gi|30023172|ref|NP_834803.1|	11	AB11$1932		0	140		0	274
1748	516.631	1546.87	1546.87	-0.0161616	1	31.03	31.03	188	201	R	AFGSNKELLQSILK	N		1	1769.69	AB11.3707.3707.3.dta	3	gi|30021214|ref|NP_832845.1|	hemolysin BL binding component precursor [Bacillus cereus ATCC 14579],	AB11	AB11$gi|30021214|ref|NP_832845.1|	61	AB11$1748		0	140		0	274
407	505.756	1009.5	1009.5	0.203071	0	35.05	35.05	142	149	K	NFADFLQR	M		1	1770.53	AB11.3709.3709.2.dta	2	gi|30018861|ref|NP_830492.1|	cell wall-binding protein [Bacillus cereus ATCC 14579],	AB11	AB11$gi|30018861|ref|NP_830492.1|	32	AB11$407		0	140		0	274
1747	516.631	1546.87	1546.87	-0.0161616	1	45.26	45.26	188	201	R	AFGSNKELLQSILK	N		1	1770.86	AB11.3710.3710.3.dta	3	gi|30021214|ref|NP_832845.1|	hemolysin BL binding component precursor [Bacillus cereus ATCC 14579],	AB11	AB11$gi|30021214|ref|NP_832845.1|	61	AB11$1747		0	140		0	274
2306	911.917	1821.82	1821.82	1.15105	0	64.85	64.85	372	386	K	QTNQFEDYVTNVEVH	-		1	1771.22	AB11.3711.3711.2.dta	2	gi|30019951|ref|NP_831582.1|	non-hemolytic enterotoxin lytic component L2 [Bacillus cereus ATCC 14579],	AB11	AB11$gi|30019951|ref|NP_831582.1|	51	AB11$2306		0	140		0	274
408	505.756	1009.5	1009.5	0.262507	0	38.08	38.08	142	149	K	NFADFLQR	M		1	1772.06	AB11.3713.3713.2.dta	2	gi|30018861|ref|NP_830492.1|	cell wall-binding protein [Bacillus cereus ATCC 14579],	AB11	AB11$gi|30018861|ref|NP_830492.1|	32	AB11$408		0	140		0	274
2307	911.917	1821.82	1821.82	1.6231	0	62.39	62.39	372	386	K	QTNQFEDYVTNVEVH	-		1	1772.39	AB11.3714.3714.2.dta	2	gi|30019951|ref|NP_831582.1|	non-hemolytic enterotoxin lytic component L2 [Bacillus cereus ATCC 14579],	AB11	AB11$gi|30019951|ref|NP_831582.1|	51	AB11$2307		0	140		0	274
3118	1162.04	2322.06	2322.06	2.42716	0	81.31	81.31	164	183	K	HVSYDTSYQAYTAYEALANR	S		1	1773.63	AB11.3717.3717.2.dta	2	gi|30020129|ref|NP_831760.1|	putative murein endopeptidase [Bacillus cereus ATCC 14579],	AB11	AB11$gi|30020129|ref|NP_831760.1|	88	AB11$3118		0	140		0	274
1373	707.371	1412.73	1412.73	1.46596	0	77.26	77.26	164	176	K	NQNEVDGLLGNLK	A		1	1774	AB11.3718.3718.2.dta	2	gi|30019953|ref|NP_831584.1|	enterotoxin C [Bacillus cereus ATCC 14579],	AB11	AB11$gi|30019953|ref|NP_831584.1|	8	AB11$1373		0	140		0	274
2201	590.672	1768.99	1768.99	0.617865	1	22.83	22.83	249	264	K	TNKIDTIPGLTINLEK	E		1	1774.35	AB11.3719.3719.3.dta	3	gi|30019785|ref|NP_831416.1|	flagellar capping protein [Bacillus cereus ATCC 14579],	AB11	AB11$gi|30019785|ref|NP_831416.1|	20	AB11$2201		0	140		0	274
3322	880.414	2638.22	2638.22	0.846783	1	54.3	54.3	300	321	K	ETNLQYLSAEYGAENYNEFKQK	L		1	1775.2	AB11.3721.3721.3.dta	3	gi|30020129|ref|NP_831760.1|	putative murein endopeptidase [Bacillus cereus ATCC 14579],	AB11	AB11$gi|30020129|ref|NP_831760.1|	88	AB11$3322		0	140		0	274
1374	707.371	1412.73	1412.73	1.63584	0	67.29	67.29	164	176	K	NQNEVDGLLGNLK	A		1	1775.58	AB11.3722.3722.2.dta	2	gi|30019953|ref|NP_831584.1|	enterotoxin C [Bacillus cereus ATCC 14579],	AB11	AB11$gi|30019953|ref|NP_831584.1|	8	AB11$1374		0	140		0	274
2305	608.28	1821.82	1821.82	0.609831	0	34.3	34.3	372	386	K	QTNQFEDYVTNVEVH	-		1	1775.93	AB11.3723.3723.3.dta	3	gi|30019951|ref|NP_831582.1|	non-hemolytic enterotoxin lytic component L2 [Bacillus cereus ATCC 14579],	AB11	AB11$gi|30019951|ref|NP_831582.1|	51	AB11$2305		0	140		0	274
3323	880.415	2638.22	2638.22	1.62003	1	35.95	35.95	300	321	K	ETNLQYLSAEYGAENYNEFKQK	L		1	1776.85	AB11.3725.3725.3.dta	3	gi|30020129|ref|NP_831760.1|	putative murein endopeptidase [Bacillus cereus ATCC 14579],	AB11	AB11$gi|30020129|ref|NP_831760.1|	88	AB11$3323		0	140		0	274
2304	608.28	1821.82	1821.82	0.296956	0	33.57	33.57	372	386	K	QTNQFEDYVTNVEVH	-		1	1777.23	AB11.3726.3726.3.dta	3	gi|30019951|ref|NP_831582.1|	non-hemolytic enterotoxin lytic component L2 [Bacillus cereus ATCC 14579],	AB11	AB11$gi|30019951|ref|NP_831582.1|	51	AB11$2304		0	140		0	274
3119	1162.04	2322.06	2322.06	2.42716	0	77.63	77.63	164	183	K	HVSYDTSYQAYTAYEALANR	S		1	1777.61	AB11.3727.3727.2.dta	2	gi|30020129|ref|NP_831760.1|	putative murein endopeptidase [Bacillus cereus ATCC 14579],	AB11	AB11$gi|30020129|ref|NP_831760.1|	88	AB11$3119		0	140		0	274
2383	616.953	1847.84	1847.84	-0.012447	0	26.82	26.82	228	242	K	WYHLDTTFDDPVPDK	A		1	1778.45	AB11.3729.3729.3.dta	3	gi|30020129|ref|NP_831760.1|	putative murein endopeptidase [Bacillus cereus ATCC 14579],	AB11	AB11$gi|30020129|ref|NP_831760.1|	88	AB11$2383		0	140		0	274
2382	616.953	1847.84	1847.84	-0.109858	0	27.78	27.78	228	242	K	WYHLDTTFDDPVPDK	A		1	1780.05	AB11.3733.3733.3.dta	3	gi|30020129|ref|NP_831760.1|	putative murein endopeptidase [Bacillus cereus ATCC 14579],	AB11	AB11$gi|30020129|ref|NP_831760.1|	88	AB11$2382		0	140		0	274
1311	696.399	1390.78	1390.78	0.485338	0	31.3	31.3	79	91	K	QIAVINTTGSFLK	A		1	1781.94	AB11.3738.3738.2.dta	2	gi|30019265|ref|NP_830896.1|	cytotoxin K [Bacillus cereus ATCC 14579],	AB11	AB11$gi|30019265|ref|NP_830896.1|	24	AB11$1311		0	140		0	274
2385	924.928	1847.84	1847.84	2.36655	0	46.55	46.55	228	242	K	WYHLDTTFDDPVPDK	A		1	1782.3	AB11.3739.3739.2.dta	2	gi|30020129|ref|NP_831760.1|	putative murein endopeptidase [Bacillus cereus ATCC 14579],	AB11	AB11$gi|30020129|ref|NP_831760.1|	88	AB11$2385		0	140		0	274
2384	924.927	1847.84	1847.84	1.97691	0	44.44	44.44	228	242	K	WYHLDTTFDDPVPDK	A		1	1783.24	AB11.3741.3741.2.dta	2	gi|30020129|ref|NP_831760.1|	putative murein endopeptidase [Bacillus cereus ATCC 14579],	AB11	AB11$gi|30020129|ref|NP_831760.1|	88	AB11$2384		0	140		0	274
1312	696.399	1390.78	1390.78	0.571621	0	29.81	29.81	79	91	K	QIAVINTTGSFLK	A		1	1785.18	AB11.3746.3746.2.dta	2	gi|30019265|ref|NP_830896.1|	cytotoxin K [Bacillus cereus ATCC 14579],	AB11	AB11$gi|30019265|ref|NP_830896.1|	24	AB11$1312		0	140		0	274
3098	770.673	2309	2308.99	0.730621	1	34.57	34.57	552	570	R	DGSFVTDKYMYTNSTFYDR	A		1	1786.38	AB11.3749.3749.3.dta	3	gi|30023264|ref|NP_834895.1|	phosphoglycerol transferase [Bacillus cereus ATCC 14579],	AB11	AB11$gi|30023264|ref|NP_834895.1|	24	AB11$3098		0	140	M	1	275
3099	770.673	2309	2308.99	1.19836	1	29.8	29.8	552	570	R	DGSFVTDKYMYTNSTFYDR	A		1	1788.55	AB11.3754.3754.3.dta	3	gi|30023264|ref|NP_834895.1|	phosphoglycerol transferase [Bacillus cereus ATCC 14579],	AB11	AB11$gi|30023264|ref|NP_834895.1|	24	AB11$3099		0	140	M	1	276
1330	698.368	1394.72	1394.72	1.18805	0	42.32	42.32	555	567	K	GVAIASLSNSYWK	S		1	1791.68	AB11.3762.3762.2.dta	2	gi|30023266|ref|NP_834897.1|	N-acetylmuramoyl-L-alanine amidase [Bacillus cereus ATCC 14579],	AB11	AB11$gi|30023266|ref|NP_834897.1|	41	AB11$1330		0	140		0	276
1329	698.367	1394.72	1394.72	0.399363	0	60.03	60.03	555	567	K	GVAIASLSNSYWK	S		1	1793.25	AB11.3766.3766.2.dta	2	gi|30023266|ref|NP_834897.1|	N-acetylmuramoyl-L-alanine amidase [Bacillus cereus ATCC 14579],	AB11	AB11$gi|30023266|ref|NP_834897.1|	41	AB11$1329		0	140		0	276
711	571.298	1140.58	1140.58	0.237598	0	40.92	40.92	40	48	K	DAIYYLVER	N		1	1793.6	AB11.3767.3767.2.dta	2	gi|30019057|ref|NP_830688.1|	S-layer protein / N-acetylmuramoyl-L-alanine amidase [Bacillus cereus ATCC 14579],	AB11	AB11$gi|30019057|ref|NP_830688.1|	12	AB11$711		0	140		0	276
712	571.298	1140.58	1140.58	0.763646	0	44.13	44.13	40	48	K	DAIYYLVER	N		1	1796.76	AB11.3775.3775.2.dta	2	gi|30019057|ref|NP_830688.1|	S-layer protein / N-acetylmuramoyl-L-alanine amidase [Bacillus cereus ATCC 14579],	AB11	AB11$gi|30019057|ref|NP_830688.1|	12	AB11$712		0	140		0	276
1027	641.844	1281.67	1281.67	0.769308	0	57.73	57.73	97	106	K	LTNVYQEFIR	I		1	1797.1	AB11.3776.3776.2.dta	2	gi|30021629|ref|NP_833260.1|	hypothetical protein BC3527 [Bacillus cereus ATCC 14579],	AB11	AB11$gi|30021629|ref|NP_833260.1|	5	AB11$1027		0	140		0	276
1026	641.843	1281.67	1281.67	0.47282	0	48.75	48.75	97	106	K	LTNVYQEFIR	I		1	1797.92	AB11.3778.3778.2.dta	2	gi|30021629|ref|NP_833260.1|	hypothetical protein BC3527 [Bacillus cereus ATCC 14579],	AB11	AB11$gi|30021629|ref|NP_833260.1|	5	AB11$1026		0	140		0	276
1495	725.366	1448.72	1448.72	0.10285	0	52.02	52.02	355	367	K	MDESAIVLDTSLR	V		1	1803.21	AB11.3792.3792.2.dta	2	gi|30019057|ref|NP_830688.1|	S-layer protein / N-acetylmuramoyl-L-alanine amidase [Bacillus cereus ATCC 14579],	AB11	AB11$gi|30019057|ref|NP_830688.1|	12	AB11$1495		0	140	M	1	277
1096	660.82	1319.63	1319.63	0.190963	0	42.53	42.53	64	74	K	SMNAYSYMLIK	N		1	1804.35	AB11.3795.3795.2.dta	2	gi|30021214|ref|NP_832845.1|	hemolysin BL binding component precursor [Bacillus cereus ATCC 14579],	AB11	AB11$gi|30021214|ref|NP_832845.1|	61	AB11$1096		0	140	MM	2	279
1097	660.82	1319.63	1319.63	0.736573	0	50.18	50.18	64	74	K	SMNAYSYMLIK	N		1	1805.51	AB11.3798.3798.2.dta	2	gi|30021214|ref|NP_832845.1|	hemolysin BL binding component precursor [Bacillus cereus ATCC 14579],	AB11	AB11$gi|30021214|ref|NP_832845.1|	61	AB11$1097		0	140	MM	2	281
3388	914.754	2741.24	2741.24	0.590244	1	24.43	24.43	130	152	R	EGFSDRLEVLQEMAMTNQENTQR	Q	Oxidation (M) [13]	1	1805.85	AB11.3799.3799.3.dta	3	gi|30021216|ref|NP_832847.1|	hemolysin BL lytic component L2 [Bacillus cereus ATCC 14579],	AB11	AB11$gi|30021216|ref|NP_832847.1|	119	AB11$3388	M	1	141	MM	2	283
1496	725.367	1448.72	1448.72	0.77931	0	71.23	71.23	355	367	K	MDESAIVLDTSLR	V		1	1806.23	AB11.3800.3800.2.dta	2	gi|30019057|ref|NP_830688.1|	S-layer protein / N-acetylmuramoyl-L-alanine amidase [Bacillus cereus ATCC 14579],	AB11	AB11$gi|30019057|ref|NP_830688.1|	12	AB11$1496		0	141	M	1	284
3389	914.754	2741.24	2741.24	0.918563	1	34.06	34.06	130	152	R	EGFSDRLEVLQEMAMTNQENTQR	Q	Oxidation (M) [13]	1	1807.06	AB11.3802.3802.3.dta	3	gi|30021216|ref|NP_832847.1|	hemolysin BL lytic component L2 [Bacillus cereus ATCC 14579],	AB11	AB11$gi|30021216|ref|NP_832847.1|	119	AB11$3389	M	1	142	MM	2	286
2216	889.959	1777.9	1777.9	1.56702	0	49.3	49.3	77	92	K	AAFLQNEGTETPVFVR	F		1	1809.01	AB11.3807.3807.2.dta	2	gi|30019310|ref|NP_830941.1|	catalase [Bacillus cereus ATCC 14579],	AB11	AB11$gi|30019310|ref|NP_830941.1|	5	AB11$2216		0	142		0	286
1763	780.352	1558.69	1558.69	1.56478	0	24.77	24.77	76	87	K	QVWGMTQEYDFR	Y		1	1812.13	AB11.3815.3815.2.dta	2	gi|30021854|ref|NP_833485.1|	1-phosphatidylinositol phosphodiesterase precursor [Bacillus cereus ATCC 14579],	AB11	AB11$gi|30021854|ref|NP_833485.1|	8	AB11$1763		0	142	M	1	287
2663	996.447	1990.88	1990.87	2.97909	0	36.85	36.85	510	526	R	YEVPGLFGSGEMYQNER	L	Oxidation (M) [12]	1	1816.79	AB11.3827.3827.2.dta	2	gi|30021271|ref|NP_832902.1|	collagenase [Bacillus cereus ATCC 14579],	AB11	AB11$gi|30021271|ref|NP_832902.1|	62	AB11$2663	M	1	143	M	1	288
3073	763.723	2288.15	2288.14	2.01211	0	18.97	18.97	388	409	K	LTSALDVTAHEFGHAVFSGTTK	N		1	1818.39	AB11.3831.3831.3.dta	3	gi|30023381|ref|NP_835012.1|	bacillolysin [Bacillus cereus ATCC 14579],	AB11	AB11$gi|30023381|ref|NP_835012.1|	43	AB11$3073		0	143		0	288
2662	996.446	1990.88	1990.87	1.9946	0	25.71	25.71	510	526	R	YEVPGLFGSGEMYQNER	L	Oxidation (M) [12]	1	1820.33	AB11.3836.3836.2.dta	2	gi|30021271|ref|NP_832902.1|	collagenase [Bacillus cereus ATCC 14579],	AB11	AB11$gi|30021271|ref|NP_832902.1|	62	AB11$2662	M	1	144	M	1	289
2946	730.997	2189.97	2189.97	1.12924	0	18.53	18.53	419	436	K	WYHLDTTFDDPVPDEQGR	V		1	1821.58	AB11.3839.3839.3.dta	3	gi|30019146|ref|NP_830777.1|	S-layer-like domain-containing protein [Bacillus cereus ATCC 14579],	AB11	AB11$gi|30019146|ref|NP_830777.1|	29	AB11$2946		0	144		0	289
3410	713.128	2848.48	2848.48	0.782522	2	34.53	34.53	168	194	K	LKDFDTNVATAQGILSTDGTGKIDQLK	N		1	1821.96	AB11.3840.3840.4.dta	4	gi|30021216|ref|NP_832847.1|	hemolysin BL lytic component L2 [Bacillus cereus ATCC 14579],	AB11	AB11$gi|30021216|ref|NP_832847.1|	119	AB11$3410		0	144		0	289
3411	713.128	2848.48	2848.48	0.782522	2	36.66	36.66	168	194	K	LKDFDTNVATAQGILSTDGTGKIDQLK	N		1	1823.66	AB11.3844.3844.4.dta	4	gi|30021216|ref|NP_832847.1|	hemolysin BL lytic component L2 [Bacillus cereus ATCC 14579],	AB11	AB11$gi|30021216|ref|NP_832847.1|	119	AB11$3411		0	144		0	289
2945	730.996	2189.97	2189.97	0.457998	0	23.24	23.24	419	436	K	WYHLDTTFDDPVPDEQGR	V		1	1824.04	AB11.3845.3845.3.dta	3	gi|30019146|ref|NP_830777.1|	S-layer-like domain-containing protein [Bacillus cereus ATCC 14579],	AB11	AB11$gi|30019146|ref|NP_830777.1|	29	AB11$2945		0	144		0	289
3114	775.026	2322.06	2322.06	0.796708	0	30.06	30.06	164	183	K	HVSYDTSYQAYTAYEALANR	S		1	1827.29	AB11.3853.3853.3.dta	3	gi|30020129|ref|NP_831760.1|	putative murein endopeptidase [Bacillus cereus ATCC 14579],	AB11	AB11$gi|30020129|ref|NP_831760.1|	88	AB11$3114		0	144		0	289
3115	775.026	2322.06	2322.06	0.951743	0	46.2	46.2	164	183	K	HVSYDTSYQAYTAYEALANR	S		1	1828.88	AB11.3857.3857.3.dta	3	gi|30020129|ref|NP_831760.1|	putative murein endopeptidase [Bacillus cereus ATCC 14579],	AB11	AB11$gi|30020129|ref|NP_831760.1|	88	AB11$3115		0	144		0	289
1916	544.606	1630.8	1630.8	0.277778	0	58.79	58.79	327	340	K	GLEVVTQAMHMYPR	L		1	1830.81	AB11.3862.3862.3.dta	3	gi|30018742|ref|NP_830373.1|	collagenase [Bacillus cereus ATCC 14579],	AB11	AB11$gi|30018742|ref|NP_830373.1|	50	AB11$1916		0	144	MM	2	291
1915	544.606	1630.8	1630.8	-0.0717441	0	49.83	49.83	327	340	K	GLEVVTQAMHMYPR	L		1	1831.68	AB11.3864.3864.3.dta	3	gi|30018742|ref|NP_830373.1|	collagenase [Bacillus cereus ATCC 14579],	AB11	AB11$gi|30018742|ref|NP_830373.1|	50	AB11$1915		0	144	MM	2	293
3412	950.503	2848.49	2848.48	1.61314	2	48.97	48.97	168	194	K	LKDFDTNVATAQGILSTDGTGKIDQLK	N		1	1832.04	AB11.3865.3865.3.dta	3	gi|30021216|ref|NP_832847.1|	hemolysin BL lytic component L2 [Bacillus cereus ATCC 14579],	AB11	AB11$gi|30021216|ref|NP_832847.1|	119	AB11$3412		0	144		0	293
3398	923.093	2766.26	2766.25	1.8422	0	31.94	31.94	233	258	K	GAAAGHDDFGTSELEENPAYQYAVVR	N		1	1835.54	AB11.3874.3874.3.dta	3	gi|30022940|ref|NP_834571.1|	glucose-6-phosphate isomerase [Bacillus cereus ATCC 14579],	AB11	AB11$gi|30022940|ref|NP_834571.1|	4	AB11$3398		0	144		0	293
1370	706.857	1411.7	1411.7	0.0842956	0	18.17	18.17	689	700	K	NLVDGQYDITFK	V		1	1838.39	AB11.3881.3881.2.dta	2	gi|30022623|ref|NP_834254.1|	cell surface protein [Bacillus cereus ATCC 14579],	AB11	AB11$gi|30022623|ref|NP_834254.1|	7	AB11$1370		0	144		0	293
1369	706.856	1411.7	1411.7	-0.609904	0	28.54	28.54	689	700	K	NLVDGQYDITFK	V		1	1840.41	AB11.3886.3886.2.dta	2	gi|30022623|ref|NP_834254.1|	cell surface protein [Bacillus cereus ATCC 14579],	AB11	AB11$gi|30022623|ref|NP_834254.1|	7	AB11$1369		0	144		0	293
1778	783.909	1565.8	1565.8	0.570953	0	25.15	25.15	44	56	K	WMQPIPDNIPLAR	I	Oxidation (M) [2]	1	1841.62	AB11.3889.3889.2.dta	2	gi|30021854|ref|NP_833485.1|	1-phosphatidylinositol phosphodiesterase precursor [Bacillus cereus ATCC 14579],	AB11	AB11$gi|30021854|ref|NP_833485.1|	8	AB11$1778	M	1	145	M	1	294
2335	611.326	1830.96	1830.95	1.14749	0	34.05	34.05	53	69	K	ALAETGSHILVMDLYAK	T		1	1842.47	AB11.3891.3891.3.dta	3	gi|30021215|ref|NP_832846.1|	hemolysin BL lytic component L1 [Bacillus cereus ATCC 14579],	AB11	AB11$gi|30021215|ref|NP_832846.1|	59	AB11$2335		0	145	M	1	295
2337	611.326	1830.96	1830.95	1.34411	0	44.39	44.39	53	69	K	ALAETGSHILVMDLYAK	T		1	1844.07	AB11.3895.3895.3.dta	3	gi|30021215|ref|NP_832846.1|	hemolysin BL lytic component L1 [Bacillus cereus ATCC 14579],	AB11	AB11$gi|30021215|ref|NP_832846.1|	59	AB11$2337		0	145	M	1	296
2760	680.343	2038.01	2038	1.12414	1	22.15	22.15	681	697	K	ITKYESQFFNTFTVEGK	Y		1	1844.45	AB11.3896.3896.3.dta	3	gi|30021271|ref|NP_832902.1|	collagenase [Bacillus cereus ATCC 14579],	AB11	AB11$gi|30021271|ref|NP_832902.1|	62	AB11$2760		0	145		0	296
1510	728.862	1455.71	1455.71	1.2159	0	19.6	19.6	109	121	K	GMPGDYTFTLQVK	Y		1	1844.83	AB11.3897.3897.2.dta	2	gi|30020129|ref|NP_831760.1|	putative murein endopeptidase [Bacillus cereus ATCC 14579],	AB11	AB11$gi|30020129|ref|NP_831760.1|	88	AB11$1510		0	145	M	1	297
1509	728.861	1455.71	1455.71	0.377823	0	34.58	34.58	109	121	K	GMPGDYTFTLQVK	Y		1	1846.03	AB11.3900.3900.2.dta	2	gi|30020129|ref|NP_831760.1|	putative murein endopeptidase [Bacillus cereus ATCC 14579],	AB11	AB11$gi|30020129|ref|NP_831760.1|	88	AB11$1509		0	145	M	1	298
2338	916.486	1830.96	1830.95	1.59862	0	64.35	64.35	53	69	K	ALAETGSHILVMDLYAK	T		1	1846.38	AB11.3901.3901.2.dta	2	gi|30021215|ref|NP_832846.1|	hemolysin BL lytic component L1 [Bacillus cereus ATCC 14579],	AB11	AB11$gi|30021215|ref|NP_832846.1|	59	AB11$2338		0	145	M	1	299
2336	916.486	1830.96	1830.95	1.19446	0	63.83	63.83	53	69	K	ALAETGSHILVMDLYAK	T		1	1847.24	AB11.3903.3903.2.dta	2	gi|30021215|ref|NP_832846.1|	hemolysin BL lytic component L1 [Bacillus cereus ATCC 14579],	AB11	AB11$gi|30021215|ref|NP_832846.1|	59	AB11$2336		0	145	M	1	300
2602	982.457	1962.9	1962.9	2.04901	0	70.31	70.31	743	760	R	GQFNYSGLQGVTTFDDSK	V		1	1847.61	AB11.3904.3904.2.dta	2	gi|30018848|ref|NP_830479.1|	immune inhibitor A precursor [Bacillus cereus ATCC 14579],	AB11	AB11$gi|30018848|ref|NP_830479.1|	30	AB11$2602		0	145		0	300
1475	721.872	1441.73	1441.73	2.02812	0	38.78	38.78	349	361	R	LSGAYFVAVEQMK	T		1	1847.99	AB11.3905.3905.2.dta	2	gi|30021271|ref|NP_832902.1|	collagenase [Bacillus cereus ATCC 14579],	AB11	AB11$gi|30021271|ref|NP_832902.1|	62	AB11$1475		0	145	M	1	301
2603	982.457	1962.9	1962.9	2.18147	0	62.93	62.93	743	760	R	GQFNYSGLQGVTTFDDSK	V		1	1848.84	AB11.3907.3907.2.dta	2	gi|30018848|ref|NP_830479.1|	immune inhibitor A precursor [Bacillus cereus ATCC 14579],	AB11	AB11$gi|30018848|ref|NP_830479.1|	30	AB11$2603		0	145		0	301
1474	721.872	1441.73	1441.73	1.51485	0	47.68	47.68	349	361	R	LSGAYFVAVEQMK	T		1	1849.22	AB11.3908.3908.2.dta	2	gi|30021271|ref|NP_832902.1|	collagenase [Bacillus cereus ATCC 14579],	AB11	AB11$gi|30021271|ref|NP_832902.1|	62	AB11$1474		0	145	M	1	302
2462	634.34	1900	1900	0.403685	1	32.13	32.13	586	601	K	VKLQFDYITDPAVTYK	G		1	1850.44	AB11.3911.3911.3.dta	3	gi|30018848|ref|NP_830479.1|	immune inhibitor A precursor [Bacillus cereus ATCC 14579],	AB11	AB11$gi|30018848|ref|NP_830479.1|	30	AB11$2462		0	145		0	302
1834	796.897	1591.78	1591.78	2.46706	0	63.52	63.52	93	106	K	MNDQELVETLGSIK	W	Oxidation (M) [1]	1	1850.82	AB11.3912.3912.2.dta	2	gi|30018742|ref|NP_830373.1|	collagenase [Bacillus cereus ATCC 14579],	AB11	AB11$gi|30018742|ref|NP_830373.1|	50	AB11$1834	M	1	146	M	1	303
1833	796.896	1591.78	1591.78	0.858789	0	84.33	84.33	93	106	K	MNDQELVETLGSIK	W	Oxidation (M) [1]	1	1852	AB11.3915.3915.2.dta	2	gi|30018742|ref|NP_830373.1|	collagenase [Bacillus cereus ATCC 14579],	AB11	AB11$gi|30018742|ref|NP_830373.1|	50	AB11$1833	M	1	147	M	1	304
2613	656.624	1966.85	1966.85	0.920254	0	32.33	32.33	271	286	K	ESYYFDNFFHQTGQGK	T		1	1853.58	AB11.3919.3919.3.dta	3	gi|30023264|ref|NP_834895.1|	phosphoglycerol transferase [Bacillus cereus ATCC 14579],	AB11	AB11$gi|30023264|ref|NP_834895.1|	24	AB11$2613		0	147		0	304
2644	660.969	1979.88	1979.88	0.609632	0	29.47	29.47	222	237	R	DSYHSLYGNQLFMYSR	T		1	1856.36	AB11.3926.3926.3.dta	3	gi|30019265|ref|NP_830896.1|	cytotoxin K [Bacillus cereus ATCC 14579],	AB11	AB11$gi|30019265|ref|NP_830896.1|	24	AB11$2644		0	147	M	1	305
2612	656.624	1966.85	1966.85	0.645703	0	29.67	29.67	271	286	K	ESYYFDNFFHQTGQGK	T		1	1856.75	AB11.3927.3927.3.dta	3	gi|30023264|ref|NP_834895.1|	phosphoglycerol transferase [Bacillus cereus ATCC 14579],	AB11	AB11$gi|30023264|ref|NP_834895.1|	24	AB11$2612		0	147		0	305
337	475.745	949.475	949.476	-0.420232	0	20.14	20.14	244	251	R	DLFDAIEK	G		1	1857.13	AB11.3928.3928.2.dta	2	gi|30019310|ref|NP_830941.1|	catalase [Bacillus cereus ATCC 14579],	AB11	AB11$gi|30019310|ref|NP_830941.1|	5	AB11$337		0	147		0	305
2645	660.969	1979.89	1979.88	0.791461	0	27.85	27.85	222	237	R	DSYHSLYGNQLFMYSR	T		1	1857.97	AB11.3930.3930.3.dta	3	gi|30019265|ref|NP_830896.1|	cytotoxin K [Bacillus cereus ATCC 14579],	AB11	AB11$gi|30019265|ref|NP_830896.1|	24	AB11$2645		0	147	M	1	306
3225	817.366	2449.08	2449.07	1.09102	1	36.76	36.76	46	66	K	AYNDYEEYSLGPEGLKDAMER	T		1	1858.86	AB11.3932.3932.3.dta	3	gi|30019952|ref|NP_831583.1|	non-hemolytic enterotoxin lytic component L1 [Bacillus cereus ATCC 14579],	AB11	AB11$gi|30019952|ref|NP_831583.1|	38	AB11$3225		0	147	M	1	307
3224	817.366	2449.08	2449.07	0.870533	1	32.34	32.34	46	66	K	AYNDYEEYSLGPEGLKDAMER	T		1	1859.75	AB11.3934.3934.3.dta	3	gi|30019952|ref|NP_831583.1|	non-hemolytic enterotoxin lytic component L1 [Bacillus cereus ATCC 14579],	AB11	AB11$gi|30019952|ref|NP_831583.1|	38	AB11$3224		0	147	M	1	308
2458	946.975	1891.94	1891.93	2.20568	0	64.51	64.51	250	268	K	VWVEGYGEAIAGDTGGAIK	G		2	1860.46	AB11.3936.3936.2.dta	2	gi|30023271|ref|NP_834902.1|	enterotoxin / cell-wall binding protein [Bacillus cereus ATCC 14579],	AB11	AB11$gi|30023271|ref|NP_834902.1|	37	AB11$2458		0	147		0	308
2582	979.979	1957.94	1957.94	1.16142	0	49.14	49.14	517	533	K	TSSPQPGDLIYFQNTYK	S		1	1861.34	AB11.3938.3938.2.dta	2	gi|30023266|ref|NP_834897.1|	N-acetylmuramoyl-L-alanine amidase [Bacillus cereus ATCC 14579],	AB11	AB11$gi|30023266|ref|NP_834897.1|	41	AB11$2582		0	147		0	308
2581	979.979	1957.94	1957.94	0.854979	0	46.6	46.6	517	533	K	TSSPQPGDLIYFQNTYK	S		1	1862.93	AB11.3942.3942.2.dta	2	gi|30023266|ref|NP_834897.1|	N-acetylmuramoyl-L-alanine amidase [Bacillus cereus ATCC 14579],	AB11	AB11$gi|30023266|ref|NP_834897.1|	41	AB11$2581		0	147		0	308
2457	946.974	1891.93	1891.93	1.29656	0	92.12	92.12	250	268	K	VWVEGYGEAIAGDTGGAIK	G		2	1863.3	AB11.3943.3943.2.dta	2	gi|30023271|ref|NP_834902.1|	enterotoxin / cell-wall binding protein [Bacillus cereus ATCC 14579],	AB11	AB11$gi|30023271|ref|NP_834902.1|	37	AB11$2457		0	147		0	308
2456	631.651	1891.93	1891.93	0.553403	0	30.83	30.83	250	268	K	VWVEGYGEAIAGDTGGAIK	G		2	1864.58	AB11.3946.3946.3.dta	3	gi|30023271|ref|NP_834902.1|	enterotoxin / cell-wall binding protein [Bacillus cereus ATCC 14579],	AB11	AB11$gi|30023271|ref|NP_834902.1|	37	AB11$2456		0	147		0	308
2515	961.978	1921.94	1921.94	-0.846019	0	72.5	72.5	450	468	K	VWVEGYGEAIAGDTGSAIK	G		1	1864.96	AB11.3947.3947.2.dta	2	gi|30021068|ref|NP_832699.1|	enterotoxin / cell-wall binding protein [Bacillus cereus ATCC 14579],	AB11	AB11$gi|30021068|ref|NP_832699.1|	8	AB11$2515		0	147		0	308
470	524.313	1046.61	1046.61	-0.280906	0	50.35	50.35	376	384	K	TPFTVLLTR	N		1	1865.34	AB11.3948.3948.2.dta	2	gi|30019057|ref|NP_830688.1|	S-layer protein / N-acetylmuramoyl-L-alanine amidase [Bacillus cereus ATCC 14579],	AB11	AB11$gi|30019057|ref|NP_830688.1|	12	AB11$470		0	147		0	308
2455	631.651	1891.93	1891.93	0.363121	0	46.71	46.71	250	268	K	VWVEGYGEAIAGDTGGAIK	G		2	1866.19	AB11.3950.3950.3.dta	3	gi|30023271|ref|NP_834902.1|	enterotoxin / cell-wall binding protein [Bacillus cereus ATCC 14579],	AB11	AB11$gi|30023271|ref|NP_834902.1|	37	AB11$2455		0	147		0	308
2516	961.979	1921.94	1921.94	1.12074	0	77.06	77.06	450	468	K	VWVEGYGEAIAGDTGSAIK	G		1	1866.57	AB11.3951.3951.2.dta	2	gi|30021068|ref|NP_832699.1|	enterotoxin / cell-wall binding protein [Bacillus cereus ATCC 14579],	AB11	AB11$gi|30021068|ref|NP_832699.1|	8	AB11$2516		0	147		0	308
471	524.314	1046.61	1046.61	0.655448	0	55.71	55.71	376	384	K	TPFTVLLTR	N		1	1866.95	AB11.3952.3952.2.dta	2	gi|30019057|ref|NP_830688.1|	S-layer protein / N-acetylmuramoyl-L-alanine amidase [Bacillus cereus ATCC 14579],	AB11	AB11$gi|30019057|ref|NP_830688.1|	12	AB11$471		0	147		0	308
1710	764.395	1526.78	1526.77	1.53592	0	50.45	50.45	96	108	K	DTYYVTANVLNVR	A		1	1867.79	AB11.3954.3954.2.dta	2	gi|30018972|ref|NP_830603.1|	enterotoxin / cell-wall binding protein [Bacillus cereus ATCC 14579],	AB11	AB11$gi|30018972|ref|NP_830603.1|	57	AB11$1710		0	147		0	308
2579	653.655	1957.94	1957.94	0.473967	0	22	22	517	533	K	TSSPQPGDLIYFQNTYK	S		1	1868.15	AB11.3955.3955.3.dta	3	gi|30023266|ref|NP_834897.1|	N-acetylmuramoyl-L-alanine amidase [Bacillus cereus ATCC 14579],	AB11	AB11$gi|30023266|ref|NP_834897.1|	41	AB11$2579		0	147		0	308
1709	764.395	1526.77	1526.77	1.20843	0	60.62	60.62	96	108	K	DTYYVTANVLNVR	A		1	1869.35	AB11.3958.3958.2.dta	2	gi|30018972|ref|NP_830603.1|	enterotoxin / cell-wall binding protein [Bacillus cereus ATCC 14579],	AB11	AB11$gi|30018972|ref|NP_830603.1|	57	AB11$1709		0	147		0	308
2580	653.655	1957.94	1957.94	0.5659	0	29.41	29.41	517	533	K	TSSPQPGDLIYFQNTYK	S		1	1870.1	AB11.3960.3960.3.dta	3	gi|30023266|ref|NP_834897.1|	N-acetylmuramoyl-L-alanine amidase [Bacillus cereus ATCC 14579],	AB11	AB11$gi|30023266|ref|NP_834897.1|	41	AB11$2580		0	147		0	308
3292	861.095	2580.26	2580.26	1.8161	1	42.59	42.59	851	872	K	QDPQTSESYEEEKVLPFNTLVK	G		1	1871.36	AB11.3963.3963.3.dta	3	gi|30021271|ref|NP_832902.1|	collagenase [Bacillus cereus ATCC 14579],	AB11	AB11$gi|30021271|ref|NP_832902.1|	62	AB11$3292		0	147		0	308
1314	696.838	1391.66	1391.66	0.926231	0	43.32	43.32	391	402	K	TYTFDDGSIVFK	T		2	1871.74	AB11.3964.3964.2.dta	2	gi|30021271|ref|NP_832902.1|	collagenase [Bacillus cereus ATCC 14579],	AB11	AB11$gi|30021271|ref|NP_832902.1|	62	AB11$1314		0	147		0	308
1313	696.838	1391.66	1391.66	0.394493	0	48.67	48.67	391	402	K	TYTFDDGSIVFK	T		2	1872.96	AB11.3967.3967.2.dta	2	gi|30021271|ref|NP_832902.1|	collagenase [Bacillus cereus ATCC 14579],	AB11	AB11$gi|30021271|ref|NP_832902.1|	62	AB11$1313		0	147		0	308
1143	668.362	1334.71	1334.71	0.421815	0	48.44	48.44	167	177	K	YAQQLIEELTK	L		1	1874.15	AB11.3970.3970.2.dta	2	gi|30021214|ref|NP_832845.1|	hemolysin BL binding component precursor [Bacillus cereus ATCC 14579],	AB11	AB11$gi|30021214|ref|NP_832845.1|	61	AB11$1143		0	147		0	308
1142	668.362	1334.71	1334.71	0.242	0	57.19	57.19	167	177	K	YAQQLIEELTK	L		1	1875.69	AB11.3974.3974.2.dta	2	gi|30021214|ref|NP_832845.1|	hemolysin BL binding component precursor [Bacillus cereus ATCC 14579],	AB11	AB11$gi|30021214|ref|NP_832845.1|	61	AB11$1142		0	147		0	308
1707	509.931	1526.77	1526.77	-0.95692	0	31.7	31.7	96	108	K	DTYYVTANVLNVR	A		1	1876.39	AB11.3976.3976.3.dta	3	gi|30018972|ref|NP_830603.1|	enterotoxin / cell-wall binding protein [Bacillus cereus ATCC 14579],	AB11	AB11$gi|30018972|ref|NP_830603.1|	57	AB11$1707		0	147		0	308
1708	509.932	1526.77	1526.77	0.123791	0	43.13	43.13	96	108	K	DTYYVTANVLNVR	A		1	1877.26	AB11.3978.3978.3.dta	3	gi|30018972|ref|NP_830603.1|	enterotoxin / cell-wall binding protein [Bacillus cereus ATCC 14579],	AB11	AB11$gi|30018972|ref|NP_830603.1|	57	AB11$1708		0	147		0	308
740	578.324	1154.63	1154.63	0.621842	0	34.92	34.92	257	266	K	LGWLEPELAK	L		1	1877.62	AB11.3979.3979.2.dta	2	gi|30021213|ref|NP_832844.1|	hemolysin BL binding component precursor [Bacillus cereus ATCC 14579],	AB11	AB11$gi|30021213|ref|NP_832844.1|	23	AB11$740		0	147		0	308
2757	1019.96	2037.91	2037.91	1.51675	0	25.29	25.29	92	109	R	LICDIYNADGTPFDGDPR	N		1	1877.96	AB11.3980.3980.2.dta	2	gi|XX|ref|AE016877_ATCC14579_4_pos3670539@3669373|	Glutamine synthetase, type I,	AB11	AB11$gi|XX|ref|AE016877_ATCC14579_4_pos3670539@3669373|	3	AB11$2757		0	147		0	308
739	578.324	1154.63	1154.63	0.206126	0	35.9	35.9	257	266	K	LGWLEPELAK	L		1	1878.84	AB11.3982.3982.2.dta	2	gi|30021213|ref|NP_832844.1|	hemolysin BL binding component precursor [Bacillus cereus ATCC 14579],	AB11	AB11$gi|30021213|ref|NP_832844.1|	23	AB11$739		0	147		0	308
3309	871.457	2611.35	2611.35	1.92812	0	26.98	26.98	126	150	K	NVPTVEGQGTQVIISSANSVQDIQK	N		1	1880.45	AB11.3986.3986.3.dta	3	gi|30022444|ref|NP_834075.1|	ferrichrome-binding protein [Bacillus cereus ATCC 14579],	AB11	AB11$gi|30022444|ref|NP_834075.1|	5	AB11$3309		0	147		0	308
2758	1019.96	2037.91	2037.91	1.63452	0	36.27	36.27	92	109	R	LICDIYNADGTPFDGDPR	N		1	1883.98	AB11.3995.3995.2.dta	2	gi|XX|ref|AE016877_ATCC14579_4_pos3670539@3669373|	Glutamine synthetase, type I,	AB11	AB11$gi|XX|ref|AE016877_ATCC14579_4_pos3670539@3669373|	3	AB11$2758		0	147		0	308
1685	505.276	1512.81	1512.8	0.681516	0	20.6	20.6	87	99	K	DVYHVTANLLNVR	T		1	1884.86	AB11.3997.3997.3.dta	3	gi|30021068|ref|NP_832699.1|	enterotoxin / cell-wall binding protein [Bacillus cereus ATCC 14579],	AB11	AB11$gi|30021068|ref|NP_832699.1|	8	AB11$1685		0	147		0	308
483	527.319	1052.62	1052.62	0.411353	0	16.19	16.19	260	268	K	LEPLLAELR	Q		1	1889.32	AB11.4008.4008.2.dta	2	gi|30021214|ref|NP_832845.1|	hemolysin BL binding component precursor [Bacillus cereus ATCC 14579],	AB11	AB11$gi|30021214|ref|NP_832845.1|	61	AB11$483		0	147		0	308
2006	838.947	1675.88	1675.88	0.811515	0	15.32	15.32	310	324	K	VQLVGDDLFVTNTQK	L		1	1890	AB11.4010.4010.2.dta	2	gi|30023172|ref|NP_834803.1|	phosphopyruvate hydratase [Bacillus cereus ATCC 14579],	AB11	AB11$gi|30023172|ref|NP_834803.1|	11	AB11$2006		0	147		0	308
484	527.319	1052.62	1052.62	0.525354	0	44.63	44.63	260	268	K	LEPLLAELR	Q		1	1891.23	AB11.4013.4013.2.dta	2	gi|30021214|ref|NP_832845.1|	hemolysin BL binding component precursor [Bacillus cereus ATCC 14579],	AB11	AB11$gi|30021214|ref|NP_832845.1|	61	AB11$484		0	147		0	308
2761	680.998	2039.97	2039.97	0.364711	1	15.36	15.36	223	239	K	QDYAGIVNDNTKDWFVR	A		1	1891.56	AB11.4014.4014.3.dta	3	gi|30018852|ref|NP_830483.1|	phospholipase C [Bacillus cereus ATCC 14579],	AB11	AB11$gi|30018852|ref|NP_830483.1|	14	AB11$2761		0	147		0	308
2807	688.33	2061.97	2061.97	-0.350151	0	26.2	26.2	396	412	R	FLTLTNHYPFTYDDSTK	L		1	1894.01	AB11.4020.4020.3.dta	3	gi|30023264|ref|NP_834895.1|	phosphoglycerol transferase [Bacillus cereus ATCC 14579],	AB11	AB11$gi|30023264|ref|NP_834895.1|	24	AB11$2807		0	147		0	308
1684	505.276	1512.8	1512.8	-0.111713	0	20.57	20.57	87	99	K	DVYHVTANLLNVR	T		1	1894.39	AB11.4021.4021.3.dta	3	gi|30021068|ref|NP_832699.1|	enterotoxin / cell-wall binding protein [Bacillus cereus ATCC 14579],	AB11	AB11$gi|30021068|ref|NP_832699.1|	8	AB11$1684		0	147		0	308
2808	688.33	2061.97	2061.97	-0.17556	0	22.55	22.55	396	412	R	FLTLTNHYPFTYDDSTK	L		1	1895.63	AB11.4024.4024.3.dta	3	gi|30023264|ref|NP_834895.1|	phosphoglycerol transferase [Bacillus cereus ATCC 14579],	AB11	AB11$gi|30023264|ref|NP_834895.1|	24	AB11$2808		0	147		0	308
2664	996.489	1990.96	1990.96	0.3541	0	61.96	61.96	292	310	R	SNVSYGLSGSPGNYTFTLK	I		1	1896.01	AB11.4025.4025.2.dta	2	gi|30019146|ref|NP_830777.1|	S-layer-like domain-containing protein [Bacillus cereus ATCC 14579],	AB11	AB11$gi|30019146|ref|NP_830777.1|	29	AB11$2664		0	147		0	308
2665	996.491	1990.97	1990.96	1.51936	0	67.18	67.18	292	310	R	SNVSYGLSGSPGNYTFTLK	I		1	1897.22	AB11.4028.4028.2.dta	2	gi|30019146|ref|NP_830777.1|	S-layer-like domain-containing protein [Bacillus cereus ATCC 14579],	AB11	AB11$gi|30019146|ref|NP_830777.1|	29	AB11$2665		0	147		0	308
2264	603.988	1808.94	1808.94	0.209515	1	45.15	45.15	323	338	K	TFGVFAEVNKLTAEQR	A		1	1897.6	AB11.4029.4029.3.dta	3	gi|30021216|ref|NP_832847.1|	hemolysin BL lytic component L2 [Bacillus cereus ATCC 14579],	AB11	AB11$gi|30021216|ref|NP_832847.1|	119	AB11$2264		0	147		0	308
2265	603.988	1808.94	1808.94	0.806549	1	26.07	26.07	323	338	K	TFGVFAEVNKLTAEQR	A		1	1898.85	AB11.4032.4032.3.dta	3	gi|30021216|ref|NP_832847.1|	hemolysin BL lytic component L2 [Bacillus cereus ATCC 14579],	AB11	AB11$gi|30021216|ref|NP_832847.1|	119	AB11$2265		0	147		0	308
3150	787.404	2359.19	2359.19	0.72525	0	47.56	47.56	248	269	K	ILNEAGISMLSQANQTPQMVSK	L		2	1899.23	AB11.4033.4033.3.dta	3	gi|30019803|ref|NP_831434.1|	flagellin [Bacillus cereus ATCC 14579],	AB11	AB11$gi|30019803|ref|NP_831434.1|	46	AB11$3150		0	147	MM	2	310
3151	787.404	2359.19	2359.19	1.41193	0	47.33	47.33	248	269	K	ILNEAGISMLSQANQTPQMVSK	L		2	1900.48	AB11.4036.4036.3.dta	3	gi|30019803|ref|NP_831434.1|	flagellin [Bacillus cereus ATCC 14579],	AB11	AB11$gi|30019803|ref|NP_831434.1|	46	AB11$3151		0	147	MM	2	312
2259	903.441	1804.87	1804.86	2.89717	0	47.99	47.99	437	451	R	VTYSYFNLSDEQIAR	N		1	1900.86	AB11.4037.4037.2.dta	2	gi|30019146|ref|NP_830777.1|	S-layer-like domain-containing protein [Bacillus cereus ATCC 14579],	AB11	AB11$gi|30019146|ref|NP_830777.1|	29	AB11$2259		0	147		0	312
3152	1180.6	2359.19	2359.19	1.68575	0	61.89	61.89	248	269	K	ILNEAGISMLSQANQTPQMVSK	L		2	1902.11	AB11.4040.4040.2.dta	2	gi|30019803|ref|NP_831434.1|	flagellin [Bacillus cereus ATCC 14579],	AB11	AB11$gi|30019803|ref|NP_831434.1|	46	AB11$3152		0	147	MM	2	314
2258	903.44	1804.87	1804.86	1.4677	0	58.68	58.68	437	451	R	VTYSYFNLSDEQIAR	N		1	1902.49	AB11.4041.4041.2.dta	2	gi|30019146|ref|NP_830777.1|	S-layer-like domain-containing protein [Bacillus cereus ATCC 14579],	AB11	AB11$gi|30019146|ref|NP_830777.1|	29	AB11$2258		0	147		0	314
3153	1180.6	2359.19	2359.19	2.92346	0	46.21	46.21	248	269	K	ILNEAGISMLSQANQTPQMVSK	L		2	1903.75	AB11.4044.4044.2.dta	2	gi|30019803|ref|NP_831434.1|	flagellin [Bacillus cereus ATCC 14579],	AB11	AB11$gi|30019803|ref|NP_831434.1|	46	AB11$3153		0	147	MM	2	316
2815	1034.03	2066.04	2066.04	3.94379	0	37.32	37.32	403	423	R	AAVEEGIVAGGGTSLMNVYTK	V		1	1904.13	AB11.4045.4045.2.dta	2	gi|30018515|ref|NP_830146.1|	chaperonin GroEL [Bacillus cereus ATCC 14579],	AB11	AB11$gi|30018515|ref|NP_830146.1|	13	AB11$2815		0	147	M	1	317
780	587.834	1173.65	1173.65	-0.413239	0	20.36	20.36	276	285	K	VIWVFPNATK	I		1	1905.74	AB11.4049.4049.2.dta	2	gi|30019042|ref|NP_830673.1|	collagen adhesion protein [Bacillus cereus ATCC 14579],	AB11	AB11$gi|30019042|ref|NP_830673.1|	3	AB11$780		0	147		0	317
2814	1034.03	2066.04	2066.04	3.35328	0	48.46	48.46	403	423	R	AAVEEGIVAGGGTSLMNVYTK	V		1	1906.93	AB11.4052.4052.2.dta	2	gi|30018515|ref|NP_830146.1|	chaperonin GroEL [Bacillus cereus ATCC 14579],	AB11	AB11$gi|30018515|ref|NP_830146.1|	13	AB11$2814		0	147	M	1	318
2266	905.479	1808.94	1808.94	0.815394	1	69.31	69.31	323	338	K	TFGVFAEVNKLTAEQR	A		1	1908.2	AB11.4055.4055.2.dta	2	gi|30021216|ref|NP_832847.1|	hemolysin BL lytic component L2 [Bacillus cereus ATCC 14579],	AB11	AB11$gi|30021216|ref|NP_832847.1|	119	AB11$2266		0	147		0	318
2263	905.478	1808.94	1808.94	-0.257056	1	59	59	323	338	K	TFGVFAEVNKLTAEQR	A		1	1910.62	AB11.4061.4061.2.dta	2	gi|30021216|ref|NP_832847.1|	hemolysin BL lytic component L2 [Bacillus cereus ATCC 14579],	AB11	AB11$gi|30021216|ref|NP_832847.1|	119	AB11$2263		0	147		0	318
2938	729.039	2184.1	2184.1	0.325535	1	28.21	28.21	58	76	K	SKQYEEPVSVYIDSLSNVK	V		1	1911.87	AB11.4064.4064.3.dta	3	gi|30021340|ref|NP_832971.1|	F0F1 ATP synthase subunit alpha [Bacillus cereus ATCC 14579],	AB11	AB11$gi|30021340|ref|NP_832971.1|	16	AB11$2938		0	147		0	318
3294	862.787	2585.34	2585.34	0.814594	1	26.99	26.99	70	93	K	TMIKQPNVNLSNIDLGSEGGELLK	N	Oxidation (M) [2]	1	1912.25	AB11.4065.4065.3.dta	3	gi|30021215|ref|NP_832846.1|	hemolysin BL lytic component L1 [Bacillus cereus ATCC 14579],	AB11	AB11$gi|30021215|ref|NP_832846.1|	59	AB11$3294	M	1	148	M	1	319
2939	729.04	2184.1	2184.1	1.081	1	41.93	41.93	58	76	K	SKQYEEPVSVYIDSLSNVK	V		1	1913.89	AB11.4069.4069.3.dta	3	gi|30021340|ref|NP_832971.1|	F0F1 ATP synthase subunit alpha [Bacillus cereus ATCC 14579],	AB11	AB11$gi|30021340|ref|NP_832971.1|	16	AB11$2939		0	148		0	319
3295	862.787	2585.34	2585.34	1.02346	1	59.58	59.58	70	93	K	TMIKQPNVNLSNIDLGSEGGELLK	N	Oxidation (M) [2]	1	1915.08	AB11.4072.4072.3.dta	3	gi|30021215|ref|NP_832846.1|	hemolysin BL lytic component L1 [Bacillus cereus ATCC 14579],	AB11	AB11$gi|30021215|ref|NP_832846.1|	59	AB11$3295	M	1	149	M	1	320
2408	621.652	1861.94	1861.94	-0.0461885	1	35.11	35.11	442	458	K	DKGNWIMGDTLGGLTIR	D	Oxidation (M) [7]	1	1917.04	AB11.4077.4077.3.dta	3	gi|30023381|ref|NP_835012.1|	bacillolysin [Bacillus cereus ATCC 14579],	AB11	AB11$gi|30023381|ref|NP_835012.1|	43	AB11$2408	M	1	150	M	1	321
2409	621.653	1861.94	1861.94	0.0665974	1	41.7	41.7	442	458	K	DKGNWIMGDTLGGLTIR	D	Oxidation (M) [7]	1	1918.32	AB11.4080.4080.3.dta	3	gi|30023381|ref|NP_835012.1|	bacillolysin [Bacillus cereus ATCC 14579],	AB11	AB11$gi|30023381|ref|NP_835012.1|	43	AB11$2409	M	1	151	M	1	322
2635	988.518	1975.02	1975.02	2.53213	0	49.52	49.52	143	160	R	VYAGQTLNVIGQENGWVK	I		1	1918.69	AB11.4081.4081.2.dta	2	gi|30023266|ref|NP_834897.1|	N-acetylmuramoyl-L-alanine amidase [Bacillus cereus ATCC 14579],	AB11	AB11$gi|30023266|ref|NP_834897.1|	41	AB11$2635		0	151		0	322
846	602.337	1202.66	1202.66	0.738365	0	56.78	56.78	170	179	K	ALIEELMQLK	N	Oxidation (M) [7]	1	1919.95	AB11.4084.4084.2.dta	2	gi|30021213|ref|NP_832844.1|	hemolysin BL binding component precursor [Bacillus cereus ATCC 14579],	AB11	AB11$gi|30021213|ref|NP_832844.1|	23	AB11$846	M	1	152	M	1	323
1294	693.865	1385.72	1385.72	0.375979	0	65.96	65.96	188	200	K	ALDTAIQELADAR	A		1	1920.67	AB11.4086.4086.2.dta	2	gi|30019805|ref|NP_831436.1|	flagellin [Bacillus cereus ATCC 14579],	AB11	AB11$gi|30019805|ref|NP_831436.1|	13	AB11$1294		0	152		0	323
845	602.337	1202.66	1202.66	0.738365	0	57.02	57.02	170	179	K	ALIEELMQLK	N	Oxidation (M) [7]	1	1921.53	AB11.4088.4088.2.dta	2	gi|30021213|ref|NP_832844.1|	hemolysin BL binding component precursor [Bacillus cereus ATCC 14579],	AB11	AB11$gi|30021213|ref|NP_832844.1|	23	AB11$845	M	1	153	M	1	324
1295	693.865	1385.72	1385.72	0.549175	0	69.45	69.45	188	200	K	ALDTAIQELADAR	A		1	1921.87	AB11.4089.4089.2.dta	2	gi|30019805|ref|NP_831436.1|	flagellin [Bacillus cereus ATCC 14579],	AB11	AB11$gi|30019805|ref|NP_831436.1|	13	AB11$1295		0	153		0	324
3015	749.073	2244.2	2244.2	0.876038	2	26.56	26.56	146	166	K	DKAGLKEGINDLITTINTNSK	E		1	1923.47	AB11.4093.4093.3.dta	3	gi|30021215|ref|NP_832846.1|	hemolysin BL lytic component L1 [Bacillus cereus ATCC 14579],	AB11	AB11$gi|30021215|ref|NP_832846.1|	59	AB11$3015		0	153		0	324
3014	562.056	2244.2	2244.2	0.280724	2	23.12	23.12	146	166	K	DKAGLKEGINDLITTINTNSK	E		1	1923.86	AB11.4094.4094.4.dta	4	gi|30021215|ref|NP_832846.1|	hemolysin BL lytic component L1 [Bacillus cereus ATCC 14579],	AB11	AB11$gi|30021215|ref|NP_832846.1|	59	AB11$3014		0	153		0	324
1516	729.414	1456.81	1456.81	0.516881	0	62.55	62.55	434	446	K	LESQLALLDSQLK	T		1	1925.11	AB11.4097.4097.2.dta	2	gi|30019785|ref|NP_831416.1|	flagellar capping protein [Bacillus cereus ATCC 14579],	AB11	AB11$gi|30019785|ref|NP_831416.1|	20	AB11$1516		0	153		0	324
1515	729.414	1456.81	1456.81	0.352138	0	66.91	66.91	434	446	K	LESQLALLDSQLK	T		1	1926.34	AB11.4100.4100.2.dta	2	gi|30019785|ref|NP_831416.1|	flagellar capping protein [Bacillus cereus ATCC 14579],	AB11	AB11$gi|30019785|ref|NP_831416.1|	20	AB11$1515		0	153		0	324
3016	749.073	2244.2	2244.2	1.03645	2	25.56	25.56	146	166	K	DKAGLKEGINDLITTINTNSK	E		1	1931.93	AB11.4114.4114.3.dta	3	gi|30021215|ref|NP_832846.1|	hemolysin BL lytic component L1 [Bacillus cereus ATCC 14579],	AB11	AB11$gi|30021215|ref|NP_832846.1|	59	AB11$3016		0	153		0	324
2481	953.501	1904.99	1904.98	1.40054	0	92.48	92.48	383	402	K	TVNVEGYGVAIAADTGGAIK	G		1	1935.15	AB11.4122.4122.2.dta	2	gi|30018861|ref|NP_830492.1|	cell wall-binding protein [Bacillus cereus ATCC 14579],	AB11	AB11$gi|30018861|ref|NP_830492.1|	32	AB11$2481		0	153		0	324
2482	953.502	1904.99	1904.98	2.17745	0	98.1	98.1	383	402	K	TVNVEGYGVAIAADTGGAIK	G		1	1936	AB11.4124.4124.2.dta	2	gi|30018861|ref|NP_830492.1|	cell wall-binding protein [Bacillus cereus ATCC 14579],	AB11	AB11$gi|30018861|ref|NP_830492.1|	32	AB11$2482		0	153		0	324
2736	1016.51	2031	2030.99	1.67898	0	57.26	57.26	494	510	K	LNYLGNEYIANNYTELK	N		1	1936.38	AB11.4125.4125.2.dta	2	gi|30019146|ref|NP_830777.1|	S-layer-like domain-containing protein [Bacillus cereus ATCC 14579],	AB11	AB11$gi|30019146|ref|NP_830777.1|	29	AB11$2736		0	153		0	324
2737	1016.51	2031	2030.99	2.10242	0	82.65	82.65	494	510	K	LNYLGNEYIANNYTELK	N		1	1937.63	AB11.4128.4128.2.dta	2	gi|30019146|ref|NP_830777.1|	S-layer-like domain-containing protein [Bacillus cereus ATCC 14579],	AB11	AB11$gi|30019146|ref|NP_830777.1|	29	AB11$2737		0	153		0	324
2933	1088.04	2174.07	2174.07	2.09607	0	66.02	66.02	370	391	R	SGETEDATIADIAVATNAGQIK	T		1	1938	AB11.4129.4129.2.dta	2	gi|30023172|ref|NP_834803.1|	phosphopyruvate hydratase [Bacillus cereus ATCC 14579],	AB11	AB11$gi|30023172|ref|NP_834803.1|	11	AB11$2933		0	153		0	324
2479	636.002	1904.98	1904.98	-0.0829403	0	39.85	39.85	383	402	K	TVNVEGYGVAIAADTGGAIK	G		1	1938.38	AB11.4130.4130.3.dta	3	gi|30018861|ref|NP_830492.1|	cell wall-binding protein [Bacillus cereus ATCC 14579],	AB11	AB11$gi|30018861|ref|NP_830492.1|	32	AB11$2479		0	153		0	324
1144	668.362	1334.71	1334.71	0.60163	0	45.8	45.8	167	177	K	YAQQLIEELTK	L		1	1939.26	AB11.4132.4132.2.dta	2	gi|30021214|ref|NP_832845.1|	hemolysin BL binding component precursor [Bacillus cereus ATCC 14579],	AB11	AB11$gi|30021214|ref|NP_832845.1|	61	AB11$1144		0	153		0	324
2932	1088.04	2174.07	2174.07	1.41532	0	59.67	59.67	370	391	R	SGETEDATIADIAVATNAGQIK	T		1	1939.96	AB11.4134.4134.2.dta	2	gi|30023172|ref|NP_834803.1|	phosphopyruvate hydratase [Bacillus cereus ATCC 14579],	AB11	AB11$gi|30023172|ref|NP_834803.1|	11	AB11$2932		0	153		0	324
828	598.837	1195.66	1195.66	0.115417	0	43.44	43.44	99	109	K	ATFFLIGSNVK	A		1	1941.17	AB11.4137.4137.2.dta	2	gi|30021046|ref|NP_832677.1|	peptidoglycan N-acetylglucosamine deacetylase [Bacillus cereus ATCC 14579],	AB11	AB11$gi|30021046|ref|NP_832677.1|	2	AB11$828		0	153		0	324
2229	897.476	1792.94	1792.94	1.11214	0	43.82	43.82	290	307	K	GYGVVGSVFAPNAVVETK	G		1	1941.51	AB11.4138.4138.2.dta	2	gi|30019042|ref|NP_830673.1|	collagen adhesion protein [Bacillus cereus ATCC 14579],	AB11	AB11$gi|30019042|ref|NP_830673.1|	3	AB11$2229		0	153		0	324
1145	668.362	1334.71	1334.71	0.886336	0	44.56	44.56	167	177	K	YAQQLIEELTK	L		1	1942.38	AB11.4140.4140.2.dta	2	gi|30021214|ref|NP_832845.1|	hemolysin BL binding component precursor [Bacillus cereus ATCC 14579],	AB11	AB11$gi|30021214|ref|NP_832845.1|	61	AB11$1145		0	153		0	324
2480	636.002	1904.99	1904.98	0.594231	0	44.15	44.15	383	402	K	TVNVEGYGVAIAADTGGAIK	G		1	1942.73	AB11.4141.4141.3.dta	3	gi|30018861|ref|NP_830492.1|	cell wall-binding protein [Bacillus cereus ATCC 14579],	AB11	AB11$gi|30018861|ref|NP_830492.1|	32	AB11$2480		0	153		0	324
829	598.838	1195.66	1195.66	0.316143	0	56.2	56.2	99	109	K	ATFFLIGSNVK	A		1	1943.11	AB11.4142.4142.2.dta	2	gi|30021046|ref|NP_832677.1|	peptidoglycan N-acetylglucosamine deacetylase [Bacillus cereus ATCC 14579],	AB11	AB11$gi|30021046|ref|NP_832677.1|	2	AB11$829		0	153		0	324
2230	897.477	1792.94	1792.94	1.85952	0	40.65	40.65	290	307	K	GYGVVGSVFAPNAVVETK	G		1	1943.95	AB11.4144.4144.2.dta	2	gi|30019042|ref|NP_830673.1|	collagen adhesion protein [Bacillus cereus ATCC 14579],	AB11	AB11$gi|30019042|ref|NP_830673.1|	3	AB11$2230		0	153		0	324
302	457.781	913.548	913.548	-0.101801	0	31.93	31.93	175	182	K	DLEILAIK	S		1	1944.31	AB11.4145.4145.2.dta	2	gi|30022353|ref|NP_833984.1|	penicillin-binding protein [Bacillus cereus ATCC 14579],	AB11	AB11$gi|30022353|ref|NP_833984.1|	5	AB11$302		0	153		0	324
303	457.782	913.549	913.548	0.160911	0	38.76	38.76	175	182	K	DLEILAIK	S		1	1945.89	AB11.4149.4149.2.dta	2	gi|30022353|ref|NP_833984.1|	penicillin-binding protein [Bacillus cereus ATCC 14579],	AB11	AB11$gi|30022353|ref|NP_833984.1|	5	AB11$303		0	153		0	324
469	524.291	1046.57	1046.57	0.173902	0	16.83	16.83	185	193	R	MTLEEILAK	M		1	1947.8	AB11.4154.4154.2.dta	2	gi|30018584|ref|NP_830215.1|	Alkyl hydroperoxide reductase subunit F [Bacillus cereus ATCC 14579],	AB11	AB11$gi|30018584|ref|NP_830215.1|	1	AB11$469		0	153	M	1	325
1720	510.625	1528.85	1528.85	0.0117735	1	31.5	29.5433	26	38	K	KLVDLELQALEMK	K		1	1949.39	AB11.4158.4158.3.dta	3	gi|30019785|ref|NP_831416.1|	flagellar capping protein [Bacillus cereus ATCC 14579],	AB11	AB11$gi|30019785|ref|NP_831416.1|	20	AB11$1720		0	153	M	1	326
2539	648.36	1942.06	1942.06	0.226564	0	26.51	26.51	137	154	K	TAYVHVPFLTGTAPVIEK	Q		1	1953.44	AB11.4168.4168.3.dta	3	gi|30023271|ref|NP_834902.1|	enterotoxin / cell-wall binding protein [Bacillus cereus ATCC 14579],	AB11	AB11$gi|30023271|ref|NP_834902.1|	37	AB11$2539		0	153		0	326
2540	648.36	1942.06	1942.06	0.597305	0	27.74	27.74	137	154	K	TAYVHVPFLTGTAPVIEK	Q		1	1955.01	AB11.4172.4172.3.dta	3	gi|30023271|ref|NP_834902.1|	enterotoxin / cell-wall binding protein [Bacillus cereus ATCC 14579],	AB11	AB11$gi|30023271|ref|NP_834902.1|	37	AB11$2540		0	153		0	326
1907	810.927	1619.84	1619.83	2.69287	0	15.58	15.58	335	348	K	GLEVITQAMNLYPR	L	Oxidation (M) [9]	1	1955.39	AB11.4173.4173.2.dta	2	gi|30021271|ref|NP_832902.1|	collagenase [Bacillus cereus ATCC 14579],	AB11	AB11$gi|30021271|ref|NP_832902.1|	62	AB11$1907	M	1	154	M	1	327
1354	704.925	1407.83	1407.83	0.865159	0	60.85	60.85	371	384	K	LIAVDPSVIPLGSK	V		1	1957.56	AB11.4178.4178.2.dta	2	gi|30018972|ref|NP_830603.1|	enterotoxin / cell-wall binding protein [Bacillus cereus ATCC 14579],	AB11	AB11$gi|30018972|ref|NP_830603.1|	57	AB11$1354		0	154		0	327
2574	653.038	1956.09	1956.09	1.01989	0	18.81	18.81	301	319	K	ITGQVTTAQLEVAGLTNIK	T		1	1958.77	AB11.4181.4181.3.dta	3	gi|30019952|ref|NP_831583.1|	non-hemolytic enterotoxin lytic component L1 [Bacillus cereus ATCC 14579],	AB11	AB11$gi|30019952|ref|NP_831583.1|	38	AB11$2574		0	154		0	327
1352	704.925	1407.83	1407.83	0.609447	0	43.82	43.82	371	384	K	LIAVDPSVIPLGSK	V		1	1959.15	AB11.4182.4182.2.dta	2	gi|30018972|ref|NP_830603.1|	enterotoxin / cell-wall binding protein [Bacillus cereus ATCC 14579],	AB11	AB11$gi|30018972|ref|NP_830603.1|	57	AB11$1352		0	154		0	327
2575	979.054	1956.09	1956.09	1.77446	0	83.46	83.46	301	319	K	ITGQVTTAQLEVAGLTNIK	T		1	1960.39	AB11.4185.4185.2.dta	2	gi|30019952|ref|NP_831583.1|	non-hemolytic enterotoxin lytic component L1 [Bacillus cereus ATCC 14579],	AB11	AB11$gi|30019952|ref|NP_831583.1|	38	AB11$2575		0	154		0	327
2573	653.038	1956.09	1956.09	0.927872	0	32.01	32.01	301	319	K	ITGQVTTAQLEVAGLTNIK	T		1	1960.76	AB11.4186.4186.3.dta	3	gi|30019952|ref|NP_831583.1|	non-hemolytic enterotoxin lytic component L1 [Bacillus cereus ATCC 14579],	AB11	AB11$gi|30019952|ref|NP_831583.1|	38	AB11$2573		0	154		0	327
2576	979.054	1956.09	1956.09	1.89715	0	85.54	85.54	301	319	K	ITGQVTTAQLEVAGLTNIK	T		1	1962.01	AB11.4189.4189.2.dta	2	gi|30019952|ref|NP_831583.1|	non-hemolytic enterotoxin lytic component L1 [Bacillus cereus ATCC 14579],	AB11	AB11$gi|30019952|ref|NP_831583.1|	38	AB11$2576		0	154		0	327
3319	876.06	2625.16	2625.15	1.34621	0	39.53	39.53	527	549	K	ANYELEAECDFVEVHAVTEDGTK	T		1	1962.73	AB11.4191.4191.3.dta	3	gi|30018848|ref|NP_830479.1|	immune inhibitor A precursor [Bacillus cereus ATCC 14579],	AB11	AB11$gi|30018848|ref|NP_830479.1|	30	AB11$3319		0	154		0	327
2411	931.987	1861.96	1861.96	1.34267	0	93.08	93.08	385	403	K	VWVEGYGVAIAGDTGGAIK	G		1	1963.96	AB11.4194.4194.2.dta	2	gi|30018972|ref|NP_830603.1|	enterotoxin / cell-wall binding protein [Bacillus cereus ATCC 14579],	AB11	AB11$gi|30018972|ref|NP_830603.1|	57	AB11$2411		0	154		0	327
3318	876.06	2625.16	2625.15	1.20907	0	44.25	44.25	527	549	K	ANYELEAECDFVEVHAVTEDGTK	T		1	1964.33	AB11.4195.4195.3.dta	3	gi|30018848|ref|NP_830479.1|	immune inhibitor A precursor [Bacillus cereus ATCC 14579],	AB11	AB11$gi|30018848|ref|NP_830479.1|	30	AB11$3318		0	154		0	327
2412	931.987	1861.96	1861.96	1.34267	0	112.8	112.8	385	403	K	VWVEGYGVAIAGDTGGAIK	G		1	1965.2	AB11.4197.4197.2.dta	2	gi|30018972|ref|NP_830603.1|	enterotoxin / cell-wall binding protein [Bacillus cereus ATCC 14579],	AB11	AB11$gi|30018972|ref|NP_830603.1|	57	AB11$2412		0	154		0	327
3145	1177.61	2353.2	2353.19	2.34065	0	36.74	36.74	92	114	K	ANPTISDAPIDNYPIPGASATLR	Y		1	1965.57	AB11.4198.4198.2.dta	2	gi|30019265|ref|NP_830896.1|	cytotoxin K [Bacillus cereus ATCC 14579],	AB11	AB11$gi|30019265|ref|NP_830896.1|	24	AB11$3145		0	154		0	327
2541	972.037	1942.06	1942.06	1.86194	0	23.74	23.74	137	154	K	TAYVHVPFLTGTAPVIEK	Q		1	1965.94	AB11.4199.4199.2.dta	2	gi|30023271|ref|NP_834902.1|	enterotoxin / cell-wall binding protein [Bacillus cereus ATCC 14579],	AB11	AB11$gi|30023271|ref|NP_834902.1|	37	AB11$2541		0	154		0	327
3144	1177.61	2353.2	2353.19	2.23866	0	55.29	55.29	92	114	K	ANPTISDAPIDNYPIPGASATLR	Y		1	1966.81	AB11.4201.4201.2.dta	2	gi|30019265|ref|NP_830896.1|	cytotoxin K [Bacillus cereus ATCC 14579],	AB11	AB11$gi|30019265|ref|NP_830896.1|	24	AB11$3144		0	154		0	327
2413	621.661	1861.96	1861.96	1.93023	0	51.18	51.18	385	403	K	VWVEGYGVAIAGDTGGAIK	G		1	1967.18	AB11.4202.4202.3.dta	3	gi|30018972|ref|NP_830603.1|	enterotoxin / cell-wall binding protein [Bacillus cereus ATCC 14579],	AB11	AB11$gi|30018972|ref|NP_830603.1|	57	AB11$2413		0	154		0	327
1678	756.415	1510.82	1510.81	0.692342	0	33.66	33.66	87	99	K	SIYYVTANVLNVR	A		1	1967.56	AB11.4203.4203.2.dta	2	gi|30023271|ref|NP_834902.1|	enterotoxin / cell-wall binding protein [Bacillus cereus ATCC 14579],	AB11	AB11$gi|30023271|ref|NP_834902.1|	37	AB11$1678		0	154		0	327
2410	621.66	1861.96	1861.96	1.04406	0	52.44	52.44	385	403	K	VWVEGYGVAIAGDTGGAIK	G		1	1968.43	AB11.4205.4205.3.dta	3	gi|30018972|ref|NP_830603.1|	enterotoxin / cell-wall binding protein [Bacillus cereus ATCC 14579],	AB11	AB11$gi|30018972|ref|NP_830603.1|	57	AB11$2410		0	154		0	327
1679	756.415	1510.82	1510.81	0.692342	0	50.03	50.03	87	99	K	SIYYVTANVLNVR	A		1	1968.81	AB11.4206.4206.2.dta	2	gi|30023271|ref|NP_834902.1|	enterotoxin / cell-wall binding protein [Bacillus cereus ATCC 14579],	AB11	AB11$gi|30023271|ref|NP_834902.1|	37	AB11$1679		0	154		0	327
3142	785.404	2353.19	2353.19	0.107089	0	31.67	31.67	92	114	K	ANPTISDAPIDNYPIPGASATLR	Y		1	1970.01	AB11.4209.4209.3.dta	3	gi|30019265|ref|NP_830896.1|	cytotoxin K [Bacillus cereus ATCC 14579],	AB11	AB11$gi|30019265|ref|NP_830896.1|	24	AB11$3142		0	154		0	327
2909	1080.04	2158.07	2158.06	4.96048	0	51.43	51.43	39	57	K	FYSLQTGGSSEQEPIFLQK	G		1	1970.75	AB11.4211.4211.2.dta	2	gi|30023390|ref|NP_835021.1|	hypothetical protein BC5360 [Bacillus cereus ATCC 14579],	AB11	AB11$gi|30023390|ref|NP_835021.1|	5	AB11$2909		0	154		0	327
3143	785.405	2353.19	2353.19	0.336564	0	53.62	53.62	92	114	K	ANPTISDAPIDNYPIPGASATLR	Y		1	1971.61	AB11.4213.4213.3.dta	3	gi|30019265|ref|NP_830896.1|	cytotoxin K [Bacillus cereus ATCC 14579],	AB11	AB11$gi|30019265|ref|NP_830896.1|	24	AB11$3143		0	154		0	327
2908	1080.04	2158.06	2158.06	2.57871	0	49.26	49.26	39	57	K	FYSLQTGGSSEQEPIFLQK	G		1	1972	AB11.4214.4214.2.dta	2	gi|30023390|ref|NP_835021.1|	hypothetical protein BC5360 [Bacillus cereus ATCC 14579],	AB11	AB11$gi|30023390|ref|NP_835021.1|	5	AB11$2908		0	154		0	327
1676	504.612	1510.81	1510.81	-0.741322	0	22.16	22.16	87	99	K	SIYYVTANVLNVR	A		1	1973.58	AB11.4218.4218.3.dta	3	gi|30023271|ref|NP_834902.1|	enterotoxin / cell-wall binding protein [Bacillus cereus ATCC 14579],	AB11	AB11$gi|30023271|ref|NP_834902.1|	37	AB11$1676		0	154		0	327
2029	848.897	1695.78	1695.78	1.07738	0	35.29	35.29	684	697	K	YESQFFNTFTVEGK	Y		1	1973.94	AB11.4219.4219.2.dta	2	gi|30021271|ref|NP_832902.1|	collagenase [Bacillus cereus ATCC 14579],	AB11	AB11$gi|30021271|ref|NP_832902.1|	62	AB11$2029		0	154		0	327
1851	801.415	1600.82	1600.81	1.0732	0	27.45	27.45	368	381	K	NPAYPISYTSTFLK	D		1	1974.79	AB11.4221.4221.2.dta	2	gi|30023138|ref|NP_834769.1|	perfringolysin O precursor [Bacillus cereus ATCC 14579],	AB11	AB11$gi|30023138|ref|NP_834769.1|	27	AB11$1851		0	154		0	327
1677	504.612	1510.81	1510.81	0.0529516	0	18.89	18.89	87	99	K	SIYYVTANVLNVR	A		1	1975.15	AB11.4222.4222.3.dta	3	gi|30023271|ref|NP_834902.1|	enterotoxin / cell-wall binding protein [Bacillus cereus ATCC 14579],	AB11	AB11$gi|30023271|ref|NP_834902.1|	37	AB11$1677		0	154		0	327
309	461.756	921.496	921.496	0.527403	0	36.36	36.36	322	328	K	LFTLDWK	N		1	1976.35	AB11.4225.4225.2.dta	2	gi|30019265|ref|NP_830896.1|	cytotoxin K [Bacillus cereus ATCC 14579],	AB11	AB11$gi|30019265|ref|NP_830896.1|	24	AB11$309		0	154		0	327
2028	848.897	1695.78	1695.78	0.853296	0	64.13	64.13	684	697	K	YESQFFNTFTVEGK	Y		1	1976.67	AB11.4226.4226.2.dta	2	gi|30021271|ref|NP_832902.1|	collagenase [Bacillus cereus ATCC 14579],	AB11	AB11$gi|30021271|ref|NP_832902.1|	62	AB11$2028		0	154		0	327
308	461.755	921.496	921.496	0.462292	0	25.58	25.58	322	328	K	LFTLDWK	N		1	1977.88	AB11.4229.4229.2.dta	2	gi|30019265|ref|NP_830896.1|	cytotoxin K [Bacillus cereus ATCC 14579],	AB11	AB11$gi|30019265|ref|NP_830896.1|	24	AB11$308		0	154		0	327
2907	720.36	2158.06	2158.06	0.620465	0	48.62	48.62	39	57	K	FYSLQTGGSSEQEPIFLQK	G		1	1978.21	AB11.4230.4230.3.dta	3	gi|30023390|ref|NP_835021.1|	hypothetical protein BC5360 [Bacillus cereus ATCC 14579],	AB11	AB11$gi|30023390|ref|NP_835021.1|	5	AB11$2907		0	154		0	327
2906	720.36	2158.06	2158.06	0.286832	0	27.86	27.86	39	57	K	FYSLQTGGSSEQEPIFLQK	G		1	1979.48	AB11.4233.4233.3.dta	3	gi|30023390|ref|NP_835021.1|	hypothetical protein BC5360 [Bacillus cereus ATCC 14579],	AB11	AB11$gi|30023390|ref|NP_835021.1|	5	AB11$2906		0	154		0	327
1004	636.844	1271.67	1271.67	1.04115	0	21.29	21.29	19	29	R	DLATDLIINER	I		1	1980.22	AB11.4235.4235.2.dta	2	gi|30018407|ref|NP_830038.1|	50S ribosomal protein L17 [Bacillus cereus ATCC 14579],	AB11	AB11$gi|30018407|ref|NP_830038.1|	2	AB11$1004		0	154		0	327
1003	636.844	1271.67	1271.67	0.758057	0	46.32	46.32	19	29	R	DLATDLIINER	I		1	1982.26	AB11.4240.4240.2.dta	2	gi|30018407|ref|NP_830038.1|	50S ribosomal protein L17 [Bacillus cereus ATCC 14579],	AB11	AB11$gi|30018407|ref|NP_830038.1|	2	AB11$1003		0	154		0	327
2703	1008.98	2015.95	2015.95	2.17367	0	57.71	57.71	116	134	K	NVDGSVDTIYTASMTLTGR	-	Oxidation (M) [14]	1	1983.79	AB11.4244.4244.2.dta	2	gi|XX|ref|AE016877_ATCC14579_6_pos1251766@1251290|	Hypothetical protein bcere0015_11440,	AB11	AB11$gi|XX|ref|AE016877_ATCC14579_6_pos1251766@1251290|	4	AB11$2703	M	1	155	M	1	328
2704	1008.98	2015.95	2015.95	2.48122	0	57.29	57.29	116	134	K	NVDGSVDTIYTASMTLTGR	-	Oxidation (M) [14]	1	1985.76	AB11.4249.4249.2.dta	2	gi|XX|ref|AE016877_ATCC14579_6_pos1251766@1251290|	Hypothetical protein bcere0015_11440,	AB11	AB11$gi|XX|ref|AE016877_ATCC14579_6_pos1251766@1251290|	4	AB11$2704	M	1	156	M	1	329
1924	816.927	1631.84	1631.84	1.44561	0	59.76	59.76	152	166	K	EGINDLITTINTNSK	E		1	1988.26	AB11.4255.4255.2.dta	2	gi|30021215|ref|NP_832846.1|	hemolysin BL lytic component L1 [Bacillus cereus ATCC 14579],	AB11	AB11$gi|30021215|ref|NP_832846.1|	59	AB11$1924		0	156		0	329
1968	828.939	1655.86	1655.86	0.682424	0	58.89	58.89	12	25	R	QQIWNLGNNIIDTK	K		1	1989	AB11.4257.4257.2.dta	2	gi|30019785|ref|NP_831416.1|	flagellar capping protein [Bacillus cereus ATCC 14579],	AB11	AB11$gi|30019785|ref|NP_831416.1|	20	AB11$1968		0	156		0	329
1923	816.926	1631.84	1631.84	0.918597	0	88.16	88.16	152	166	K	EGINDLITTINTNSK	E		1	1989.86	AB11.4259.4259.2.dta	2	gi|30021215|ref|NP_832846.1|	hemolysin BL lytic component L1 [Bacillus cereus ATCC 14579],	AB11	AB11$gi|30021215|ref|NP_832846.1|	59	AB11$1923		0	156		0	329
1967	828.939	1655.86	1655.86	0.537484	0	48.47	48.47	12	25	R	QQIWNLGNNIIDTK	K		1	1990.22	AB11.4260.4260.2.dta	2	gi|30019785|ref|NP_831416.1|	flagellar capping protein [Bacillus cereus ATCC 14579],	AB11	AB11$gi|30019785|ref|NP_831416.1|	20	AB11$1967		0	156		0	329
3405	928.843	2783.51	2783.51	0.244296	1	27.37	27.37	394	420	K	GATVLTGYQTGAIQPGSVQLDEPIKLK	G		1	1990.58	AB11.4261.4261.3.dta	3	gi|30022353|ref|NP_833984.1|	penicillin-binding protein [Bacillus cereus ATCC 14579],	AB11	AB11$gi|30022353|ref|NP_833984.1|	5	AB11$3405		0	156		0	329
2697	1005.99	2009.96	2009.95	1.33336	0	97.73	97.73	170	189	K	DFDTNVATAQGILSTDGTGK	I		1	1991.83	AB11.4264.4264.2.dta	2	gi|30021216|ref|NP_832847.1|	hemolysin BL lytic component L2 [Bacillus cereus ATCC 14579],	AB11	AB11$gi|30021216|ref|NP_832847.1|	119	AB11$2697		0	156		0	329
1990	834.459	1666.9	1666.9	2.07571	0	51.31	51.31	266	281	K	LLDQAQAGDNIGALLR	G		1	1992.21	AB11.4265.4265.2.dta	2	gi|30018378|ref|NP_830009.1|	elongation factor Tu [Bacillus cereus ATCC 14579],	AB11	AB11$gi|30018378|ref|NP_830009.1|	9	AB11$1990		0	156		0	329
2698	1005.99	2009.96	2009.95	1.69158	0	86.46	86.46	170	189	K	DFDTNVATAQGILSTDGTGK	I		1	1993.07	AB11.4267.4267.2.dta	2	gi|30021216|ref|NP_832847.1|	hemolysin BL lytic component L2 [Bacillus cereus ATCC 14579],	AB11	AB11$gi|30021216|ref|NP_832847.1|	119	AB11$2698		0	156		0	329
1989	834.459	1666.9	1666.9	1.55978	0	72.8	72.8	266	281	K	LLDQAQAGDNIGALLR	G		1	1993.44	AB11.4268.4268.2.dta	2	gi|30018378|ref|NP_830009.1|	elongation factor Tu [Bacillus cereus ATCC 14579],	AB11	AB11$gi|30018378|ref|NP_830009.1|	9	AB11$1989		0	156		0	329
3279	857.454	2569.34	2569.34	-0.208225	1	49.91	49.91	70	93	K	TMIKQPNVNLSNIDLGSEGGELLK	N		1	1996.65	AB11.4276.4276.3.dta	3	gi|30021215|ref|NP_832846.1|	hemolysin BL lytic component L1 [Bacillus cereus ATCC 14579],	AB11	AB11$gi|30021215|ref|NP_832846.1|	59	AB11$3279		0	156	M	1	330
3280	857.455	2569.34	2569.34	0.784247	1	59.79	59.79	70	93	K	TMIKQPNVNLSNIDLGSEGGELLK	N		1	1997.89	AB11.4279.4279.3.dta	3	gi|30021215|ref|NP_832846.1|	hemolysin BL lytic component L1 [Bacillus cereus ATCC 14579],	AB11	AB11$gi|30021215|ref|NP_832846.1|	59	AB11$3280		0	156	M	1	331
1687	758.92	1515.83	1515.83	0.316659	1	43.68	43.68	139	152	K	NVADLVDRLTSVSK	I		1	1998.28	AB11.4280.4280.2.dta	2	gi|30023229|ref|NP_834860.1|	N-acetylmuramoyl-L-alanine amidase [Bacillus cereus ATCC 14579],	AB11	AB11$gi|30023229|ref|NP_834860.1|	29	AB11$1687		0	156		0	331
2002	837.426	1672.84	1672.83	1.22487	0	41.55	41.55	588	601	K	LQFDYITDPAVTYK	G		1	1999.48	AB11.4283.4283.2.dta	2	gi|30018848|ref|NP_830479.1|	immune inhibitor A precursor [Bacillus cereus ATCC 14579],	AB11	AB11$gi|30018848|ref|NP_830479.1|	30	AB11$2002		0	156		0	331
1689	758.921	1515.83	1515.83	1.04234	1	34.98	34.98	139	152	K	NVADLVDRLTSVSK	I		1	1999.84	AB11.4284.4284.2.dta	2	gi|30023229|ref|NP_834860.1|	N-acetylmuramoyl-L-alanine amidase [Bacillus cereus ATCC 14579],	AB11	AB11$gi|30023229|ref|NP_834860.1|	29	AB11$1689		0	156		0	331
1921	544.953	1631.84	1631.84	0.234705	0	22.15	22.15	152	166	K	EGINDLITTINTNSK	E		1	2000.2	AB11.4285.4285.3.dta	3	gi|30021215|ref|NP_832846.1|	hemolysin BL lytic component L1 [Bacillus cereus ATCC 14579],	AB11	AB11$gi|30021215|ref|NP_832846.1|	59	AB11$1921		0	156		0	331
2003	837.426	1672.84	1672.83	1.58354	0	46.11	46.11	588	601	K	LQFDYITDPAVTYK	G		1	2001.04	AB11.4287.4287.2.dta	2	gi|30018848|ref|NP_830479.1|	immune inhibitor A precursor [Bacillus cereus ATCC 14579],	AB11	AB11$gi|30018848|ref|NP_830479.1|	30	AB11$2003		0	156		0	331
3390	914.755	2741.24	2741.24	1.32349	1	27.95	27.95	130	152	R	EGFSDRLEVLQEMAMTNQENTQR	Q	Oxidation (M) [15]	1	2001.4	AB11.4288.4288.3.dta	3	gi|30021216|ref|NP_832847.1|	hemolysin BL lytic component L2 [Bacillus cereus ATCC 14579],	AB11	AB11$gi|30021216|ref|NP_832847.1|	119	AB11$3390	M	1	157	MM	2	333
1922	544.953	1631.84	1631.84	0.56562	0	31.26	31.26	152	166	K	EGINDLITTINTNSK	E		1	2003.33	AB11.4293.4293.3.dta	3	gi|30021215|ref|NP_832846.1|	hemolysin BL lytic component L1 [Bacillus cereus ATCC 14579],	AB11	AB11$gi|30021215|ref|NP_832846.1|	59	AB11$1922		0	157		0	333
3391	914.755	2741.24	2741.24	1.45482	1	46.82	46.82	130	152	R	EGFSDRLEVLQEMAMTNQENTQR	Q	Oxidation (M) [15]	1	2005.77	AB11.4299.4299.3.dta	3	gi|30021216|ref|NP_832847.1|	hemolysin BL lytic component L2 [Bacillus cereus ATCC 14579],	AB11	AB11$gi|30021216|ref|NP_832847.1|	119	AB11$3391	M	1	158	MM	2	335
1463	720.376	1438.74	1438.74	0.993928	0	49.77	49.77	305	316	K	WLVNNGIYFASR	L		1	2010.43	AB11.4311.4311.2.dta	2	gi|30018742|ref|NP_830373.1|	collagenase [Bacillus cereus ATCC 14579],	AB11	AB11$gi|30018742|ref|NP_830373.1|	50	AB11$1463		0	158		0	335
1464	720.376	1438.74	1438.74	1.59168	0	38.52	38.52	305	316	K	WLVNNGIYFASR	L		1	2012.4	AB11.4316.4316.2.dta	2	gi|30018742|ref|NP_830373.1|	collagenase [Bacillus cereus ATCC 14579],	AB11	AB11$gi|30018742|ref|NP_830373.1|	50	AB11$1464		0	158		0	335
2210	888.459	1774.9	1774.9	1.37191	0	68.83	68.83	89	104	K	SGQVLQVVGQENGWFK	V		1	2013.59	AB11.4319.4319.2.dta	2	gi|30020092|ref|NP_831723.1|	enterotoxin [Bacillus cereus ATCC 14579],	AB11	AB11$gi|30020092|ref|NP_831723.1|	30	AB11$2210		0	158		0	335
2209	888.458	1774.9	1774.9	0.819764	0	76.93	76.93	89	104	K	SGQVLQVVGQENGWFK	V		1	2015.16	AB11.4323.4323.2.dta	2	gi|30020092|ref|NP_831723.1|	enterotoxin [Bacillus cereus ATCC 14579],	AB11	AB11$gi|30020092|ref|NP_831723.1|	30	AB11$2209		0	158		0	335
2686	668.032	2001.08	2001.07	0.509226	1	32.53	32.53	148	166	K	AGLKEGINDLITTINTNSK	E		1	2017.18	AB11.4328.4328.3.dta	3	gi|30021215|ref|NP_832846.1|	hemolysin BL lytic component L1 [Bacillus cereus ATCC 14579],	AB11	AB11$gi|30021215|ref|NP_832846.1|	59	AB11$2686		0	158		0	335
3365	904.449	2710.32	2710.32	1.8127	2	23.33	23.33	202	225	K	NQGADVDADQKRLEEVLGSVNYYK	Q		1	2017.57	AB11.4329.4329.3.dta	3	gi|30021214|ref|NP_832845.1|	hemolysin BL binding component precursor [Bacillus cereus ATCC 14579],	AB11	AB11$gi|30021214|ref|NP_832845.1|	61	AB11$3365		0	158		0	335
2685	668.032	2001.07	2001.07	0.224379	1	24.31	24.31	148	166	K	AGLKEGINDLITTINTNSK	E		1	2018.44	AB11.4331.4331.3.dta	3	gi|30021215|ref|NP_832846.1|	hemolysin BL lytic component L1 [Bacillus cereus ATCC 14579],	AB11	AB11$gi|30021215|ref|NP_832846.1|	59	AB11$2685		0	158		0	335
3006	1119.55	2237.09	2237.09	1.99724	0	47.04	47.04	873	892	K	GNLITPDQTDVYTFNVTDPK	E		1	2018.83	AB11.4332.4332.2.dta	2	gi|30021271|ref|NP_832902.1|	collagenase [Bacillus cereus ATCC 14579],	AB11	AB11$gi|30021271|ref|NP_832902.1|	62	AB11$3006		0	158		0	335
1353	704.925	1407.83	1407.83	0.694684	0	45.33	45.33	371	384	K	LIAVDPSVIPLGSK	V		1	2020.08	AB11.4335.4335.2.dta	2	gi|30018972|ref|NP_830603.1|	enterotoxin / cell-wall binding protein [Bacillus cereus ATCC 14579],	AB11	AB11$gi|30018972|ref|NP_830603.1|	57	AB11$1353		0	158		0	335
3007	1119.55	2237.09	2237.09	2.11346	0	62.55	62.55	873	892	K	GNLITPDQTDVYTFNVTDPK	E		1	2020.43	AB11.4336.4336.2.dta	2	gi|30021271|ref|NP_832902.1|	collagenase [Bacillus cereus ATCC 14579],	AB11	AB11$gi|30021271|ref|NP_832902.1|	62	AB11$3007		0	158		0	335
802	590.822	1179.63	1179.63	-0.158524	0	39.25	39.25	62	71	K	EFGNLVQVFK	D		1	2020.8	AB11.4337.4337.2.dta	2	gi|30019785|ref|NP_831416.1|	flagellar capping protein [Bacillus cereus ATCC 14579],	AB11	AB11$gi|30019785|ref|NP_831416.1|	20	AB11$802		0	158		0	335
1355	704.925	1407.84	1407.83	1.13508	0	48.23	48.23	371	384	K	LIAVDPSVIPLGSK	V		1	2021.64	AB11.4339.4339.2.dta	2	gi|30018972|ref|NP_830603.1|	enterotoxin / cell-wall binding protein [Bacillus cereus ATCC 14579],	AB11	AB11$gi|30018972|ref|NP_830603.1|	57	AB11$1355		0	158		0	335
803	590.822	1179.63	1179.63	0.773972	0	16.79	16.79	62	71	K	EFGNLVQVFK	D		1	2023.55	AB11.4344.4344.2.dta	2	gi|30019785|ref|NP_831416.1|	flagellar capping protein [Bacillus cereus ATCC 14579],	AB11	AB11$gi|30019785|ref|NP_831416.1|	20	AB11$803		0	158		0	335
3364	904.449	2710.32	2710.32	1.54705	2	23.28	23.28	202	225	K	NQGADVDADQKRLEEVLGSVNYYK	Q		1	2023.89	AB11.4345.4345.3.dta	3	gi|30021214|ref|NP_832845.1|	hemolysin BL binding component precursor [Bacillus cereus ATCC 14579],	AB11	AB11$gi|30021214|ref|NP_832845.1|	61	AB11$3364		0	158		0	335
2900	718.043	2151.11	2151.11	1.13709	0	24.62	24.62	214	233	K	LISNASSDVETVQYASNILK	Q		1	2027.14	AB11.4353.4353.3.dta	3	gi|30018742|ref|NP_830373.1|	collagenase [Bacillus cereus ATCC 14579],	AB11	AB11$gi|30018742|ref|NP_830373.1|	50	AB11$2900		0	158		0	335
2902	1076.56	2151.11	2151.11	2.11612	0	44.26	44.26	214	233	K	LISNASSDVETVQYASNILK	Q		1	2028.02	AB11.4355.4355.2.dta	2	gi|30018742|ref|NP_830373.1|	collagenase [Bacillus cereus ATCC 14579],	AB11	AB11$gi|30018742|ref|NP_830373.1|	50	AB11$2902		0	158		0	335
2899	718.043	2151.11	2151.11	0.467666	0	30.93	30.93	214	233	K	LISNASSDVETVQYASNILK	Q		1	2028.39	AB11.4356.4356.3.dta	3	gi|30018742|ref|NP_830373.1|	collagenase [Bacillus cereus ATCC 14579],	AB11	AB11$gi|30018742|ref|NP_830373.1|	50	AB11$2899		0	158		0	335
2901	1076.56	2151.11	2151.11	1.4374	0	78.22	78.22	214	233	K	LISNASSDVETVQYASNILK	Q		1	2029.64	AB11.4359.4359.2.dta	2	gi|30018742|ref|NP_830373.1|	collagenase [Bacillus cereus ATCC 14579],	AB11	AB11$gi|30018742|ref|NP_830373.1|	50	AB11$2901		0	158		0	335
929	621.314	1240.61	1240.61	0.366754	0	33.64	33.64	251	259	K	YENEFLWIK	D		1	2030.02	AB11.4360.4360.2.dta	2	gi|30019051|ref|NP_830682.1|	S-layer protein / peptidoglycan endo-beta-N-acetylglucosaminidase [Bacillus cereus ATCC 14579],	AB11	AB11$gi|30019051|ref|NP_830682.1|	23	AB11$929		0	158		0	335
930	621.314	1240.61	1240.61	0.769781	0	48.99	48.99	251	259	K	YENEFLWIK	D		1	2032.02	AB11.4365.4365.2.dta	2	gi|30019051|ref|NP_830682.1|	S-layer protein / peptidoglycan endo-beta-N-acetylglucosaminidase [Bacillus cereus ATCC 14579],	AB11	AB11$gi|30019051|ref|NP_830682.1|	23	AB11$930		0	158		0	335
345	482.771	963.527	963.528	-0.339378	0	16.59	16.59	324	331	R	DLFETVLK	V		1	2033.25	AB11.4368.4368.2.dta	2	gi|30022940|ref|NP_834571.1|	glucose-6-phosphate isomerase [Bacillus cereus ATCC 14579],	AB11	AB11$gi|30022940|ref|NP_834571.1|	4	AB11$345		0	158		0	335
3178	1192.04	2382.07	2382.07	2.52848	0	52.29	52.29	300	319	K	ETNLQYLSAEYGAENYNEFK	Q		1	2034.46	AB11.4371.4371.2.dta	2	gi|30020129|ref|NP_831760.1|	putative murein endopeptidase [Bacillus cereus ATCC 14579],	AB11	AB11$gi|30020129|ref|NP_831760.1|	88	AB11$3178		0	158		0	335
3177	1192.04	2382.07	2382.07	2.31858	0	83.87	83.87	300	319	K	ETNLQYLSAEYGAENYNEFK	Q		1	2036.08	AB11.4375.4375.2.dta	2	gi|30020129|ref|NP_831760.1|	putative murein endopeptidase [Bacillus cereus ATCC 14579],	AB11	AB11$gi|30020129|ref|NP_831760.1|	88	AB11$3177		0	158		0	335
3175	795.029	2382.07	2382.07	0.309395	0	46.74	46.74	300	319	K	ETNLQYLSAEYGAENYNEFK	Q		1	2037.7	AB11.4379.4379.3.dta	3	gi|30020129|ref|NP_831760.1|	putative murein endopeptidase [Bacillus cereus ATCC 14579],	AB11	AB11$gi|30020129|ref|NP_831760.1|	88	AB11$3175		0	158		0	335
2650	661.972	1982.89	1982.89	0.193656	0	18.74	18.74	501	517	R	GDDMHTTLETPFFDLTK	G	Oxidation (M) [4]	1	2038.08	AB11.4380.4380.3.dta	3	gi|30018848|ref|NP_830479.1|	immune inhibitor A precursor [Bacillus cereus ATCC 14579],	AB11	AB11$gi|30018848|ref|NP_830479.1|	30	AB11$2650	M	1	159	M	1	336
3176	795.03	2382.07	2382.07	0.699813	0	61.22	61.22	300	319	K	ETNLQYLSAEYGAENYNEFK	Q		1	2039.37	AB11.4383.4383.3.dta	3	gi|30020129|ref|NP_831760.1|	putative murein endopeptidase [Bacillus cereus ATCC 14579],	AB11	AB11$gi|30020129|ref|NP_831760.1|	88	AB11$3176		0	159		0	336
2590	654.327	1959.96	1959.96	0.182657	1	15.7	15.7	139	155	K	FQNYYDTLVAAVDAKDK	A		1	2039.75	AB11.4384.4384.3.dta	3	gi|30019952|ref|NP_831583.1|	non-hemolytic enterotoxin lytic component L1 [Bacillus cereus ATCC 14579],	AB11	AB11$gi|30019952|ref|NP_831583.1|	38	AB11$2590		0	159		0	336
2651	661.972	1982.89	1982.89	0.556762	0	24.59	24.59	501	517	R	GDDMHTTLETPFFDLTK	G	Oxidation (M) [4]	1	2040.14	AB11.4385.4385.3.dta	3	gi|30018848|ref|NP_830479.1|	immune inhibitor A precursor [Bacillus cereus ATCC 14579],	AB11	AB11$gi|30018848|ref|NP_830479.1|	30	AB11$2651	M	1	160	M	1	337
2591	654.327	1959.96	1959.96	0.366334	1	20.74	20.74	139	155	K	FQNYYDTLVAAVDAKDK	A		1	2041.03	AB11.4387.4387.3.dta	3	gi|30019952|ref|NP_831583.1|	non-hemolytic enterotoxin lytic component L1 [Bacillus cereus ATCC 14579],	AB11	AB11$gi|30019952|ref|NP_831583.1|	38	AB11$2591		0	160		0	337
2353	920.469	1838.92	1838.92	1.16046	0	94.73	94.73	376	392	K	VGSPQPGDLVFFQGTYK	A		1	2045.88	AB11.4399.4399.2.dta	2	gi|30023229|ref|NP_834860.1|	N-acetylmuramoyl-L-alanine amidase [Bacillus cereus ATCC 14579],	AB11	AB11$gi|30023229|ref|NP_834860.1|	29	AB11$2353		0	160		0	337
2289	606.993	1817.96	1817.96	0.40375	1	29.63	29.63	150	165	R	MNAVSTILEADKEILR	L	Oxidation (M) [1]	1	2046.64	AB11.4401.4401.3.dta	3	gi|30018861|ref|NP_830492.1|	cell wall-binding protein [Bacillus cereus ATCC 14579],	AB11	AB11$gi|30018861|ref|NP_830492.1|	32	AB11$2289	M	1	161	M	1	338
2354	920.469	1838.92	1838.92	1.48674	0	73.34	73.34	376	392	K	VGSPQPGDLVFFQGTYK	A		1	2047.52	AB11.4403.4403.2.dta	2	gi|30023229|ref|NP_834860.1|	N-acetylmuramoyl-L-alanine amidase [Bacillus cereus ATCC 14579],	AB11	AB11$gi|30023229|ref|NP_834860.1|	29	AB11$2354		0	161		0	338
2352	613.981	1838.92	1838.92	0.48833	0	26.01	26.01	376	392	K	VGSPQPGDLVFFQGTYK	A		1	2050.76	AB11.4411.4411.3.dta	3	gi|30023229|ref|NP_834860.1|	N-acetylmuramoyl-L-alanine amidase [Bacillus cereus ATCC 14579],	AB11	AB11$gi|30023229|ref|NP_834860.1|	29	AB11$2352		0	161		0	338
2351	613.98	1838.92	1838.92	-0.604703	0	19.22	19.22	376	392	K	VGSPQPGDLVFFQGTYK	A		1	2052.37	AB11.4415.4415.3.dta	3	gi|30023229|ref|NP_834860.1|	N-acetylmuramoyl-L-alanine amidase [Bacillus cereus ATCC 14579],	AB11	AB11$gi|30023229|ref|NP_834860.1|	29	AB11$2351		0	161		0	338
1753	775.912	1549.81	1549.81	0.692344	0	24.33	24.33	44	56	K	WMQPIPDNIPLAR	I		1	2054.86	AB11.4421.4421.2.dta	2	gi|30021854|ref|NP_833485.1|	1-phosphatidylinositol phosphodiesterase precursor [Bacillus cereus ATCC 14579],	AB11	AB11$gi|30021854|ref|NP_833485.1|	8	AB11$1753		0	161	M	1	339
813	593.283	1184.55	1184.55	1.4782	0	25.65	25.65	126	134	K	DGWLQFEYK	G		1	2056.46	AB11.4425.4425.2.dta	2	gi|30021068|ref|NP_832699.1|	enterotoxin / cell-wall binding protein [Bacillus cereus ATCC 14579],	AB11	AB11$gi|30021068|ref|NP_832699.1|	8	AB11$813		0	161		0	339
1546	732.381	1462.75	1462.75	0.715777	0	43.76	43.76	299	310	R	VGWVIQDYINEK	W		1	2056.8	AB11.4426.4426.2.dta	2	gi|30021854|ref|NP_833485.1|	1-phosphatidylinositol phosphodiesterase precursor [Bacillus cereus ATCC 14579],	AB11	AB11$gi|30021854|ref|NP_833485.1|	8	AB11$1546		0	161		0	339
2004	837.45	1672.89	1672.89	-1.40655	0	26.56	26.56	162	178	R	IGVLTVLEGSTDEAAAK	D		1	2057.15	AB11.4427.4427.2.dta	2	gi|30021914|ref|NP_833545.1|	elongation factor Ts [Bacillus cereus ATCC 14579],	AB11	AB11$gi|30021914|ref|NP_833545.1|	1	AB11$2004		0	161		0	339
3419	962.793	2885.36	2885.35	2.54631	0	16.62	16.62	799	824	K	VISYLWNFGDGTTSTEANPTHVYGEK	G		1	2058.02	AB11.4429.4429.3.dta	3	gi|30021271|ref|NP_832902.1|	collagenase [Bacillus cereus ATCC 14579],	AB11	AB11$gi|30021271|ref|NP_832902.1|	62	AB11$3419		0	161		0	339
1547	732.381	1462.75	1462.75	1.13964	0	35.53	35.53	299	310	R	VGWVIQDYINEK	W		1	2058.4	AB11.4430.4430.2.dta	2	gi|30021854|ref|NP_833485.1|	1-phosphatidylinositol phosphodiesterase precursor [Bacillus cereus ATCC 14579],	AB11	AB11$gi|30021854|ref|NP_833485.1|	8	AB11$1547		0	161		0	339
812	593.283	1184.55	1184.55	0.245663	0	23.28	23.28	126	134	K	DGWLQFEYK	G		1	2059.6	AB11.4433.4433.2.dta	2	gi|30021068|ref|NP_832699.1|	enterotoxin / cell-wall binding protein [Bacillus cereus ATCC 14579],	AB11	AB11$gi|30021068|ref|NP_832699.1|	8	AB11$812		0	161		0	339
3418	962.792	2885.35	2885.35	0.841146	0	43.15	43.15	799	824	K	VISYLWNFGDGTTSTEANPTHVYGEK	G		1	2060.77	AB11.4436.4436.3.dta	3	gi|30021271|ref|NP_832902.1|	collagenase [Bacillus cereus ATCC 14579],	AB11	AB11$gi|30021271|ref|NP_832902.1|	62	AB11$3418		0	161		0	339
2858	1049.05	2096.08	2096.07	1.68505	0	22.26	22.26	74	93	K	QPNVNLSNIDLGSEGGELLK	N		1	2069.73	AB11.4455.4455.2.dta	2	gi|30021215|ref|NP_832846.1|	hemolysin BL lytic component L1 [Bacillus cereus ATCC 14579],	AB11	AB11$gi|30021215|ref|NP_832846.1|	59	AB11$2858		0	161		0	339
936	623.819	1245.62	1245.62	0.106774	0	31.91	31.91	410	421	K	TNAVDPSPYIGL	-		1	2070.11	AB11.4456.4456.2.dta	2	gi|30019580|ref|NP_831211.1|	cell wall endopeptidase [Bacillus cereus ATCC 14579],	AB11	AB11$gi|30019580|ref|NP_831211.1|	5	AB11$936		0	161		0	339
2859	1049.05	2096.08	2096.07	1.91405	0	43.4	43.4	74	93	K	QPNVNLSNIDLGSEGGELLK	N		1	2070.97	AB11.4458.4458.2.dta	2	gi|30021215|ref|NP_832846.1|	hemolysin BL lytic component L1 [Bacillus cereus ATCC 14579],	AB11	AB11$gi|30021215|ref|NP_832846.1|	59	AB11$2859		0	161		0	339
2856	699.699	2096.08	2096.07	0.255716	0	16.71	16.71	74	93	K	QPNVNLSNIDLGSEGGELLK	N		1	2073.29	AB11.4464.4464.3.dta	3	gi|30021215|ref|NP_832846.1|	hemolysin BL lytic component L1 [Bacillus cereus ATCC 14579],	AB11	AB11$gi|30021215|ref|NP_832846.1|	59	AB11$2856		0	161		0	339
937	623.82	1245.63	1245.62	0.989865	0	23.34	23.34	410	421	K	TNAVDPSPYIGL	-		1	2074.18	AB11.4466.4466.2.dta	2	gi|30019580|ref|NP_831211.1|	cell wall endopeptidase [Bacillus cereus ATCC 14579],	AB11	AB11$gi|30019580|ref|NP_831211.1|	5	AB11$937		0	161		0	339
2920	1084.51	2167.01	2167.01	1.67512	0	17.87	17.87	189	208	K	TLADNEGYETFVIPDDVGGR	F		1	2075.02	AB11.4468.4468.2.dta	2	gi|30022940|ref|NP_834571.1|	glucose-6-phosphate isomerase [Bacillus cereus ATCC 14579],	AB11	AB11$gi|30022940|ref|NP_834571.1|	4	AB11$2920		0	161		0	339
2857	699.7	2096.08	2096.07	1.30053	0	29.13	29.13	74	93	K	QPNVNLSNIDLGSEGGELLK	N		1	2075.4	AB11.4469.4469.3.dta	3	gi|30021215|ref|NP_832846.1|	hemolysin BL lytic component L1 [Bacillus cereus ATCC 14579],	AB11	AB11$gi|30021215|ref|NP_832846.1|	59	AB11$2857		0	161		0	339
3315	874.434	2620.28	2620.28	0.927765	0	32.96	32.96	527	550	R	ALQNYATSAEDFESLQSHIVQAAK	D		1	2076.62	AB11.4472.4472.3.dta	3	gi|30023381|ref|NP_835012.1|	bacillolysin [Bacillus cereus ATCC 14579],	AB11	AB11$gi|30023381|ref|NP_835012.1|	43	AB11$3315		0	161		0	339
1084	657.387	1312.76	1312.76	-0.537036	0	33.95	33.95	79	90	R	SDSLILITLNPK	N		1	2077	AB11.4473.4473.2.dta	2	gi|30023297|ref|NP_834928.1|	membrane-bound transcriptional regulator LytR [Bacillus cereus ATCC 14579],	AB11	AB11$gi|30023297|ref|NP_834928.1|	6	AB11$1084		0	161		0	339
3314	874.433	2620.28	2620.28	0.652984	0	24.11	24.11	527	550	R	ALQNYATSAEDFESLQSHIVQAAK	D		1	2078.2	AB11.4476.4476.3.dta	3	gi|30023381|ref|NP_835012.1|	bacillolysin [Bacillus cereus ATCC 14579],	AB11	AB11$gi|30023381|ref|NP_835012.1|	43	AB11$3314		0	161		0	339
1085	657.387	1312.76	1312.76	-0.24757	0	34.06	34.06	79	90	R	SDSLILITLNPK	N		1	2078.58	AB11.4477.4477.2.dta	2	gi|30023297|ref|NP_834928.1|	membrane-bound transcriptional regulator LytR [Bacillus cereus ATCC 14579],	AB11	AB11$gi|30023297|ref|NP_834928.1|	6	AB11$1085		0	161		0	339
2110	864.392	1726.77	1726.77	1.46806	0	45.85	45.85	213	226	R	DSFNTFYGNQLFMK	S	Oxidation (M) [13]	1	2080.2	AB11.4481.4481.2.dta	2	gi|30021625|ref|NP_833256.1|	hemolysin II [Bacillus cereus ATCC 14579],	AB11	AB11$gi|30021625|ref|NP_833256.1|	27	AB11$2110	M	1	162	M	1	340
2111	864.392	1726.77	1726.77	1.46806	0	30.36	30.36	213	226	R	DSFNTFYGNQLFMK	S	Oxidation (M) [13]	1	2082.17	AB11.4486.4486.2.dta	2	gi|30021625|ref|NP_833256.1|	hemolysin II [Bacillus cereus ATCC 14579],	AB11	AB11$gi|30021625|ref|NP_833256.1|	27	AB11$2111	M	1	163	M	1	341
1837	798.367	1594.72	1594.72	0.628951	0	31.75	31.75	58	71	K	EIELEDAFENMGAK	L		1	2085.51	AB11.4494.4494.2.dta	2	gi|30018515|ref|NP_830146.1|	chaperonin GroEL [Bacillus cereus ATCC 14579],	AB11	AB11$gi|30018515|ref|NP_830146.1|	13	AB11$1837		0	163	M	1	342
1838	798.367	1594.72	1594.72	1.01773	0	72.14	72.14	58	71	K	EIELEDAFENMGAK	L		1	2087.15	AB11.4498.4498.2.dta	2	gi|30018515|ref|NP_830146.1|	chaperonin GroEL [Bacillus cereus ATCC 14579],	AB11	AB11$gi|30018515|ref|NP_830146.1|	13	AB11$1838		0	163	M	1	343
2879	1061.56	2121.1	2121.1	2.74198	0	66.25	66.25	222	241	K	LIGNASSDTETVQYAVNVLK	H		1	2088.01	AB11.4500.4500.2.dta	2	gi|30021271|ref|NP_832902.1|	collagenase [Bacillus cereus ATCC 14579],	AB11	AB11$gi|30021271|ref|NP_832902.1|	62	AB11$2879		0	163		0	343
1901	810.415	1618.82	1618.81	1.55175	0	38.78	38.78	444	458	K	GNWIMGDTLGGLTIR	D	Oxidation (M) [5]	1	2088.39	AB11.4501.4501.2.dta	2	gi|30023381|ref|NP_835012.1|	bacillolysin [Bacillus cereus ATCC 14579],	AB11	AB11$gi|30023381|ref|NP_835012.1|	43	AB11$1901	M	1	164	M	1	344
2878	1061.56	2121.1	2121.1	2.1668	0	71.34	71.34	222	241	K	LIGNASSDTETVQYAVNVLK	H		1	2090.01	AB11.4505.4505.2.dta	2	gi|30021271|ref|NP_832902.1|	collagenase [Bacillus cereus ATCC 14579],	AB11	AB11$gi|30021271|ref|NP_832902.1|	62	AB11$2878		0	164		0	344
1900	810.415	1618.82	1618.81	1.10698	0	35.9	35.9	444	458	K	GNWIMGDTLGGLTIR	D	Oxidation (M) [5]	1	2090.38	AB11.4506.4506.2.dta	2	gi|30023381|ref|NP_835012.1|	bacillolysin [Bacillus cereus ATCC 14579],	AB11	AB11$gi|30023381|ref|NP_835012.1|	43	AB11$1900	M	1	165	M	1	345
1627	745.896	1489.78	1489.78	-0.238962	0	20.78	20.78	354	367	K	QALDQFLVGVASDK	S		1	2092.86	AB11.4512.4512.2.dta	2	gi|30019783|ref|NP_831414.1|	flagellar hook-associated protein FlgK [Bacillus cereus ATCC 14579],	AB11	AB11$gi|30019783|ref|NP_831414.1|	3	AB11$1627		0	165		0	345
2877	708.04	2121.1	2121.1	0.693038	0	26.49	26.49	222	241	K	LIGNASSDTETVQYAVNVLK	H		1	2094.03	AB11.4515.4515.3.dta	3	gi|30021271|ref|NP_832902.1|	collagenase [Bacillus cereus ATCC 14579],	AB11	AB11$gi|30021271|ref|NP_832902.1|	62	AB11$2877		0	165		0	345
2520	644.972	1931.89	1931.89	-0.0445159	0	31.06	31.06	90	106	R	NFTEYMVATAVENTTNK	L		1	2094.41	AB11.4516.4516.3.dta	3	gi|30021340|ref|NP_832971.1|	F0F1 ATP synthase subunit alpha [Bacillus cereus ATCC 14579],	AB11	AB11$gi|30021340|ref|NP_832971.1|	16	AB11$2520		0	165	M	1	346
1628	745.897	1489.78	1489.78	1.07667	0	32.94	32.94	354	367	K	QALDQFLVGVASDK	S		1	2095.99	AB11.4520.4520.2.dta	2	gi|30019783|ref|NP_831414.1|	flagellar hook-associated protein FlgK [Bacillus cereus ATCC 14579],	AB11	AB11$gi|30019783|ref|NP_831414.1|	3	AB11$1628		0	165		0	346
2521	644.972	1931.9	1931.89	0.809568	0	42.07	42.07	90	106	R	NFTEYMVATAVENTTNK	L		1	2096.86	AB11.4522.4522.3.dta	3	gi|30021340|ref|NP_832971.1|	F0F1 ATP synthase subunit alpha [Bacillus cereus ATCC 14579],	AB11	AB11$gi|30021340|ref|NP_832971.1|	16	AB11$2521		0	165	M	1	347
2523	966.956	1931.9	1931.89	2.04463	0	79.95	79.95	90	106	R	NFTEYMVATAVENTTNK	L		1	2097.24	AB11.4523.4523.2.dta	2	gi|30021340|ref|NP_832971.1|	F0F1 ATP synthase subunit alpha [Bacillus cereus ATCC 14579],	AB11	AB11$gi|30021340|ref|NP_832971.1|	16	AB11$2523		0	165	M	1	348
1054	648.285	1294.55	1294.55	0.539182	0	40.39	40.39	322	331	K	NMSDIYDYFK	K		1	2097.61	AB11.4524.4524.2.dta	2	gi|30023381|ref|NP_835012.1|	bacillolysin [Bacillus cereus ATCC 14579],	AB11	AB11$gi|30023381|ref|NP_835012.1|	43	AB11$1054		0	165	M	1	349
1053	648.284	1294.55	1294.55	0.245644	0	45.44	45.44	322	331	K	NMSDIYDYFK	K		1	2098.83	AB11.4527.4527.2.dta	2	gi|30023381|ref|NP_835012.1|	bacillolysin [Bacillus cereus ATCC 14579],	AB11	AB11$gi|30023381|ref|NP_835012.1|	43	AB11$1053		0	165	M	1	350
2522	966.955	1931.9	1931.89	1.41312	0	83.88	83.88	90	106	R	NFTEYMVATAVENTTNK	L		1	2099.18	AB11.4528.4528.2.dta	2	gi|30021340|ref|NP_832971.1|	F0F1 ATP synthase subunit alpha [Bacillus cereus ATCC 14579],	AB11	AB11$gi|30021340|ref|NP_832971.1|	16	AB11$2522		0	165	M	1	351
1812	788.899	1575.78	1575.78	0.663163	0	84.68	84.68	93	106	K	MNDQELVETLGSIK	W		1	2100.08	AB11.4530.4530.2.dta	2	gi|30018742|ref|NP_830373.1|	collagenase [Bacillus cereus ATCC 14579],	AB11	AB11$gi|30018742|ref|NP_830373.1|	50	AB11$1812		0	165	M	1	352
2211	888.463	1774.91	1774.91	0.832718	0	24.89	24.89	351	366	K	AGLEQYDIVVALDNQK	V		1	2100.44	AB11.4531.4531.2.dta	2	gi|30021701|ref|NP_833332.1|	protease HhoA [Bacillus cereus ATCC 14579],	AB11	AB11$gi|30021701|ref|NP_833332.1|	3	AB11$2211		0	165		0	352
2876	708.039	2121.1	2121.1	0.438453	0	39.51	39.51	222	241	K	LIGNASSDTETVQYAVNVLK	H		1	2100.81	AB11.4532.4532.3.dta	3	gi|30021271|ref|NP_832902.1|	collagenase [Bacillus cereus ATCC 14579],	AB11	AB11$gi|30021271|ref|NP_832902.1|	62	AB11$2876		0	165		0	352
1813	788.899	1575.78	1575.78	0.663163	0	91.46	91.46	93	106	K	MNDQELVETLGSIK	W		1	2101.7	AB11.4534.4534.2.dta	2	gi|30018742|ref|NP_830373.1|	collagenase [Bacillus cereus ATCC 14579],	AB11	AB11$gi|30018742|ref|NP_830373.1|	50	AB11$1813		0	165	M	1	353
1758	778.949	1555.88	1555.88	1.06499	0	55.04	55.04	269	283	R	ISGAQAEVLILTDVK	N		1	2107.48	AB11.4548.4548.2.dta	2	gi|30019953|ref|NP_831584.1|	enterotoxin C [Bacillus cereus ATCC 14579],	AB11	AB11$gi|30019953|ref|NP_831584.1|	8	AB11$1758		0	165		0	353
1757	778.949	1555.88	1555.88	0.987864	0	66.03	66.03	269	283	R	ISGAQAEVLILTDVK	N		1	2109.09	AB11.4552.4552.2.dta	2	gi|30019953|ref|NP_831584.1|	enterotoxin C [Bacillus cereus ATCC 14579],	AB11	AB11$gi|30019953|ref|NP_831584.1|	8	AB11$1757		0	165		0	353
705	570.306	1138.6	1138.6	0.69735	0	19.33	19.33	454	462	K	LLAVCNFFR	A		1	2112.76	AB11.4560.4560.2.dta	2	gi|30019310|ref|NP_830941.1|	catalase [Bacillus cereus ATCC 14579],	AB11	AB11$gi|30019310|ref|NP_830941.1|	5	AB11$705		0	165		0	353
2367	616.001	1844.98	1844.98	0.805429	1	23.59	23.59	228	243	K	KGQVVQVVGEVQDWFK	I		1	2115.14	AB11.4566.4566.3.dta	3	gi|30023266|ref|NP_834897.1|	N-acetylmuramoyl-L-alanine amidase [Bacillus cereus ATCC 14579],	AB11	AB11$gi|30023266|ref|NP_834897.1|	41	AB11$2367		0	165		0	353
704	570.305	1138.6	1138.6	0.275778	0	33.83	33.83	454	462	K	LLAVCNFFR	A		1	2116.04	AB11.4568.4568.2.dta	2	gi|30019310|ref|NP_830941.1|	catalase [Bacillus cereus ATCC 14579],	AB11	AB11$gi|30019310|ref|NP_830941.1|	5	AB11$704		0	165		0	353
2364	921.988	1841.96	1841.96	3.21343	0	17.18	17.18	324	339	K	NVADLYVYPNTLYAVK	V		1	2116.38	AB11.4569.4569.2.dta	2	gi|XX|ref|AE016877_ATCC14579_5_pos4087583@4085604|	Hypothetical protein bcere0015_38470,	AB11	AB11$gi|XX|ref|AE016877_ATCC14579_5_pos4087583@4085604|	3	AB11$2364		0	165		0	353
1857	802.429	1602.84	1602.84	-0.212123	0	18.72	18.72	504	517	K	MLLDDAAIVPVYQR	G		1	2117.64	AB11.4572.4572.2.dta	2	gi|30019339|ref|NP_830970.1|	oligopeptide-binding protein oppA [Bacillus cereus ATCC 14579],	AB11	AB11$gi|30019339|ref|NP_830970.1|	2	AB11$1857		0	165	M	1	354
2366	616	1844.98	1844.98	0.610305	1	28.98	28.98	228	243	K	KGQVVQVVGEVQDWFK	I		1	2118.52	AB11.4574.4574.3.dta	3	gi|30023266|ref|NP_834897.1|	N-acetylmuramoyl-L-alanine amidase [Bacillus cereus ATCC 14579],	AB11	AB11$gi|30023266|ref|NP_834897.1|	41	AB11$2366		0	165		0	354
2069	857.973	1713.93	1713.93	1.08406	0	23.93	23.93	142	158	K	NAVLATGSTPIEIPGFK	Y		1	2118.9	AB11.4575.4575.2.dta	2	gi|30022058|ref|NP_833689.1|	dihydrolipoamide dehydrogenase [Bacillus cereus ATCC 14579],	AB11	AB11$gi|30022058|ref|NP_833689.1|	2	AB11$2069		0	165		0	354
2070	857.973	1713.93	1713.93	1.22409	0	27.13	27.13	142	158	K	NAVLATGSTPIEIPGFK	Y		1	2121.81	AB11.4582.4582.2.dta	2	gi|30022058|ref|NP_833689.1|	dihydrolipoamide dehydrogenase [Bacillus cereus ATCC 14579],	AB11	AB11$gi|30022058|ref|NP_833689.1|	2	AB11$2070		0	165		0	354
2847	1043.54	2085.07	2085.06	4.08765	0	31.35	31.35	13	32	R	AALNNSEVEVVAINDLTDAK	T		1	2127.91	AB11.4596.4596.2.dta	2	gi|30023174|ref|NP_834805.1|	glyceraldehyde-3-phosphate dehydrogenase [Bacillus cereus ATCC 14579],	AB11	AB11$gi|30023174|ref|NP_834805.1|	1	AB11$2847		0	165		0	354
2453	631.304	1890.89	1890.89	0.852509	0	18.86	18.86	107	121	K	WHQITDLFQFNEDAK	A		1	2133.2	AB11.4607.4607.3.dta	3	gi|30018742|ref|NP_830373.1|	collagenase [Bacillus cereus ATCC 14579],	AB11	AB11$gi|30018742|ref|NP_830373.1|	50	AB11$2453		0	165		0	354
2452	631.304	1890.89	1890.89	0.0909625	0	41.96	41.96	107	121	K	WHQITDLFQFNEDAK	A		1	2134.48	AB11.4610.4610.3.dta	3	gi|30018742|ref|NP_830373.1|	collagenase [Bacillus cereus ATCC 14579],	AB11	AB11$gi|30018742|ref|NP_830373.1|	50	AB11$2452		0	165		0	354
3383	909.425	2725.25	2725.24	3.24595	1	33.18	33.18	130	152	R	EGFSDRLEVLQEMAMTNQENTQR	Q		1	2135.38	AB11.4612.4612.3.dta	3	gi|30021216|ref|NP_832847.1|	hemolysin BL lytic component L2 [Bacillus cereus ATCC 14579],	AB11	AB11$gi|30021216|ref|NP_832847.1|	119	AB11$3383		0	165	MM	2	356
1920	816.878	1631.74	1631.74	2.09102	0	30.62	30.62	374	386	K	DIEYFDQSIDMLK	Q	Oxidation (M) [11]	1	2135.76	AB11.4613.4613.2.dta	2	gi|30023264|ref|NP_834895.1|	phosphoglycerol transferase [Bacillus cereus ATCC 14579],	AB11	AB11$gi|30023264|ref|NP_834895.1|	24	AB11$1920	M	1	166	M	1	357
2782	1027.5	2052.99	2052.99	1.94545	0	34.11	34.11	72	89	R	VYNGQSLNVIGEENGWFK	I		1	2137.03	AB11.4616.4616.2.dta	2	gi|30023266|ref|NP_834897.1|	N-acetylmuramoyl-L-alanine amidase [Bacillus cereus ATCC 14579],	AB11	AB11$gi|30023266|ref|NP_834897.1|	41	AB11$2782		0	166		0	357
3382	909.423	2725.25	2725.24	1.77085	1	26.24	26.24	130	152	R	EGFSDRLEVLQEMAMTNQENTQR	Q		1	2137.96	AB11.4618.4618.3.dta	3	gi|30021216|ref|NP_832847.1|	hemolysin BL lytic component L2 [Bacillus cereus ATCC 14579],	AB11	AB11$gi|30021216|ref|NP_832847.1|	119	AB11$3382		0	166	MM	2	359
2783	1027.51	2053	2052.99	2.53971	0	57.26	57.26	72	89	R	VYNGQSLNVIGEENGWFK	I		1	2138.34	AB11.4619.4619.2.dta	2	gi|30023266|ref|NP_834897.1|	N-acetylmuramoyl-L-alanine amidase [Bacillus cereus ATCC 14579],	AB11	AB11$gi|30023266|ref|NP_834897.1|	41	AB11$2783		0	166		0	359
1919	816.878	1631.74	1631.74	1.34335	0	32.11	32.11	374	386	K	DIEYFDQSIDMLK	Q	Oxidation (M) [11]	1	2138.72	AB11.4620.4620.2.dta	2	gi|30023264|ref|NP_834895.1|	phosphoglycerol transferase [Bacillus cereus ATCC 14579],	AB11	AB11$gi|30023264|ref|NP_834895.1|	24	AB11$1919	M	1	167	M	1	360
1958	824.952	1647.89	1647.89	1.54197	0	39.99	39.99	117	131	K	GFPNTITGVIYEPIK	Y		1	2141.26	AB11.4626.4626.2.dta	2	gi|XX|ref|AE016877_ATCC14579_1_pos3727906@3728601|	Cell wall hydrolase,	AB11	AB11$gi|XX|ref|AE016877_ATCC14579_1_pos3727906@3728601|	1	AB11$1958		0	167		0	360
754	581.827	1161.64	1161.64	0.425261	0	39.76	39.76	159	168	K	GIETFVEVLR	S		1	2147.3	AB11.4635.4635.2.dta	2	gi|30021271|ref|NP_832902.1|	collagenase [Bacillus cereus ATCC 14579],	AB11	AB11$gi|30021271|ref|NP_832902.1|	62	AB11$754		0	167		0	360
2144	867.907	1733.8	1733.8	1.70435	0	40.01	40.01	201	215	K	MLFGNEPYTLFDGSK	V	Oxidation (M) [1]	1	2148.53	AB11.4638.4638.2.dta	2	gi|30018848|ref|NP_830479.1|	immune inhibitor A precursor [Bacillus cereus ATCC 14579],	AB11	AB11$gi|30018848|ref|NP_830479.1|	30	AB11$2144	M	1	168	M	1	361
755	581.827	1161.64	1161.64	0.83847	0	57.69	57.69	159	168	K	GIETFVEVLR	S		1	2148.9	AB11.4639.4639.2.dta	2	gi|30021271|ref|NP_832902.1|	collagenase [Bacillus cereus ATCC 14579],	AB11	AB11$gi|30021271|ref|NP_832902.1|	62	AB11$755		0	168		0	361
2449	943.941	1885.87	1885.86	2.81304	0	25.85	25.85	263	278	K	NNNTNEVMNTLFNAYK	E		1	2149.23	AB11.4640.4640.2.dta	2	gi|30019146|ref|NP_830777.1|	S-layer-like domain-containing protein [Bacillus cereus ATCC 14579],	AB11	AB11$gi|30019146|ref|NP_830777.1|	29	AB11$2449		0	168	M	1	362
855	604.333	1206.65	1206.65	1.11051	0	36.61	36.61	384	395	R	TVGYGVVATIVE	-		1	2150.5	AB11.4643.4643.2.dta	2	gi|30018378|ref|NP_830009.1|	elongation factor Tu [Bacillus cereus ATCC 14579],	AB11	AB11$gi|30018378|ref|NP_830009.1|	9	AB11$855		0	168		0	362
2143	867.907	1733.8	1733.8	1.20833	0	53.39	53.39	201	215	K	MLFGNEPYTLFDGSK	V	Oxidation (M) [1]	1	2150.84	AB11.4644.4644.2.dta	2	gi|30018848|ref|NP_830479.1|	immune inhibitor A precursor [Bacillus cereus ATCC 14579],	AB11	AB11$gi|30018848|ref|NP_830479.1|	30	AB11$2143	M	1	169	M	1	363
2407	931.967	1861.92	1861.92	0.308821	0	23.48	23.48	108	123	K	IVDELTPDEDDIFLTK	W		1	2153.67	AB11.4651.4651.2.dta	2	gi|30020437|ref|NP_832068.1|	isochorismatase [Bacillus cereus ATCC 14579],	AB11	AB11$gi|30020437|ref|NP_832068.1|	2	AB11$2407		0	169		0	363
854	604.333	1206.65	1206.65	0.911615	0	22.45	22.45	384	395	R	TVGYGVVATIVE	-		1	2154.92	AB11.4654.4654.2.dta	2	gi|30018378|ref|NP_830009.1|	elongation factor Tu [Bacillus cereus ATCC 14579],	AB11	AB11$gi|30018378|ref|NP_830009.1|	9	AB11$854		0	169		0	363
1070	652.395	1302.78	1302.78	0.264052	0	48.47	48.47	26	38	K	TTLTAAITTVLAK	A		1	2155.26	AB11.4655.4655.2.dta	2	gi|30018378|ref|NP_830009.1|	elongation factor Tu [Bacillus cereus ATCC 14579],	AB11	AB11$gi|30018378|ref|NP_830009.1|	9	AB11$1070		0	169		0	363
1071	652.396	1302.78	1302.78	0.647847	0	80.04	80.04	26	38	K	TTLTAAITTVLAK	A		1	2156.14	AB11.4657.4657.2.dta	2	gi|30018378|ref|NP_830009.1|	elongation factor Tu [Bacillus cereus ATCC 14579],	AB11	AB11$gi|30018378|ref|NP_830009.1|	9	AB11$1071		0	169		0	363
2406	931.966	1861.92	1861.92	-1.27019	0	18.23	18.23	108	123	K	IVDELTPDEDDIFLTK	W		1	2157.03	AB11.4659.4659.2.dta	2	gi|30020437|ref|NP_832068.1|	isochorismatase [Bacillus cereus ATCC 14579],	AB11	AB11$gi|30020437|ref|NP_832068.1|	2	AB11$2406		0	169		0	363
2668	996.971	1991.93	1991.92	2.31083	0	43.16	43.16	163	179	K	NPITDDITGGWYEQDIR	Q		1	2162.64	AB11.4672.4672.2.dta	2	gi|30019043|ref|NP_830674.1|	N-acetylmuramoyl-L-alanine amidase [Bacillus cereus ATCC 14579],	AB11	AB11$gi|30019043|ref|NP_830674.1|	8	AB11$2668		0	169		0	363
2667	996.971	1991.93	1991.92	2.1301	0	89.94	89.94	163	179	K	NPITDDITGGWYEQDIR	Q		1	2163.93	AB11.4675.4675.2.dta	2	gi|30019043|ref|NP_830674.1|	N-acetylmuramoyl-L-alanine amidase [Bacillus cereus ATCC 14579],	AB11	AB11$gi|30019043|ref|NP_830674.1|	8	AB11$2667		0	169		0	363
2927	724.399	2170.17	2170.17	0.150218	0	28.58	28.58	133	151	K	VVQNLNQQPNLTITNFLSK	N		1	2167.77	AB11.4684.4684.3.dta	3	gi|30023381|ref|NP_835012.1|	bacillolysin [Bacillus cereus ATCC 14579],	AB11	AB11$gi|30023381|ref|NP_835012.1|	43	AB11$2927		0	169		0	363
2134	865.455	1728.89	1728.89	0.778533	0	40.41	38.4533	14	29	K	GAETLYLIDIPQPDGK	T		1	2168.67	AB11.4686.4686.2.dta	2	gi|30020042|ref|NP_831673.1|	Phage protein [Bacillus cereus ATCC 14579],	AB11	AB11$gi|30020042|ref|NP_831673.1|	1	AB11$2134		0	169		0	363
2929	724.4	2170.18	2170.17	2.01643	0	33	33	133	151	K	VVQNLNQQPNLTITNFLSK	N		1	2169.56	AB11.4688.4688.3.dta	3	gi|30023381|ref|NP_835012.1|	bacillolysin [Bacillus cereus ATCC 14579],	AB11	AB11$gi|30023381|ref|NP_835012.1|	43	AB11$2929		0	169		0	363
2930	1086.1	2170.18	2170.17	2.7196	0	52.6	52.6	133	151	K	VVQNLNQQPNLTITNFLSK	N		1	2169.94	AB11.4689.4689.2.dta	2	gi|30023381|ref|NP_835012.1|	bacillolysin [Bacillus cereus ATCC 14579],	AB11	AB11$gi|30023381|ref|NP_835012.1|	43	AB11$2930		0	169		0	363
2928	1086.1	2170.18	2170.17	1.37408	0	37.86	37.86	133	151	K	VVQNLNQQPNLTITNFLSK	N		1	2171.21	AB11.4692.4692.2.dta	2	gi|30023381|ref|NP_835012.1|	bacillolysin [Bacillus cereus ATCC 14579],	AB11	AB11$gi|30023381|ref|NP_835012.1|	43	AB11$2928		0	169		0	363
1432	715.384	1428.75	1428.75	1.23114	0	40.45	40.45	170	181	K	GQAVFWPLEQVR	A		1	2171.59	AB11.4693.4693.2.dta	2	gi|30021185|ref|NP_832816.1|	Signal peptidase I [Bacillus cereus ATCC 14579],	AB11	AB11$gi|30021185|ref|NP_832816.1|	6	AB11$1432		0	169		0	363
1768	781.428	1560.84	1560.84	0.943723	0	20.76	20.76	121	134	R	VLTPDFTLEQITGK	T		1	2171.94	AB11.4694.4694.2.dta	2	gi|30021185|ref|NP_832816.1|	Signal peptidase I [Bacillus cereus ATCC 14579],	AB11	AB11$gi|30021185|ref|NP_832816.1|	6	AB11$1768		0	169		0	363
1770	781.429	1560.84	1560.84	1.64847	0	26.03	26.03	121	134	R	VLTPDFTLEQITGK	T		1	2172.83	AB11.4696.4696.2.dta	2	gi|30021185|ref|NP_832816.1|	Signal peptidase I [Bacillus cereus ATCC 14579],	AB11	AB11$gi|30021185|ref|NP_832816.1|	6	AB11$1770		0	169		0	363
1433	715.384	1428.75	1428.75	1.39912	0	52.76	52.76	170	181	K	GQAVFWPLEQVR	A		1	2173.18	AB11.4697.4697.2.dta	2	gi|30021185|ref|NP_832816.1|	Signal peptidase I [Bacillus cereus ATCC 14579],	AB11	AB11$gi|30021185|ref|NP_832816.1|	6	AB11$1433		0	169		0	363
2615	656.641	1966.9	1966.9	0.804312	0	15.32	15.32	501	517	R	GDDMHTTLETPFFDLTK	G		1	2175.76	AB11.4703.4703.3.dta	3	gi|30018848|ref|NP_830479.1|	immune inhibitor A precursor [Bacillus cereus ATCC 14579],	AB11	AB11$gi|30018848|ref|NP_830479.1|	30	AB11$2615		0	169	M	1	364
2071	858.918	1715.82	1715.82	0.675479	0	27.74	27.74	275	289	K	AADGIWYYYVPEAAK	Q		1	2180.96	AB11.4716.4716.2.dta	2	gi|30023297|ref|NP_834928.1|	membrane-bound transcriptional regulator LytR [Bacillus cereus ATCC 14579],	AB11	AB11$gi|30023297|ref|NP_834928.1|	6	AB11$2071		0	169		0	364
2683	1000.99	1999.96	1999.95	3.13057	0	35.94	35.94	116	134	K	NVDGSVDTIYTASMTLTGR	-		1	2182.21	AB11.4719.4719.2.dta	2	gi|XX|ref|AE016877_ATCC14579_6_pos1251766@1251290|	Hypothetical protein bcere0015_11440,	AB11	AB11$gi|XX|ref|AE016877_ATCC14579_6_pos1251766@1251290|	4	AB11$2683		0	169	M	1	365
2072	858.919	1715.82	1715.82	1.81779	0	60.75	60.75	275	289	K	AADGIWYYYVPEAAK	Q		1	2183.82	AB11.4723.4723.2.dta	2	gi|30023297|ref|NP_834928.1|	membrane-bound transcriptional regulator LytR [Bacillus cereus ATCC 14579],	AB11	AB11$gi|30023297|ref|NP_834928.1|	6	AB11$2072		0	169		0	365
170	421.758	841.502	841.502	-0.46108	0	15.25	15.25	66	73	K	GLSIPLSR	L		1	2184.7	AB11.4725.4725.2.dta	2	gi|30022584|ref|NP_834215.1|	transcriptional regulator [Bacillus cereus ATCC 14579],	AB11	AB11$gi|30022584|ref|NP_834215.1|	4	AB11$170		0	169		0	365
2682	1000.98	1999.96	1999.95	1.48054	0	96.68	96.68	116	134	K	NVDGSVDTIYTASMTLTGR	-		1	2185.92	AB11.4728.4728.2.dta	2	gi|XX|ref|AE016877_ATCC14579_6_pos1251766@1251290|	Hypothetical protein bcere0015_11440,	AB11	AB11$gi|XX|ref|AE016877_ATCC14579_6_pos1251766@1251290|	4	AB11$2682		0	169	M	1	366
1047	647.347	1292.68	1292.68	1.60133	0	18.6	18.6	12	22	K	QVADWSVLFTK	L		1	2190.35	AB11.4737.4737.2.dta	2	gi|30023083|ref|NP_834714.1|	non-specific DNA-binding protein Dps / Iron-binding ferritin-like antioxidant protein / ferroxidase [Bacillus cereus ATCC 14579],	AB11	AB11$gi|30023083|ref|NP_834714.1|	2	AB11$1047		0	169		0	366
1046	647.346	1292.68	1292.68	1.4002	0	29.81	29.81	12	22	K	QVADWSVLFTK	L		1	2191.92	AB11.4741.4741.2.dta	2	gi|30023083|ref|NP_834714.1|	non-specific DNA-binding protein Dps / Iron-binding ferritin-like antioxidant protein / ferroxidase [Bacillus cereus ATCC 14579],	AB11	AB11$gi|30023083|ref|NP_834714.1|	2	AB11$1046		0	169		0	366
3287	860.79	2579.35	2579.35	0.498188	1	20.41	20.41	68	91	K	VTFIDDPSADKQIAVINTTGSFLK	A		1	2193.37	AB11.4744.4744.3.dta	3	gi|30019265|ref|NP_830896.1|	cytotoxin K [Bacillus cereus ATCC 14579],	AB11	AB11$gi|30019265|ref|NP_830896.1|	24	AB11$3287		0	169		0	366
2519	965.967	1929.92	1929.91	2.36643	0	39.78	39.78	169	184	R	SAFYVGYYNNELSYLK	E		1	2193.75	AB11.4745.4745.2.dta	2	gi|30021271|ref|NP_832902.1|	collagenase [Bacillus cereus ATCC 14579],	AB11	AB11$gi|30021271|ref|NP_832902.1|	62	AB11$2519		0	169		0	366
1575	736.36	1470.71	1470.71	-0.216903	0	42.15	42.15	157	169	R	MFGFISEDEIVGK	G		1	2194.12	AB11.4746.4746.2.dta	2	gi|30021185|ref|NP_832816.1|	Signal peptidase I [Bacillus cereus ATCC 14579],	AB11	AB11$gi|30021185|ref|NP_832816.1|	6	AB11$1575		0	169	M	1	367
3288	860.791	2579.35	2579.35	1.12625	1	39.32	39.32	68	91	K	VTFIDDPSADKQIAVINTTGSFLK	A		1	2195	AB11.4748.4748.3.dta	3	gi|30019265|ref|NP_830896.1|	cytotoxin K [Bacillus cereus ATCC 14579],	AB11	AB11$gi|30019265|ref|NP_830896.1|	24	AB11$3288		0	169		0	367
2518	965.966	1929.92	1929.91	1.67209	0	27.73	27.73	169	184	R	SAFYVGYYNNELSYLK	E		1	2195.38	AB11.4749.4749.2.dta	2	gi|30021271|ref|NP_832902.1|	collagenase [Bacillus cereus ATCC 14579],	AB11	AB11$gi|30021271|ref|NP_832902.1|	62	AB11$2518		0	169		0	367
1576	736.362	1470.71	1470.71	1.52376	0	42.69	42.69	157	169	R	MFGFISEDEIVGK	G		1	2196.27	AB11.4751.4751.2.dta	2	gi|30021185|ref|NP_832816.1|	Signal peptidase I [Bacillus cereus ATCC 14579],	AB11	AB11$gi|30021185|ref|NP_832816.1|	6	AB11$1576		0	169	M	1	368
2249	601.661	1801.96	1801.96	0.157051	1	16.06	16.06	150	165	R	MNAVSTILEADKEILR	L		1	2196.62	AB11.4752.4752.3.dta	3	gi|30018861|ref|NP_830492.1|	cell wall-binding protein [Bacillus cereus ATCC 14579],	AB11	AB11$gi|30018861|ref|NP_830492.1|	32	AB11$2249		0	169	M	1	369
2250	601.661	1801.96	1801.96	0.656507	1	18.83	18.83	150	165	R	MNAVSTILEADKEILR	L		1	2197.52	AB11.4754.4754.3.dta	3	gi|30018861|ref|NP_830492.1|	cell wall-binding protein [Bacillus cereus ATCC 14579],	AB11	AB11$gi|30018861|ref|NP_830492.1|	32	AB11$2250		0	169	M	1	370
3075	765.757	2294.25	2294.25	0.384876	0	21.36	21.36	118	138	R	LVALQEQPNTNVVTEVLVNSK	N		1	2197.9	AB11.4755.4755.3.dta	3	gi|30023229|ref|NP_834860.1|	N-acetylmuramoyl-L-alanine amidase [Bacillus cereus ATCC 14579],	AB11	AB11$gi|30023229|ref|NP_834860.1|	29	AB11$3075		0	169		0	370
3077	1148.13	2294.25	2294.25	1.3682	0	31.64	31.64	118	138	R	LVALQEQPNTNVVTEVLVNSK	N		1	2199.2	AB11.4758.4758.2.dta	2	gi|30023229|ref|NP_834860.1|	N-acetylmuramoyl-L-alanine amidase [Bacillus cereus ATCC 14579],	AB11	AB11$gi|30023229|ref|NP_834860.1|	29	AB11$3077		0	169		0	370
3078	765.758	2294.25	2294.25	2.13708	0	23.66	23.66	118	138	R	LVALQEQPNTNVVTEVLVNSK	N		1	2199.57	AB11.4759.4759.3.dta	3	gi|30023229|ref|NP_834860.1|	N-acetylmuramoyl-L-alanine amidase [Bacillus cereus ATCC 14579],	AB11	AB11$gi|30023229|ref|NP_834860.1|	29	AB11$3078		0	169		0	370
3076	1148.13	2294.25	2294.25	1.26359	0	46.92	46.92	118	138	R	LVALQEQPNTNVVTEVLVNSK	N		1	2200.48	AB11.4761.4761.2.dta	2	gi|30023229|ref|NP_834860.1|	N-acetylmuramoyl-L-alanine amidase [Bacillus cereus ATCC 14579],	AB11	AB11$gi|30023229|ref|NP_834860.1|	29	AB11$3076		0	169		0	370
2368	616.321	1845.94	1845.94	-0.177687	1	28.81	28.81	442	458	K	DKGNWIMGDTLGGLTIR	D		1	2201.78	AB11.4764.4764.3.dta	3	gi|30023381|ref|NP_835012.1|	bacillolysin [Bacillus cereus ATCC 14579],	AB11	AB11$gi|30023381|ref|NP_835012.1|	43	AB11$2368		0	169	M	1	371
2370	616.321	1845.94	1845.94	0.309869	1	26.45	26.45	442	458	K	DKGNWIMGDTLGGLTIR	D		1	2203.06	AB11.4767.4767.3.dta	3	gi|30023381|ref|NP_835012.1|	bacillolysin [Bacillus cereus ATCC 14579],	AB11	AB11$gi|30023381|ref|NP_835012.1|	43	AB11$2370		0	169	M	1	372
1961	825.441	1648.87	1648.87	0.645898	0	38.74	38.74	292	307	K	GLTLDLSGLTNYPTGK	T		1	2203.44	AB11.4768.4768.2.dta	2	gi|30019797|ref|NP_831428.1|	flagellar hook protein FlgE [Bacillus cereus ATCC 14579],	AB11	AB11$gi|30019797|ref|NP_831428.1|	4	AB11$1961		0	169		0	372
2248	901.988	1801.96	1801.96	-0.0394015	1	47.46	47.46	150	165	R	MNAVSTILEADKEILR	L		1	2203.8	AB11.4769.4769.2.dta	2	gi|30018861|ref|NP_830492.1|	cell wall-binding protein [Bacillus cereus ATCC 14579],	AB11	AB11$gi|30018861|ref|NP_830492.1|	32	AB11$2248		0	169	M	1	373
1960	825.441	1648.87	1648.87	0.488214	0	43.24	43.24	292	307	K	GLTLDLSGLTNYPTGK	T		1	2204.68	AB11.4771.4771.2.dta	2	gi|30019797|ref|NP_831428.1|	flagellar hook protein FlgE [Bacillus cereus ATCC 14579],	AB11	AB11$gi|30019797|ref|NP_831428.1|	4	AB11$1960		0	169		0	373
2753	1017.99	2033.97	2033.97	2.8909	0	83.27	83.27	72	89	K	NQDVVILNEVFDNSASDR	L		1	2205.04	AB11.4772.4772.2.dta	2	gi|30018853|ref|NP_830484.1|	sphingomyelin phosphodiesterase [Bacillus cereus ATCC 14579],	AB11	AB11$gi|30018853|ref|NP_830484.1|	12	AB11$2753		0	169		0	373
1647	747.873	1493.73	1493.73	0.734403	0	43.33	43.33	303	314	K	SPQWTVTSWFQK	Y		1	2205.41	AB11.4773.4773.2.dta	2	gi|30018853|ref|NP_830484.1|	sphingomyelin phosphodiesterase [Bacillus cereus ATCC 14579],	AB11	AB11$gi|30018853|ref|NP_830484.1|	12	AB11$1647		0	169		0	373
1648	747.874	1493.73	1493.73	1.55115	0	42.12	42.12	303	314	K	SPQWTVTSWFQK	Y		1	2206.87	AB11.4776.4776.2.dta	2	gi|30018853|ref|NP_830484.1|	sphingomyelin phosphodiesterase [Bacillus cereus ATCC 14579],	AB11	AB11$gi|30018853|ref|NP_830484.1|	12	AB11$1648		0	169		0	373
2251	901.99	1801.97	1801.96	2.40238	1	78.18	78.18	150	165	R	MNAVSTILEADKEILR	L		1	2207.22	AB11.4777.4777.2.dta	2	gi|30018861|ref|NP_830492.1|	cell wall-binding protein [Bacillus cereus ATCC 14579],	AB11	AB11$gi|30018861|ref|NP_830492.1|	32	AB11$2251		0	169	M	1	374
2752	1017.99	2033.97	2033.97	2.04527	0	84.37	84.37	72	89	K	NQDVVILNEVFDNSASDR	L		1	2208.12	AB11.4779.4779.2.dta	2	gi|30018853|ref|NP_830484.1|	sphingomyelin phosphodiesterase [Bacillus cereus ATCC 14579],	AB11	AB11$gi|30018853|ref|NP_830484.1|	12	AB11$2752		0	169		0	374
2750	678.996	2033.97	2033.97	0.331372	0	27.62	27.62	72	89	K	NQDVVILNEVFDNSASDR	L		1	2209.05	AB11.4781.4781.3.dta	3	gi|30018853|ref|NP_830484.1|	sphingomyelin phosphodiesterase [Bacillus cereus ATCC 14579],	AB11	AB11$gi|30018853|ref|NP_830484.1|	12	AB11$2750		0	169		0	374
2371	923.978	1845.94	1845.94	0.881935	1	24.58	24.58	442	458	K	DKGNWIMGDTLGGLTIR	D		1	2209.44	AB11.4782.4782.2.dta	2	gi|30023381|ref|NP_835012.1|	bacillolysin [Bacillus cereus ATCC 14579],	AB11	AB11$gi|30023381|ref|NP_835012.1|	43	AB11$2371		0	169	M	1	375
2751	678.997	2033.97	2033.97	1.23109	0	46.74	46.74	72	89	K	NQDVVILNEVFDNSASDR	L		1	2210.33	AB11.4784.4784.3.dta	3	gi|30018853|ref|NP_830484.1|	sphingomyelin phosphodiesterase [Bacillus cereus ATCC 14579],	AB11	AB11$gi|30018853|ref|NP_830484.1|	12	AB11$2751		0	169		0	375
3347	893.749	2678.23	2678.22	0.611599	0	19.31	19.31	124	145	K	DDVIETTHQVQNDWIQFEYNGK	T		1	2216.36	AB11.4795.4795.3.dta	3	gi|30018972|ref|NP_830603.1|	enterotoxin / cell-wall binding protein [Bacillus cereus ATCC 14579],	AB11	AB11$gi|30018972|ref|NP_830603.1|	57	AB11$3347		0	169		0	375
2622	985.494	1968.97	1968.97	3.14378	0	29.08	29.08	60	76	K	QYEEPVSVYIDSLSNVK	V		1	2221.12	AB11.4804.4804.2.dta	2	gi|30021340|ref|NP_832971.1|	F0F1 ATP synthase subunit alpha [Bacillus cereus ATCC 14579],	AB11	AB11$gi|30021340|ref|NP_832971.1|	16	AB11$2622		0	169		0	375
2030	849.428	1696.84	1696.84	-0.667711	0	31.87	31.87	39	53	K	AIFDDLLYNNTVGSR	G		1	2221.88	AB11.4806.4806.2.dta	2	gi|30019797|ref|NP_831428.1|	flagellar hook protein FlgE [Bacillus cereus ATCC 14579],	AB11	AB11$gi|30019797|ref|NP_831428.1|	4	AB11$2030		0	169		0	375
2623	985.495	1968.98	1968.97	3.89544	0	43.6	43.6	60	76	K	QYEEPVSVYIDSLSNVK	V		1	2222.76	AB11.4808.4808.2.dta	2	gi|30021340|ref|NP_832971.1|	F0F1 ATP synthase subunit alpha [Bacillus cereus ATCC 14579],	AB11	AB11$gi|30021340|ref|NP_832971.1|	16	AB11$2623		0	169		0	375
2031	849.43	1696.84	1696.84	1.57174	0	28.83	28.83	39	53	K	AIFDDLLYNNTVGSR	G		1	2224.39	AB11.4812.4812.2.dta	2	gi|30019797|ref|NP_831428.1|	flagellar hook protein FlgE [Bacillus cereus ATCC 14579],	AB11	AB11$gi|30019797|ref|NP_831428.1|	4	AB11$2031		0	169		0	375
1734	767.9	1533.79	1533.78	1.68994	0	50.06	50.06	164	176	K	TVQVVGEVQDWFK	I		1	2225.62	AB11.4815.4815.2.dta	2	gi|30020092|ref|NP_831723.1|	enterotoxin [Bacillus cereus ATCC 14579],	AB11	AB11$gi|30020092|ref|NP_831723.1|	30	AB11$1734		0	169		0	375
2620	657.33	1968.97	1968.97	-0.180805	0	21.99	21.99	60	76	K	QYEEPVSVYIDSLSNVK	V		1	2226.87	AB11.4818.4818.3.dta	3	gi|30021340|ref|NP_832971.1|	F0F1 ATP synthase subunit alpha [Bacillus cereus ATCC 14579],	AB11	AB11$gi|30021340|ref|NP_832971.1|	16	AB11$2620		0	169		0	375
1733	767.899	1533.78	1533.78	0.972758	0	44.23	44.23	164	176	K	TVQVVGEVQDWFK	I		1	2227.77	AB11.4820.4820.2.dta	2	gi|30020092|ref|NP_831723.1|	enterotoxin [Bacillus cereus ATCC 14579],	AB11	AB11$gi|30020092|ref|NP_831723.1|	30	AB11$1733		0	169		0	375
2621	657.331	1968.97	1968.97	2.05895	0	31.45	31.45	60	76	K	QYEEPVSVYIDSLSNVK	V		1	2229.05	AB11.4823.4823.3.dta	3	gi|30021340|ref|NP_832971.1|	F0F1 ATP synthase subunit alpha [Bacillus cereus ATCC 14579],	AB11	AB11$gi|30021340|ref|NP_832971.1|	16	AB11$2621		0	169		0	375
1821	527.639	1579.89	1579.89	0.665235	1	31.81	31.81	255	268	R	DNLGKLEPLLAELR	Q		1	2242.18	AB11.4845.4845.3.dta	3	gi|30021214|ref|NP_832845.1|	hemolysin BL binding component precursor [Bacillus cereus ATCC 14579],	AB11	AB11$gi|30021214|ref|NP_832845.1|	61	AB11$1821		0	169		0	375
1820	527.638	1579.89	1579.89	0.0955761	1	28.37	28.37	255	268	R	DNLGKLEPLLAELR	Q		1	2243.46	AB11.4848.4848.3.dta	3	gi|30021214|ref|NP_832845.1|	hemolysin BL binding component precursor [Bacillus cereus ATCC 14579],	AB11	AB11$gi|30021214|ref|NP_832845.1|	61	AB11$1820		0	169		0	375
1823	790.955	1579.9	1579.89	1.6058	1	43.03	43.03	255	268	R	DNLGKLEPLLAELR	Q		1	2247.62	AB11.4858.4858.2.dta	2	gi|30021214|ref|NP_832845.1|	hemolysin BL binding component precursor [Bacillus cereus ATCC 14579],	AB11	AB11$gi|30021214|ref|NP_832845.1|	61	AB11$1823		0	169		0	375
957	628.34	1254.67	1254.66	0.615304	0	36.76	36.76	166	175	K	NYFVDPIFLK	T		1	2248.5	AB11.4860.4860.2.dta	2	gi|30021854|ref|NP_833485.1|	1-phosphatidylinositol phosphodiesterase precursor [Bacillus cereus ATCC 14579],	AB11	AB11$gi|30021854|ref|NP_833485.1|	8	AB11$957		0	169		0	375
1822	790.955	1579.89	1579.89	0.833601	1	41.37	41.37	255	268	R	DNLGKLEPLLAELR	Q		1	2248.84	AB11.4861.4861.2.dta	2	gi|30021214|ref|NP_832845.1|	hemolysin BL binding component precursor [Bacillus cereus ATCC 14579],	AB11	AB11$gi|30021214|ref|NP_832845.1|	61	AB11$1822		0	169		0	375
956	628.34	1254.67	1254.66	0.424018	0	26.3	26.3	166	175	K	NYFVDPIFLK	T		1	2250.05	AB11.4864.4864.2.dta	2	gi|30021854|ref|NP_833485.1|	1-phosphatidylinositol phosphodiesterase precursor [Bacillus cereus ATCC 14579],	AB11	AB11$gi|30021854|ref|NP_833485.1|	8	AB11$956		0	169		0	375
2052	856.394	1710.77	1710.77	0.8616	0	45.13	45.13	213	226	R	DSFNTFYGNQLFMK	S		1	2252.01	AB11.4869.4869.2.dta	2	gi|30021625|ref|NP_833256.1|	hemolysin II [Bacillus cereus ATCC 14579],	AB11	AB11$gi|30021625|ref|NP_833256.1|	27	AB11$2052		0	169	M	1	376
2053	856.394	1710.77	1710.77	1.3643	0	47.88	47.88	213	226	R	DSFNTFYGNQLFMK	S		1	2253.21	AB11.4872.4872.2.dta	2	gi|30021625|ref|NP_833256.1|	hemolysin II [Bacillus cereus ATCC 14579],	AB11	AB11$gi|30021625|ref|NP_833256.1|	27	AB11$2053		0	169	M	1	377
585	554.277	1106.54	1106.54	0.113868	0	21.4	21.4	48	55	K	EIEWDIFR	T		1	2255.07	AB11.4877.4877.2.dta	2	gi|XX|ref|AE016877_ATCC14579_5_pos3669422@3669162|	Glutamine synthetase,	AB11	AB11$gi|XX|ref|AE016877_ATCC14579_5_pos3669422@3669162|	1	AB11$585		0	169		0	377
3218	813.415	2437.22	2437.22	1.62808	1	18.11	18.11	85	104	K	QDMKEWSSELYPQLILLNSK	S	Oxidation (M) [3]	1	2256.68	AB11.4881.4881.3.dta	3	gi|30021216|ref|NP_832847.1|	hemolysin BL lytic component L2 [Bacillus cereus ATCC 14579],	AB11	AB11$gi|30021216|ref|NP_832847.1|	119	AB11$3218	M	1	170	M	1	378
1964	827.466	1652.92	1652.91	1.78775	0	16.94	16.94	283	298	R	VVILPPDLFGSNPGTK	V		1	2267.6	AB11.4902.4902.2.dta	2	gi|30022444|ref|NP_834075.1|	ferrichrome-binding protein [Bacillus cereus ATCC 14579],	AB11	AB11$gi|30022444|ref|NP_834075.1|	5	AB11$1964		0	170		0	378
1965	827.466	1652.92	1652.91	1.93295	0	33.47	33.47	283	298	R	VVILPPDLFGSNPGTK	V		1	2272.05	AB11.4911.4911.2.dta	2	gi|30022444|ref|NP_834075.1|	ferrichrome-binding protein [Bacillus cereus ATCC 14579],	AB11	AB11$gi|30022444|ref|NP_834075.1|	5	AB11$1965		0	170		0	378
2079	859.427	1716.84	1716.84	1.72177	0	78.94	78.94	139	153	K	FQNYYDTLVAAVDAK	D		1	2274.83	AB11.4917.4917.2.dta	2	gi|30019952|ref|NP_831583.1|	non-hemolytic enterotoxin lytic component L1 [Bacillus cereus ATCC 14579],	AB11	AB11$gi|30019952|ref|NP_831583.1|	38	AB11$2079		0	170		0	378
2078	859.427	1716.84	1716.84	1.50043	0	69.27	69.27	139	153	K	FQNYYDTLVAAVDAK	D		1	2275.73	AB11.4919.4919.2.dta	2	gi|30019952|ref|NP_831583.1|	non-hemolytic enterotoxin lytic component L1 [Bacillus cereus ATCC 14579],	AB11	AB11$gi|30019952|ref|NP_831583.1|	38	AB11$2078		0	170		0	378
1574	736.349	1470.68	1470.68	1.95692	0	39.83	39.83	77	88	R	NIMDQLYGEFNK	I		1	2278.51	AB11.4926.4926.2.dta	2	gi|30020129|ref|NP_831760.1|	putative murein endopeptidase [Bacillus cereus ATCC 14579],	AB11	AB11$gi|30020129|ref|NP_831760.1|	88	AB11$1574		0	170	M	1	379
1573	736.349	1470.68	1470.68	1.12737	0	56.15	56.15	77	88	R	NIMDQLYGEFNK	I		1	2280.04	AB11.4930.4930.2.dta	2	gi|30020129|ref|NP_831760.1|	putative murein endopeptidase [Bacillus cereus ATCC 14579],	AB11	AB11$gi|30020129|ref|NP_831760.1|	88	AB11$1573		0	170	M	1	380
2076	573.286	1716.84	1716.84	0.0757207	0	31.4	31.4	139	153	K	FQNYYDTLVAAVDAK	D		1	2280.39	AB11.4931.4931.3.dta	3	gi|30019952|ref|NP_831583.1|	non-hemolytic enterotoxin lytic component L1 [Bacillus cereus ATCC 14579],	AB11	AB11$gi|30019952|ref|NP_831583.1|	38	AB11$2076		0	170		0	380
2077	573.286	1716.84	1716.84	0.827103	0	46.97	46.97	139	153	K	FQNYYDTLVAAVDAK	D		1	2282.88	AB11.4937.4937.3.dta	3	gi|30019952|ref|NP_831583.1|	non-hemolytic enterotoxin lytic component L1 [Bacillus cereus ATCC 14579],	AB11	AB11$gi|30019952|ref|NP_831583.1|	38	AB11$2077		0	170		0	380
1661	750.923	1499.83	1499.83	0.35604	0	67.11	67.11	75	89	R	TGDAALGSISNILLR	M		3	2283.25	AB11.4938.4938.2.dta	2	gi|30019803|ref|NP_831434.1|	flagellin [Bacillus cereus ATCC 14579],	AB11	AB11$gi|30019803|ref|NP_831434.1|	46	AB11$1661		0	170		0	380
1662	750.924	1499.83	1499.83	1.24947	0	64.75	64.75	75	89	R	TGDAALGSISNILLR	M		3	2284.51	AB11.4941.4941.2.dta	2	gi|30019803|ref|NP_831434.1|	flagellin [Bacillus cereus ATCC 14579],	AB11	AB11$gi|30019803|ref|NP_831434.1|	46	AB11$1662		0	170		0	380
2503	960.016	1918.02	1918.02	0.561518	0	50.7	50.7	200	218	K	LTDGANGFLQNIGLVTSAK	N		1	2290.63	AB11.4952.4952.2.dta	2	gi|30019785|ref|NP_831416.1|	flagellar capping protein [Bacillus cereus ATCC 14579],	AB11	AB11$gi|30019785|ref|NP_831416.1|	20	AB11$2503		0	170		0	380
1658	500.95	1499.83	1499.83	-1.12813	0	39.76	39.76	75	89	R	TGDAALGSISNILLR	M		3	2291.01	AB11.4953.4953.3.dta	3	gi|30019803|ref|NP_831434.1|	flagellin [Bacillus cereus ATCC 14579],	AB11	AB11$gi|30019803|ref|NP_831434.1|	46	AB11$1658		0	170		0	380
1659	500.95	1499.83	1499.83	-0.70808	0	25.53	25.53	75	89	R	TGDAALGSISNILLR	M		3	2292.26	AB11.4956.4956.3.dta	3	gi|30019803|ref|NP_831434.1|	flagellin [Bacillus cereus ATCC 14579],	AB11	AB11$gi|30019803|ref|NP_831434.1|	46	AB11$1659		0	170		0	380
2504	960.017	1918.02	1918.02	2.28205	0	45.55	45.55	200	218	K	LTDGANGFLQNIGLVTSAK	N		1	2292.62	AB11.4957.4957.2.dta	2	gi|30019785|ref|NP_831416.1|	flagellar capping protein [Bacillus cereus ATCC 14579],	AB11	AB11$gi|30019785|ref|NP_831416.1|	20	AB11$2504		0	170		0	380
2019	845.466	1688.92	1688.91	1.61406	0	29.62	29.62	30	45	K	ATVIAYEPIWAIGTGK	S		1	2292.99	AB11.4958.4958.2.dta	2	gi|XX|ref|AE016877_ATCC14579_4_pos5040921@5040562|	Triosephosphate isomerase,	AB11	AB11$gi|XX|ref|AE016877_ATCC14579_4_pos5040921@5040562|	1	AB11$2019		0	170		0	380
2261	903.487	1804.96	1804.96	1.0449	0	33.58	33.58	312	328	K	SLFLSGNQIEDVTALAK	M		1	2313.47	AB11.5000.5000.2.dta	2	gi|30019482|ref|NP_831113.1|	internalin [Bacillus cereus ATCC 14579],	AB11	AB11$gi|30019482|ref|NP_831113.1|	2	AB11$2261		0	170		0	380
1617	742.887	1483.76	1483.76	1.98078	0	55.39	55.39	427	438	K	NVISYLEEQVYK	F		1	2313.84	AB11.5001.5001.2.dta	2	gi|30021216|ref|NP_832847.1|	hemolysin BL lytic component L2 [Bacillus cereus ATCC 14579],	AB11	AB11$gi|30021216|ref|NP_832847.1|	119	AB11$1617		0	170		0	380
1616	742.886	1483.76	1483.76	1.3203	0	35.21	35.21	427	438	K	NVISYLEEQVYK	F		1	2315.1	AB11.5004.5004.2.dta	2	gi|30021216|ref|NP_832847.1|	hemolysin BL lytic component L2 [Bacillus cereus ATCC 14579],	AB11	AB11$gi|30021216|ref|NP_832847.1|	119	AB11$1616		0	170		0	380
2260	903.485	1804.96	1804.96	-0.63935	0	29.48	29.48	312	328	K	SLFLSGNQIEDVTALAK	M		1	2315.45	AB11.5005.5005.2.dta	2	gi|30019482|ref|NP_831113.1|	internalin [Bacillus cereus ATCC 14579],	AB11	AB11$gi|30019482|ref|NP_831113.1|	2	AB11$2260		0	170		0	380
1706	763.926	1525.84	1525.84	0.975859	0	53.52	53.52	59	72	K	SEPVSILLLGVDER	G		1	2316.93	AB11.5008.5008.2.dta	2	gi|30023297|ref|NP_834928.1|	membrane-bound transcriptional regulator LytR [Bacillus cereus ATCC 14579],	AB11	AB11$gi|30023297|ref|NP_834928.1|	6	AB11$1706		0	170		0	380
1705	763.926	1525.84	1525.84	0.897214	0	46.14	46.14	59	72	K	SEPVSILLLGVDER	G		1	2321.12	AB11.5018.5018.2.dta	2	gi|30023297|ref|NP_834928.1|	membrane-bound transcriptional regulator LytR [Bacillus cereus ATCC 14579],	AB11	AB11$gi|30023297|ref|NP_834928.1|	6	AB11$1705		0	170		0	380
2763	1022.51	2043.01	2043.01	1.76162	0	37.71	37.71	319	336	R	ELGLQNPWNPDVSNVFSK	D		1	2326.67	AB11.5029.5029.2.dta	2	gi|30021360|ref|NP_832991.1|	hypothetical protein BC3251 [Bacillus cereus ATCC 14579],	AB11	AB11$gi|30021360|ref|NP_832991.1|	6	AB11$2763		0	170		0	380
2764	1022.51	2043.01	2043.01	1.93783	0	33.66	33.66	319	336	R	ELGLQNPWNPDVSNVFSK	D		1	2327.93	AB11.5032.5032.2.dta	2	gi|30021360|ref|NP_832991.1|	hypothetical protein BC3251 [Bacillus cereus ATCC 14579],	AB11	AB11$gi|30021360|ref|NP_832991.1|	6	AB11$2764		0	170		0	380
3393	915.166	2742.48	2742.47	2.1054	0	17.3	17.3	116	138	K	QWLDVLKPQLISTNQNIINYNTK	F		1	2335.73	AB11.5047.5047.3.dta	3	gi|30019952|ref|NP_831583.1|	non-hemolytic enterotoxin lytic component L1 [Bacillus cereus ATCC 14579],	AB11	AB11$gi|30019952|ref|NP_831583.1|	38	AB11$3393		0	170		0	380
3392	915.165	2742.47	2742.47	1.43812	0	40.11	40.11	116	138	K	QWLDVLKPQLISTNQNIINYNTK	F		1	2336.62	AB11.5049.5049.3.dta	3	gi|30019952|ref|NP_831583.1|	non-hemolytic enterotoxin lytic component L1 [Bacillus cereus ATCC 14579],	AB11	AB11$gi|30019952|ref|NP_831583.1|	38	AB11$3392		0	170		0	380
1570	736.348	1470.68	1470.68	0.47461	0	21.17	21.17	77	88	R	NIMDQLYGEFNK	I		1	2341.38	AB11.5060.5060.2.dta	2	gi|30020129|ref|NP_831760.1|	putative murein endopeptidase [Bacillus cereus ATCC 14579],	AB11	AB11$gi|30020129|ref|NP_831760.1|	88	AB11$1570		0	170	M	1	381
1572	736.349	1470.68	1470.68	0.882584	0	38.89	38.89	77	88	R	NIMDQLYGEFNK	I		1	2343.95	AB11.5064.5064.2.dta	2	gi|30020129|ref|NP_831760.1|	putative murein endopeptidase [Bacillus cereus ATCC 14579],	AB11	AB11$gi|30020129|ref|NP_831760.1|	88	AB11$1572		0	170	M	1	382
1660	750.923	1499.83	1499.83	0.196022	0	61.66	61.66	75	89	R	TGDAALGSISNILLR	M		3	2345.19	AB11.5067.5067.2.dta	2	gi|30019803|ref|NP_831434.1|	flagellin [Bacillus cereus ATCC 14579],	AB11	AB11$gi|30019803|ref|NP_831434.1|	46	AB11$1660		0	170		0	382
1663	750.924	1499.83	1499.83	1.58285	0	55.82	55.82	75	89	R	TGDAALGSISNILLR	M		3	2346.44	AB11.5070.5070.2.dta	2	gi|30019803|ref|NP_831434.1|	flagellin [Bacillus cereus ATCC 14579],	AB11	AB11$gi|30019803|ref|NP_831434.1|	46	AB11$1663		0	170		0	382
3337	885.11	2652.31	2652.31	0.789124	1	28.27	28.27	86	108	K	EAFISADYTKDTYYVTANVLNVR	A		1	2346.79	AB11.5071.5071.3.dta	3	gi|30018972|ref|NP_830603.1|	enterotoxin / cell-wall binding protein [Bacillus cereus ATCC 14579],	AB11	AB11$gi|30018972|ref|NP_830603.1|	57	AB11$3337		0	170		0	382
1860	802.927	1603.84	1603.84	0.623504	0	32.93	32.93	335	348	K	GLEVITQAMNLYPR	L		1	2355.36	AB11.5087.5087.2.dta	2	gi|30021271|ref|NP_832902.1|	collagenase [Bacillus cereus ATCC 14579],	AB11	AB11$gi|30021271|ref|NP_832902.1|	62	AB11$1860		0	170	M	1	383
1861	802.928	1603.84	1603.84	0.997606	0	22.12	22.12	335	348	K	GLEVITQAMNLYPR	L		1	2357.11	AB11.5090.5090.2.dta	2	gi|30021271|ref|NP_832902.1|	collagenase [Bacillus cereus ATCC 14579],	AB11	AB11$gi|30021271|ref|NP_832902.1|	62	AB11$1861		0	170	M	1	384
814	594.339	1186.66	1186.66	0.578934	0	45.91	45.91	170	179	K	ALIEELMQLK	N		1	2360.6	AB11.5096.5096.2.dta	2	gi|30021213|ref|NP_832844.1|	hemolysin BL binding component precursor [Bacillus cereus ATCC 14579],	AB11	AB11$gi|30021213|ref|NP_832844.1|	23	AB11$814		0	170	M	1	385
815	594.339	1186.66	1186.66	0.781182	0	38.13	38.13	170	179	K	ALIEELMQLK	N		1	2362.33	AB11.5099.5099.2.dta	2	gi|30021213|ref|NP_832844.1|	hemolysin BL binding component precursor [Bacillus cereus ATCC 14579],	AB11	AB11$gi|30021213|ref|NP_832844.1|	23	AB11$815		0	170	M	1	386
2214	888.982	1775.95	1775.95	1.58676	0	15.95	15.95	282	296	K	QVELPFVDQNLIYAK	E		1	2362.67	AB11.5100.5100.2.dta	2	gi|30019043|ref|NP_830674.1|	N-acetylmuramoyl-L-alanine amidase [Bacillus cereus ATCC 14579],	AB11	AB11$gi|30019043|ref|NP_830674.1|	8	AB11$2214		0	170		0	386
2215	888.982	1775.95	1775.95	2.12732	0	25.13	25.13	282	296	K	QVELPFVDQNLIYAK	E		1	2363.59	AB11.5102.5102.2.dta	2	gi|30019043|ref|NP_830674.1|	N-acetylmuramoyl-L-alanine amidase [Bacillus cereus ATCC 14579],	AB11	AB11$gi|30019043|ref|NP_830674.1|	8	AB11$2215		0	170		0	386
1853	802.417	1602.82	1602.82	0.992626	0	36.88	36.88	444	458	K	GNWIMGDTLGGLTIR	D		1	2378.01	AB11.5125.5125.2.dta	2	gi|30023381|ref|NP_835012.1|	bacillolysin [Bacillus cereus ATCC 14579],	AB11	AB11$gi|30023381|ref|NP_835012.1|	43	AB11$1853		0	170	M	1	387
1854	802.418	1602.82	1602.82	1.52918	0	55.08	55.08	444	458	K	GNWIMGDTLGGLTIR	D		1	2378.9	AB11.5127.5127.2.dta	2	gi|30023381|ref|NP_835012.1|	bacillolysin [Bacillus cereus ATCC 14579],	AB11	AB11$gi|30023381|ref|NP_835012.1|	43	AB11$1854		0	170	M	1	388
1639	747.336	1492.66	1492.66	0.472982	0	21.3	21.3	471	481	R	ECTGLAWEWWR	T		1	2381.52	AB11.5132.5132.2.dta	2	gi|30023138|ref|NP_834769.1|	perfringolysin O precursor [Bacillus cereus ATCC 14579],	AB11	AB11$gi|30023138|ref|NP_834769.1|	27	AB11$1639		0	170		0	388
3240	1228.61	2455.21	2455.2	1.85117	0	24.97	24.97	160	181	R	DIVQIPSDAVETEFSSETVVYK	K		1	2382.4	AB11.5134.5134.2.dta	2	gi|30023381|ref|NP_835012.1|	bacillolysin [Bacillus cereus ATCC 14579],	AB11	AB11$gi|30023381|ref|NP_835012.1|	43	AB11$3240		0	170		0	388
1208	676.859	1351.7	1351.7	0.259673	0	33.13	33.13	768	778	R	VVQFEVEDLFK	K		1	2383.29	AB11.5136.5136.2.dta	2	gi|30022623|ref|NP_834254.1|	cell surface protein [Bacillus cereus ATCC 14579],	AB11	AB11$gi|30022623|ref|NP_834254.1|	7	AB11$1208		0	170		0	388
1207	676.858	1351.7	1351.7	-0.00665827	0	35.49	35.49	768	778	R	VVQFEVEDLFK	K		1	2387.4	AB11.5144.5144.2.dta	2	gi|30022623|ref|NP_834254.1|	cell surface protein [Bacillus cereus ATCC 14579],	AB11	AB11$gi|30022623|ref|NP_834254.1|	7	AB11$1207		0	170		0	388
1289	692.86	1383.71	1383.7	1.45118	0	17.26	17.26	489	499	K	QSIYSLEELFR	H		1	2402.3	AB11.5178.5178.2.dta	2	gi|30021271|ref|NP_832902.1|	collagenase [Bacillus cereus ATCC 14579],	AB11	AB11$gi|30021271|ref|NP_832902.1|	62	AB11$1289		0	170		0	388
1884	808.88	1615.75	1615.74	1.45444	0	31.28	31.28	374	386	K	DIEYFDQSIDMLK	Q		1	2406.3	AB11.5187.5187.2.dta	2	gi|30023264|ref|NP_834895.1|	phosphoglycerol transferase [Bacillus cereus ATCC 14579],	AB11	AB11$gi|30023264|ref|NP_834895.1|	24	AB11$1884		0	170	M	1	389
1885	808.881	1615.75	1615.74	1.9867	0	32.68	32.68	374	386	K	DIEYFDQSIDMLK	Q		1	2408.09	AB11.5190.5190.2.dta	2	gi|30023264|ref|NP_834895.1|	phosphoglycerol transferase [Bacillus cereus ATCC 14579],	AB11	AB11$gi|30023264|ref|NP_834895.1|	24	AB11$1885		0	170	M	1	390
2578	979.493	1956.97	1956.97	1.21463	0	25.35	25.35	55	73	K	NIISGYGNGIFGFGDVATR	E		1	2413.36	AB11.5197.5197.2.dta	2	gi|30019146|ref|NP_830777.1|	S-layer-like domain-containing protein [Bacillus cereus ATCC 14579],	AB11	AB11$gi|30019146|ref|NP_830777.1|	29	AB11$2578		0	170		0	390
2577	979.493	1956.97	1956.97	1.03068	0	70.93	70.93	55	73	K	NIISGYGNGIFGFGDVATR	E		1	2415.17	AB11.5200.5200.2.dta	2	gi|30019146|ref|NP_830777.1|	S-layer-like domain-containing protein [Bacillus cereus ATCC 14579],	AB11	AB11$gi|30019146|ref|NP_830777.1|	29	AB11$2577		0	170		0	390
2894	1073.57	2145.13	2145.13	0.999472	0	35.76	35.76	202	223	K	AIAIGNPLGFDGSVTEGIISSK	E		1	2416.1	AB11.5202.5202.2.dta	2	gi|30021701|ref|NP_833332.1|	protease HhoA [Bacillus cereus ATCC 14579],	AB11	AB11$gi|30021701|ref|NP_833332.1|	3	AB11$2894		0	170		0	390
2895	1073.58	2145.14	2145.13	2.81754	0	56.1	56.1	202	223	K	AIAIGNPLGFDGSVTEGIISSK	E		1	2417.4	AB11.5205.5205.2.dta	2	gi|30021701|ref|NP_833332.1|	protease HhoA [Bacillus cereus ATCC 14579],	AB11	AB11$gi|30021701|ref|NP_833332.1|	3	AB11$2895		0	170		0	390
2323	914.489	1826.96	1826.96	1.4182	0	50.63	50.63	375	390	R	SAVCQGYALLTYQLLK	E		1	2418.71	AB11.5208.5208.2.dta	2	gi|30019146|ref|NP_830777.1|	S-layer-like domain-containing protein [Bacillus cereus ATCC 14579],	AB11	AB11$gi|30019146|ref|NP_830777.1|	29	AB11$2323		0	170		0	390
2324	914.489	1826.96	1826.96	1.61525	0	48.54	48.54	375	390	R	SAVCQGYALLTYQLLK	E		1	2420.01	AB11.5211.5211.2.dta	2	gi|30019146|ref|NP_830777.1|	S-layer-like domain-containing protein [Bacillus cereus ATCC 14579],	AB11	AB11$gi|30019146|ref|NP_830777.1|	29	AB11$2324		0	170		0	390
2536	971.477	1940.94	1940.94	1.44827	0	59.6	59.6	287	303	K	TSDAEFLVDTSLYPLDR	G		1	2421.86	AB11.5215.5215.2.dta	2	gi|30023264|ref|NP_834895.1|	phosphoglycerol transferase [Bacillus cereus ATCC 14579],	AB11	AB11$gi|30023264|ref|NP_834895.1|	24	AB11$2536		0	170		0	390
2537	971.478	1940.94	1940.94	2.07683	0	33.51	33.51	287	303	K	TSDAEFLVDTSLYPLDR	G		1	2422.77	AB11.5217.5217.2.dta	2	gi|30023264|ref|NP_834895.1|	phosphoglycerol transferase [Bacillus cereus ATCC 14579],	AB11	AB11$gi|30023264|ref|NP_834895.1|	24	AB11$2537		0	170		0	390
3206	808.083	2421.23	2421.22	0.473727	1	22.25	22.25	85	104	K	QDMKEWSSELYPQLILLNSK	S		1	2428.15	AB11.5226.5226.3.dta	3	gi|30021216|ref|NP_832847.1|	hemolysin BL lytic component L2 [Bacillus cereus ATCC 14579],	AB11	AB11$gi|30021216|ref|NP_832847.1|	119	AB11$3206		0	170	M	1	391
172	421.758	841.502	841.502	-0.389779	0	15.36	15.36	66	73	K	GLSIPLSR	L		1	2435.59	AB11.5237.5237.2.dta	2	gi|30022584|ref|NP_834215.1|	transcriptional regulator [Bacillus cereus ATCC 14579],	AB11	AB11$gi|30022584|ref|NP_834215.1|	4	AB11$172		0	170		0	391
504	532.305	1062.6	1062.6	-0.0630531	0	33.05	33.05	153	161	K	DIIDVFLTK	G		1	2447.54	AB11.5256.5256.2.dta	2	gi|30021340|ref|NP_832971.1|	F0F1 ATP synthase subunit alpha [Bacillus cereus ATCC 14579],	AB11	AB11$gi|30021340|ref|NP_832971.1|	16	AB11$504		0	170		0	391
505	532.305	1062.6	1062.6	0.162809	0	27.19	27.19	153	161	K	DIIDVFLTK	G		1	2448.43	AB11.5258.5258.2.dta	2	gi|30021340|ref|NP_832971.1|	F0F1 ATP synthase subunit alpha [Bacillus cereus ATCC 14579],	AB11	AB11$gi|30021340|ref|NP_832971.1|	16	AB11$505		0	170		0	391
2080	859.451	1716.89	1716.88	1.75201	0	31.39	31.39	229	243	K	GQVVQVVGEVQDWFK	I		1	2464.07	AB11.5286.5286.2.dta	2	gi|30023266|ref|NP_834897.1|	N-acetylmuramoyl-L-alanine amidase [Bacillus cereus ATCC 14579],	AB11	AB11$gi|30023266|ref|NP_834897.1|	41	AB11$2080		0	170		0	391
2397	929.985	1857.96	1857.95	0.359535	0	68.1	68.1	184	199	R	SAVCQGYTLLTYELLK	E		1	2464.97	AB11.5288.5288.2.dta	2	gi|30020129|ref|NP_831760.1|	putative murein endopeptidase [Bacillus cereus ATCC 14579],	AB11	AB11$gi|30020129|ref|NP_831760.1|	88	AB11$2397		0	170		0	391
2081	859.451	1716.89	1716.88	1.82191	0	52.68	52.68	229	243	K	GQVVQVVGEVQDWFK	I		1	2465.34	AB11.5289.5289.2.dta	2	gi|30023266|ref|NP_834897.1|	N-acetylmuramoyl-L-alanine amidase [Bacillus cereus ATCC 14579],	AB11	AB11$gi|30023266|ref|NP_834897.1|	41	AB11$2081		0	170		0	391
2399	929.986	1857.96	1857.95	1.41446	0	83.88	83.88	184	199	R	SAVCQGYTLLTYELLK	E		1	2466.23	AB11.5291.5291.2.dta	2	gi|30020129|ref|NP_831760.1|	putative murein endopeptidase [Bacillus cereus ATCC 14579],	AB11	AB11$gi|30020129|ref|NP_831760.1|	88	AB11$2399		0	170		0	391
2396	620.326	1857.95	1857.95	0.124868	0	29.3	29.3	184	199	R	SAVCQGYTLLTYELLK	E		1	2468.01	AB11.5294.5294.3.dta	3	gi|30020129|ref|NP_831760.1|	putative murein endopeptidase [Bacillus cereus ATCC 14579],	AB11	AB11$gi|30020129|ref|NP_831760.1|	88	AB11$2396		0	170		0	391
1993	835.438	1668.86	1668.86	2.78214	0	16.6	16.6	152	167	R	TLDANDPGDVLALLDK	S		1	2468.74	AB11.5296.5296.2.dta	2	gi|30020035|ref|NP_831666.1|	scaffold protein [Bacillus cereus ATCC 14579],	AB11	AB11$gi|30020035|ref|NP_831666.1|	1	AB11$1993		0	170		0	391
2398	620.326	1857.96	1857.95	0.415511	0	28.88	28.88	184	199	R	SAVCQGYTLLTYELLK	E		1	2470.21	AB11.5299.5299.3.dta	3	gi|30020129|ref|NP_831760.1|	putative murein endopeptidase [Bacillus cereus ATCC 14579],	AB11	AB11$gi|30020129|ref|NP_831760.1|	88	AB11$2398		0	170		0	391
2493	958.521	1915.03	1915.03	0.186943	0	43.08	43.08	97	114	K	SLTTSPVDISIIDSVVNR	T		1	2472.35	AB11.5303.5303.2.dta	2	gi|30023138|ref|NP_834769.1|	perfringolysin O precursor [Bacillus cereus ATCC 14579],	AB11	AB11$gi|30023138|ref|NP_834769.1|	27	AB11$2493		0	170		0	391
2496	958.523	1915.03	1915.03	2.28613	0	47.99	47.99	97	114	K	SLTTSPVDISIIDSVVNR	T		1	2473.27	AB11.5305.5305.2.dta	2	gi|30023138|ref|NP_834769.1|	perfringolysin O precursor [Bacillus cereus ATCC 14579],	AB11	AB11$gi|30023138|ref|NP_834769.1|	27	AB11$2496		0	170		0	391
3462	1070.89	3209.64	3209.63	1.23005	1	15.02	15.02	241	271	K	DTVPALTGYGFSPNVVAVITADKTETTSDLK	I		1	2533.37	AB11.5397.5397.3.dta	3	gi|30021625|ref|NP_833256.1|	hemolysin II [Bacillus cereus ATCC 14579],	AB11	AB11$gi|30021625|ref|NP_833256.1|	27	AB11$3462		0	170		0	391
2511	960.511	1919.01	1919	2.10786	0	31.85	31.85	89	104	K	EWSSELYPQLILLNSK	S		1	2543.66	AB11.5411.5411.2.dta	2	gi|30021216|ref|NP_832847.1|	hemolysin BL lytic component L2 [Bacillus cereus ATCC 14579],	AB11	AB11$gi|30021216|ref|NP_832847.1|	119	AB11$2511		0	170		0	391
2510	960.511	1919.01	1919	2.04533	0	33.71	33.71	89	104	K	EWSSELYPQLILLNSK	S		1	2544.58	AB11.5413.5413.2.dta	2	gi|30021216|ref|NP_832847.1|	hemolysin BL lytic component L2 [Bacillus cereus ATCC 14579],	AB11	AB11$gi|30021216|ref|NP_832847.1|	119	AB11$2510		0	170		0	391
2509	640.676	1919.01	1919	0.796767	0	26.07	26.07	89	104	K	EWSSELYPQLILLNSK	S		1	2554.36	AB11.5425.5425.3.dta	3	gi|30021216|ref|NP_832847.1|	hemolysin BL lytic component L2 [Bacillus cereus ATCC 14579],	AB11	AB11$gi|30021216|ref|NP_832847.1|	119	AB11$2509		0	170		0	391
2508	640.675	1919	1919	-0.0630535	0	27.71	27.71	89	104	K	EWSSELYPQLILLNSK	S		1	2555.6	AB11.5428.5428.3.dta	3	gi|30021216|ref|NP_832847.1|	hemolysin BL lytic component L2 [Bacillus cereus ATCC 14579],	AB11	AB11$gi|30021216|ref|NP_832847.1|	119	AB11$2508		0	170		0	391
2589	980.972	1959.93	1959.93	1.5919	0	40.94	40.94	197	212	K	VGFQSFNFPEWGIYNR	D		1	2586.96	AB11.5471.5471.2.dta	2	gi|30021625|ref|NP_833256.1|	hemolysin II [Bacillus cereus ATCC 14579],	AB11	AB11$gi|30021625|ref|NP_833256.1|	27	AB11$2589		0	170		0	391
2588	980.972	1959.93	1959.93	1.27556	0	32.78	32.78	197	212	K	VGFQSFNFPEWGIYNR	D		1	2589.22	AB11.5476.5476.2.dta	2	gi|30021625|ref|NP_833256.1|	hemolysin II [Bacillus cereus ATCC 14579],	AB11	AB11$gi|30021625|ref|NP_833256.1|	27	AB11$2588		0	170		0	391
2671	998.011	1994.01	1994	2.39067	0	38.13	38.13	341	358	K	VNQIGTLTETFEAIEMAK	R		1	2599.85	AB11.5489.5489.2.dta	2	gi|30023172|ref|NP_834803.1|	phosphopyruvate hydratase [Bacillus cereus ATCC 14579],	AB11	AB11$gi|30023172|ref|NP_834803.1|	11	AB11$2671		0	170	M	1	392
3414	951.135	2850.38	2850.37	4.08964	1	26.48	26.48	123	145	R	NIVNYDEQFQNYYDTLVETVQKK	D		1	2610.32	AB11.5502.5502.3.dta	3	gi|30021215|ref|NP_832846.1|	hemolysin BL lytic component L1 [Bacillus cereus ATCC 14579],	AB11	AB11$gi|30021215|ref|NP_832846.1|	59	AB11$3414		0	170		0	392
3413	951.133	2850.38	2850.37	1.71101	1	23.32	23.32	123	145	R	NIVNYDEQFQNYYDTLVETVQKK	D		1	2613.46	AB11.5507.5507.3.dta	3	gi|30021215|ref|NP_832846.1|	hemolysin BL lytic component L1 [Bacillus cereus ATCC 14579],	AB11	AB11$gi|30021215|ref|NP_832846.1|	59	AB11$3413		0	170		0	392
941	623.875	1245.73	1245.73	1.24585	0	22.82	22.82	23	33	R	LQFTDLLGVIK	N		1	2648.59	AB11.5561.5561.2.dta	2	gi|XX|ref|AE016877_ATCC14579_4_pos3670539@3669373|	Glutamine synthetase, type I,	AB11	AB11$gi|XX|ref|AE016877_ATCC14579_4_pos3670539@3669373|	3	AB11$941		0	170		0	392
2054	856.431	1710.85	1710.85	0.486309	0	53.15	53.15	478	491	R	TPEQSIYSLEELFR	H		1	2662.63	AB11.5581.5581.2.dta	2	gi|30018742|ref|NP_830373.1|	collagenase [Bacillus cereus ATCC 14579],	AB11	AB11$gi|30018742|ref|NP_830373.1|	50	AB11$2054		0	170		0	392
2055	856.432	1710.85	1710.85	1.77222	0	60.18	60.18	478	491	R	TPEQSIYSLEELFR	H		1	2663.53	AB11.5583.5583.2.dta	2	gi|30018742|ref|NP_830373.1|	collagenase [Bacillus cereus ATCC 14579],	AB11	AB11$gi|30018742|ref|NP_830373.1|	50	AB11$2055		0	170		0	392
3409	947.529	2839.57	2839.56	2.21584	1	26.17	26.17	202	227	K	KAIQNDLQQIALIPGALNEQGFAIFK	E		1	2668.29	AB11.5592.5592.3.dta	3	gi|30021216|ref|NP_832847.1|	hemolysin BL lytic component L2 [Bacillus cereus ATCC 14579],	AB11	AB11$gi|30021216|ref|NP_832847.1|	119	AB11$3409		0	170		0	392
3408	947.526	2839.56	2839.56	-0.869149	1	30.67	30.67	202	227	K	KAIQNDLQQIALIPGALNEQGFAIFK	E		1	2669.91	AB11.5596.5596.3.dta	3	gi|30021216|ref|NP_832847.1|	hemolysin BL lytic component L2 [Bacillus cereus ATCC 14579],	AB11	AB11$gi|30021216|ref|NP_832847.1|	119	AB11$3408		0	170		0	392
1771	781.429	1560.84	1560.84	1.81184	0	50.77	50.77	319	331	R	QITTLETLLTDWK	V		1	2690.71	AB11.5627.5627.2.dta	2	gi|30019951|ref|NP_831582.1|	non-hemolytic enterotoxin lytic component L2 [Bacillus cereus ATCC 14579],	AB11	AB11$gi|30019951|ref|NP_831582.1|	51	AB11$1771		0	170		0	392
1769	781.428	1560.84	1560.84	1.33774	0	39.57	39.57	319	331	R	QITTLETLLTDWK	V		1	2691.61	AB11.5629.5629.2.dta	2	gi|30019951|ref|NP_831582.1|	non-hemolytic enterotoxin lytic component L2 [Bacillus cereus ATCC 14579],	AB11	AB11$gi|30019951|ref|NP_831582.1|	51	AB11$1769		0	170		0	392
3456	1021.54	3061.6	3061.6	2.11164	1	35.9	35.9	350	376	K	YNSLLQNVDSISPNDLVFIKEDLNIAK	D		1	2722.59	AB11.5672.5672.3.dta	3	gi|30019952|ref|NP_831583.1|	non-hemolytic enterotoxin lytic component L1 [Bacillus cereus ATCC 14579],	AB11	AB11$gi|30019952|ref|NP_831583.1|	38	AB11$3456		0	170		0	392
3455	1021.54	3061.6	3061.6	0.857396	1	23.96	23.96	350	376	K	YNSLLQNVDSISPNDLVFIKEDLNIAK	D		1	2725.58	AB11.5677.5677.3.dta	3	gi|30019952|ref|NP_831583.1|	non-hemolytic enterotoxin lytic component L1 [Bacillus cereus ATCC 14579],	AB11	AB11$gi|30019952|ref|NP_831583.1|	38	AB11$3455		0	170		0	392
2445	939.482	1876.95	1876.95	1.71609	0	24.04	24.04	156	172	R	DLLSEYGFPGDDIPVIK	G		1	2750.56	AB11.5711.5711.2.dta	2	gi|30018378|ref|NP_830009.1|	elongation factor Tu [Bacillus cereus ATCC 14579],	AB11	AB11$gi|30018378|ref|NP_830009.1|	9	AB11$2445		0	170		0	392
2446	939.482	1876.95	1876.95	1.90789	0	26.6	26.6	156	172	R	DLLSEYGFPGDDIPVIK	G		1	2752.53	AB11.5715.5715.2.dta	2	gi|30018378|ref|NP_830009.1|	elongation factor Tu [Bacillus cereus ATCC 14579],	AB11	AB11$gi|30018378|ref|NP_830009.1|	9	AB11$2446		0	170		0	392
3267	848.137	2541.39	2541.39	0.929807	0	23.71	23.71	53	75	R	MLGSQSPLIQAYGLIILQQPDIK	V	Oxidation (M) [1]	1	2815.29	AB11.5804.5804.3.dta	3	gi|30019951|ref|NP_831582.1|	non-hemolytic enterotoxin lytic component L2 [Bacillus cereus ATCC 14579],	AB11	AB11$gi|30019951|ref|NP_831582.1|	51	AB11$3267	M	1	171	M	1	393
3380	908.434	2722.28	2722.28	1.20561	0	25.78	25.78	123	144	R	NIVNYDEQFQNYYDTLVETVQK	K		1	2816.23	AB11.5806.5806.3.dta	3	gi|30021215|ref|NP_832846.1|	hemolysin BL lytic component L1 [Bacillus cereus ATCC 14579],	AB11	AB11$gi|30021215|ref|NP_832846.1|	59	AB11$3380		0	171		0	393
3268	848.137	2541.39	2541.39	1.14229	0	34.27	34.27	53	75	R	MLGSQSPLIQAYGLIILQQPDIK	V	Oxidation (M) [1]	1	2816.61	AB11.5807.5807.3.dta	3	gi|30019951|ref|NP_831582.1|	non-hemolytic enterotoxin lytic component L2 [Bacillus cereus ATCC 14579],	AB11	AB11$gi|30019951|ref|NP_831582.1|	51	AB11$3268	M	1	172	M	1	394
3381	908.434	2722.28	2722.28	1.47009	0	24.08	24.08	123	144	R	NIVNYDEQFQNYYDTLVETVQK	K		1	2817.54	AB11.5809.5809.3.dta	3	gi|30021215|ref|NP_832846.1|	hemolysin BL lytic component L1 [Bacillus cereus ATCC 14579],	AB11	AB11$gi|30021215|ref|NP_832846.1|	59	AB11$3381		0	172		0	394
3310	873.821	2618.44	2618.44	0.755794	0	28.83	28.83	200	224	K	GGLTAILAGQQATIPQLQAEIEQLR	S		1	2822.79	AB11.5816.5816.3.dta	3	gi|30021215|ref|NP_832846.1|	hemolysin BL lytic component L1 [Bacillus cereus ATCC 14579],	AB11	AB11$gi|30021215|ref|NP_832846.1|	59	AB11$3310		0	172		0	394
2349	920.001	1837.99	1837.99	1.33407	0	40.08	40.08	67	83	R	TGSNALVMDLYALTIIK	Q	Oxidation (M) [8]	1	2823.73	AB11.5818.5818.2.dta	2	gi|30019952|ref|NP_831583.1|	non-hemolytic enterotoxin lytic component L1 [Bacillus cereus ATCC 14579],	AB11	AB11$gi|30019952|ref|NP_831583.1|	38	AB11$2349	M	1	173	M	1	395
3311	873.822	2618.44	2618.44	1.94734	0	51.32	51.32	200	224	K	GGLTAILAGQQATIPQLQAEIEQLR	S		1	2824.65	AB11.5820.5820.3.dta	3	gi|30021215|ref|NP_832846.1|	hemolysin BL lytic component L1 [Bacillus cereus ATCC 14579],	AB11	AB11$gi|30021215|ref|NP_832846.1|	59	AB11$3311		0	173		0	395
2350	920.002	1837.99	1837.99	1.93255	0	44.64	44.64	67	83	R	TGSNALVMDLYALTIIK	Q	Oxidation (M) [8]	1	2825.58	AB11.5822.5822.2.dta	2	gi|30019952|ref|NP_831583.1|	non-hemolytic enterotoxin lytic component L1 [Bacillus cereus ATCC 14579],	AB11	AB11$gi|30019952|ref|NP_831583.1|	38	AB11$2350	M	1	174	M	1	396
3257	838.768	2513.28	2513.28	0.844315	0	38.62	38.62	149	169	K	LQLQVQSIQESMEQDLLELNR	F		1	2829.15	AB11.5827.5827.3.dta	3	gi|30019951|ref|NP_831582.1|	non-hemolytic enterotoxin lytic component L2 [Bacillus cereus ATCC 14579],	AB11	AB11$gi|30019951|ref|NP_831582.1|	51	AB11$3257		0	174	M	1	397
3258	838.768	2513.28	2513.28	1.21435	0	25.9	25.9	149	169	K	LQLQVQSIQESMEQDLLELNR	F		1	2830.09	AB11.5829.5829.3.dta	3	gi|30019951|ref|NP_831582.1|	non-hemolytic enterotoxin lytic component L2 [Bacillus cereus ATCC 14579],	AB11	AB11$gi|30019951|ref|NP_831582.1|	51	AB11$3258		0	174	M	1	398
3313	1310.23	2618.45	2618.44	3.23666	0	40.68	40.68	200	224	K	GGLTAILAGQQATIPQLQAEIEQLR	S		1	2841.61	AB11.5843.5843.2.dta	2	gi|30021215|ref|NP_832846.1|	hemolysin BL lytic component L1 [Bacillus cereus ATCC 14579],	AB11	AB11$gi|30021215|ref|NP_832846.1|	59	AB11$3313		0	174		0	398
3312	1310.23	2618.44	2618.44	2.21315	0	28.64	28.64	200	224	K	GGLTAILAGQQATIPQLQAEIEQLR	S		1	2844.29	AB11.5847.5847.2.dta	2	gi|30021215|ref|NP_832846.1|	hemolysin BL lytic component L1 [Bacillus cereus ATCC 14579],	AB11	AB11$gi|30021215|ref|NP_832846.1|	59	AB11$3312		0	174		0	398
1918	816.421	1630.83	1630.82	1.69178	1	31.76	31.76	427	439	K	NVISYLEEQVYKF	-		1	2846.08	AB11.5851.5851.2.dta	2	gi|30021216|ref|NP_832847.1|	hemolysin BL lytic component L2 [Bacillus cereus ATCC 14579],	AB11	AB11$gi|30021216|ref|NP_832847.1|	119	AB11$1918		0	174		0	398
3233	1226.12	2450.23	2450.23	1.17989	0	47.28	47.28	250	272	K	TIDFVSIGTLSNEIVNAADSQTR	E		1	2858.52	AB11.5867.5867.2.dta	2	gi|30019951|ref|NP_831582.1|	non-hemolytic enterotoxin lytic component L2 [Bacillus cereus ATCC 14579],	AB11	AB11$gi|30019951|ref|NP_831582.1|	51	AB11$3233		0	174		0	398
3235	1226.13	2450.24	2450.23	3.17154	0	43.23	43.23	250	272	K	TIDFVSIGTLSNEIVNAADSQTR	E		1	2859.44	AB11.5869.5869.2.dta	2	gi|30019951|ref|NP_831582.1|	non-hemolytic enterotoxin lytic component L2 [Bacillus cereus ATCC 14579],	AB11	AB11$gi|30019951|ref|NP_831582.1|	51	AB11$3235		0	174		0	398
3234	817.752	2450.23	2450.23	1.65087	0	24.41	24.41	250	272	K	TIDFVSIGTLSNEIVNAADSQTR	E		1	2871.47	AB11.5887.5887.3.dta	3	gi|30019951|ref|NP_831582.1|	non-hemolytic enterotoxin lytic component L2 [Bacillus cereus ATCC 14579],	AB11	AB11$gi|30019951|ref|NP_831582.1|	51	AB11$3234		0	174		0	398
2314	912.005	1821.99	1821.99	2.04776	0	37.51	37.51	67	83	R	TGSNALVMDLYALTIIK	Q		1	2964.05	AB11.6010.6010.2.dta	2	gi|30019952|ref|NP_831583.1|	non-hemolytic enterotoxin lytic component L1 [Bacillus cereus ATCC 14579],	AB11	AB11$gi|30019952|ref|NP_831583.1|	38	AB11$2314		0	174	M	1	399
2313	912.004	1821.99	1821.99	1.03788	0	45.88	45.88	67	83	R	TGSNALVMDLYALTIIK	Q		1	2964.99	AB11.6012.6012.2.dta	2	gi|30019952|ref|NP_831583.1|	non-hemolytic enterotoxin lytic component L1 [Bacillus cereus ATCC 14579],	AB11	AB11$gi|30019952|ref|NP_831583.1|	38	AB11$2313		0	174	M	1	400
3369	904.832	2711.47	2711.46	3.75701	0	37.45	37.45	203	227	K	AIQNDLQQIALIPGALNEQGFAIFK	E		1	3002.45	AB11.6061.6061.3.dta	3	gi|30021216|ref|NP_832847.1|	hemolysin BL lytic component L2 [Bacillus cereus ATCC 14579],	AB11	AB11$gi|30021216|ref|NP_832847.1|	119	AB11$3369		0	174		0	400
3366	904.831	2711.47	2711.46	2.14165	0	31.49	31.49	203	227	K	AIQNDLQQIALIPGALNEQGFAIFK	E		1	3004.93	AB11.6065.6065.3.dta	3	gi|30021216|ref|NP_832847.1|	hemolysin BL lytic component L2 [Bacillus cereus ATCC 14579],	AB11	AB11$gi|30021216|ref|NP_832847.1|	119	AB11$3366		0	174		0	400
3368	1356.74	2711.47	2711.46	3.088	0	23.67	23.67	203	227	K	AIQNDLQQIALIPGALNEQGFAIFK	E		1	3013.89	AB11.6077.6077.2.dta	2	gi|30021216|ref|NP_832847.1|	hemolysin BL lytic component L2 [Bacillus cereus ATCC 14579],	AB11	AB11$gi|30021216|ref|NP_832847.1|	119	AB11$3368		0	174		0	400
3367	1356.74	2711.47	2711.46	2.46103	0	25.17	25.17	203	227	K	AIQNDLQQIALIPGALNEQGFAIFK	E		1	3017.59	AB11.6083.6083.2.dta	2	gi|30021216|ref|NP_832847.1|	hemolysin BL lytic component L2 [Bacillus cereus ATCC 14579],	AB11	AB11$gi|30021216|ref|NP_832847.1|	119	AB11$3367		0	174		0	400
2018	845.044	1688.07	1688.07	1.08349	0	33.32	33.32	237	254	K	GAILGLPIIGGIIVGVAR	D		1	3071.45	AB11.6153.6153.2.dta	2	gi|30021214|ref|NP_832845.1|	hemolysin BL binding component precursor [Bacillus cereus ATCC 14579],	AB11	AB11$gi|30021214|ref|NP_832845.1|	61	AB11$2018		0	174		0	400
2017	845.044	1688.07	1688.07	0.799137	0	35.59	35.59	237	254	K	GAILGLPIIGGIIVGVAR	D		1	3072.42	AB11.6155.6155.2.dta	2	gi|30021214|ref|NP_832845.1|	hemolysin BL binding component precursor [Bacillus cereus ATCC 14579],	AB11	AB11$gi|30021214|ref|NP_832845.1|	61	AB11$2017		0	174		0	400
3461	1028.84	3083.5	3083.49	2.78969	0	45.08	45.08	292	318	K	LSQTEAEATQITFVEDQVNSFTELIDR	Q		1	3285.82	AB11.6427.6427.3.dta	3	gi|30019951|ref|NP_831582.1|	non-hemolytic enterotoxin lytic component L2 [Bacillus cereus ATCC 14579],	AB11	AB11$gi|30019951|ref|NP_831582.1|	51	AB11$3461		0	174		0	400
1736	769.371	1536.73	1536.73	0.977402	0	39.36	39.36	406	419	K	LSTNVDTTSEQSQK	D		1	550.665	AB11.731.731.2.dta	2	gi|30021216|ref|NP_832847.1|	hemolysin BL lytic component L2 [Bacillus cereus ATCC 14579],	AB11	AB11$gi|30021216|ref|NP_832847.1|	119	AB11$1736		0	174		0	400
1735	769.371	1536.73	1536.73	0.495859	0	33.1	33.1	406	419	K	LSTNVDTTSEQSQK	D		1	551.563	AB11.733.733.2.dta	2	gi|30021216|ref|NP_832847.1|	hemolysin BL lytic component L2 [Bacillus cereus ATCC 14579],	AB11	AB11$gi|30021216|ref|NP_832847.1|	119	AB11$1735		0	174		0	400
1611	495.248	1482.72	1482.72	-1.18161	0	24.17	24.17	357	370	K	SALGHNLTANPNMK	L	Oxidation (M) [13]	1	556.925	AB11.741.741.3.dta	3	gi|30018972|ref|NP_830603.1|	enterotoxin / cell-wall binding protein [Bacillus cereus ATCC 14579],	AB11	AB11$gi|30018972|ref|NP_830603.1|	57	AB11$1611	M	1	175	M	1	401
1612	742.369	1482.72	1482.72	-0.455917	0	20.94	20.94	357	370	K	SALGHNLTANPNMK	L	Oxidation (M) [13]	1	568.084	AB11.758.758.2.dta	2	gi|30018972|ref|NP_830603.1|	enterotoxin / cell-wall binding protein [Bacillus cereus ATCC 14579],	AB11	AB11$gi|30018972|ref|NP_830603.1|	57	AB11$1612	M	1	176	M	1	402
1614	742.37	1482.73	1482.72	0.28596	0	32.26	32.26	357	370	K	SALGHNLTANPNMK	L	Oxidation (M) [13]	1	570.784	AB11.763.763.2.dta	2	gi|30018972|ref|NP_830603.1|	enterotoxin / cell-wall binding protein [Bacillus cereus ATCC 14579],	AB11	AB11$gi|30018972|ref|NP_830603.1|	57	AB11$1614	M	1	177	M	1	403
2084	573.632	1717.87	1717.87	0.13214	0	17.63	17.63	28	42	K	SHIISHNDQEVQLAK	D		1	586.827	AB11.786.786.3.dta	3	gi|30023379|ref|NP_835010.1|	PapR protein [Bacillus cereus ATCC 14579],	AB11	AB11$gi|30023379|ref|NP_835010.1|	2	AB11$2084		0	177		0	403
1996	558.272	1671.79	1671.8	-0.934923	2	24.75	24.75	337	350	R	YKQSMDGTMQDIKK	V		1	588.128	AB11.789.789.3.dta	3	gi|30020129|ref|NP_831760.1|	putative murein endopeptidase [Bacillus cereus ATCC 14579],	AB11	AB11$gi|30020129|ref|NP_831760.1|	88	AB11$1996		0	177	MM	2	405
1997	558.273	1671.8	1671.8	-0.0556288	2	24.88	24.88	337	350	R	YKQSMDGTMQDIKK	V		1	590.311	AB11.793.793.3.dta	3	gi|30020129|ref|NP_831760.1|	putative murein endopeptidase [Bacillus cereus ATCC 14579],	AB11	AB11$gi|30020129|ref|NP_831760.1|	88	AB11$1997		0	177	MM	2	407
2085	573.632	1717.87	1717.87	0.13214	0	16.34	16.34	28	42	K	SHIISHNDQEVQLAK	D		1	591.208	AB11.795.795.3.dta	3	gi|30023379|ref|NP_835010.1|	PapR protein [Bacillus cereus ATCC 14579],	AB11	AB11$gi|30023379|ref|NP_835010.1|	2	AB11$2085		0	177		0	407
1999	418.956	1671.8	1671.8	0.26977	2	17.99	17.99	337	350	R	YKQSMDGTMQDIKK	V		1	592.14	AB11.797.797.4.dta	4	gi|30020129|ref|NP_831760.1|	putative murein endopeptidase [Bacillus cereus ATCC 14579],	AB11	AB11$gi|30020129|ref|NP_831760.1|	88	AB11$1999		0	177	MM	2	409
1302	463.582	1387.72	1387.72	-0.39345	0	18.33	18.33	564	575	K	AFEAHGYKPLQK	V		1	595.108	AB11.804.804.3.dta	3	gi|30023381|ref|NP_835012.1|	bacillolysin [Bacillus cereus ATCC 14579],	AB11	AB11$gi|30023381|ref|NP_835012.1|	43	AB11$1302		0	177		0	409
1942	548.613	1642.82	1642.82	0.687843	1	39.41	39.41	206	221	R	EAAEAQAEVKAQEAAK	A		1	608.861	AB11.828.828.3.dta	3	gi|30018972|ref|NP_830603.1|	enterotoxin / cell-wall binding protein [Bacillus cereus ATCC 14579],	AB11	AB11$gi|30018972|ref|NP_830603.1|	57	AB11$1942		0	177		0	409
1941	548.612	1642.82	1642.82	-0.31653	1	16.39	16.39	206	221	R	EAAEAQAEVKAQEAAK	A		1	610.153	AB11.831.831.3.dta	3	gi|30018972|ref|NP_830603.1|	enterotoxin / cell-wall binding protein [Bacillus cereus ATCC 14579],	AB11	AB11$gi|30018972|ref|NP_830603.1|	57	AB11$1941		0	177		0	409
1502	484.577	1450.71	1450.71	0.268834	1	34.74	34.74	551	564	R	KSMISGLSSDPASR	Y	Oxidation (M) [3]	1	612.221	AB11.836.836.3.dta	3	gi|30021271|ref|NP_832902.1|	collagenase [Bacillus cereus ATCC 14579],	AB11	AB11$gi|30021271|ref|NP_832902.1|	62	AB11$1502	M	1	178	M	1	410
1501	484.576	1450.71	1450.71	-0.723784	1	26.69	26.69	551	564	R	KSMISGLSSDPASR	Y	Oxidation (M) [3]	1	613.126	AB11.838.838.3.dta	3	gi|30021271|ref|NP_832902.1|	collagenase [Bacillus cereus ATCC 14579],	AB11	AB11$gi|30021271|ref|NP_832902.1|	62	AB11$1501	M	1	179	M	1	411
1795	524.958	1571.85	1571.85	0.585297	2	27.59	27.59	251	264	K	GKEINNSILEAEKK	A		1	623.35	AB11.860.860.3.dta	3	gi|30021216|ref|NP_832847.1|	hemolysin BL lytic component L2 [Bacillus cereus ATCC 14579],	AB11	AB11$gi|30021216|ref|NP_832847.1|	119	AB11$1795		0	179		0	411
1790	524.958	1571.85	1571.85	-0.235391	2	31.41	31.41	251	264	K	GKEINNSILEAEKK	A		1	625.016	AB11.864.864.3.dta	3	gi|30021216|ref|NP_832847.1|	hemolysin BL lytic component L2 [Bacillus cereus ATCC 14579],	AB11	AB11$gi|30021216|ref|NP_832847.1|	119	AB11$1790		0	179		0	411
1048	647.362	1292.71	1292.71	0.18643	0	39.38	39.38	115	126	R	HQITTAPLTPSK	T		1	625.751	AB11.866.866.2.dta	2	gi|30019785|ref|NP_831416.1|	flagellar capping protein [Bacillus cereus ATCC 14579],	AB11	AB11$gi|30019785|ref|NP_831416.1|	20	AB11$1048		0	179		0	411
1619	742.888	1483.76	1483.76	-0.609262	0	20.04	20.04	147	161	R	TGPSTSHTVLGSVNK	G		1	626.99	AB11.869.869.2.dta	2	gi|30020092|ref|NP_831723.1|	enterotoxin [Bacillus cereus ATCC 14579],	AB11	AB11$gi|30020092|ref|NP_831723.1|	30	AB11$1619		0	179		0	411
1049	647.362	1292.71	1292.71	0.279259	0	33.12	33.12	115	126	R	HQITTAPLTPSK	T		1	627.344	AB11.870.870.2.dta	2	gi|30019785|ref|NP_831416.1|	flagellar capping protein [Bacillus cereus ATCC 14579],	AB11	AB11$gi|30019785|ref|NP_831416.1|	20	AB11$1049		0	179		0	411
1621	742.889	1483.76	1483.76	-0.204884	0	36.39	36.39	147	161	R	TGPSTSHTVLGSVNK	G		1	628.596	AB11.873.873.2.dta	2	gi|30020092|ref|NP_831723.1|	enterotoxin [Bacillus cereus ATCC 14579],	AB11	AB11$gi|30020092|ref|NP_831723.1|	30	AB11$1621		0	179		0	411
1793	393.97	1571.85	1571.85	0.0216305	2	33.97	33.97	251	264	K	GKEINNSILEAEKK	A		1	631.094	AB11.879.879.4.dta	4	gi|30021216|ref|NP_832847.1|	hemolysin BL lytic component L2 [Bacillus cereus ATCC 14579],	AB11	AB11$gi|30021216|ref|NP_832847.1|	119	AB11$1793		0	179		0	411
2730	507.54	2026.13	2026.13	0.223085	2	25.86	25.86	320	336	K	QKLQQQFAAKPEKVEVR	Y		1	638.914	AB11.897.897.4.dta	4	gi|30020129|ref|NP_831760.1|	putative murein endopeptidase [Bacillus cereus ATCC 14579],	AB11	AB11$gi|30020129|ref|NP_831760.1|	88	AB11$2730		0	179		0	411
456	522.239	1042.46	1042.46	-0.00767413	0	17.49	17.49	306	313	K	TQEYDLMK	V	Oxidation (M) [7]	1	642.878	AB11.905.905.2.dta	2	gi|30021216|ref|NP_832847.1|	hemolysin BL lytic component L2 [Bacillus cereus ATCC 14579],	AB11	AB11$gi|30021216|ref|NP_832847.1|	119	AB11$456	M	1	180	M	1	412
1124	665.332	1328.65	1328.65	-0.313852	0	34.24	34.24	76	87	K	VNAMSSLTNHQK	F		1	643.209	AB11.906.906.2.dta	2	gi|30019951|ref|NP_831582.1|	non-hemolytic enterotoxin lytic component L2 [Bacillus cereus ATCC 14579],	AB11	AB11$gi|30019951|ref|NP_831582.1|	51	AB11$1124		0	180	M	1	413
1796	786.934	1571.85	1571.85	1.0599	2	37.58	37.58	251	264	K	GKEINNSILEAEKK	A		1	644.974	AB11.910.910.2.dta	2	gi|30021216|ref|NP_832847.1|	hemolysin BL lytic component L2 [Bacillus cereus ATCC 14579],	AB11	AB11$gi|30021216|ref|NP_832847.1|	119	AB11$1796		0	180		0	413
1798	786.935	1571.85	1571.85	1.91239	2	41.05	41.05	251	264	K	GKEINNSILEAEKK	A		1	646.231	AB11.913.913.2.dta	2	gi|30021216|ref|NP_832847.1|	hemolysin BL lytic component L2 [Bacillus cereus ATCC 14579],	AB11	AB11$gi|30021216|ref|NP_832847.1|	119	AB11$1798		0	180		0	413
1274	461.22	1380.64	1380.64	-0.0680845	1	23.8	23.8	339	350	K	QSMDGTMQDIKK	V		1	661.617	AB11.937.937.3.dta	3	gi|30020129|ref|NP_831760.1|	putative murein endopeptidase [Bacillus cereus ATCC 14579],	AB11	AB11$gi|30020129|ref|NP_831760.1|	88	AB11$1274		0	180	MM	2	415
1273	461.22	1380.64	1380.64	-0.263646	1	17.51	17.51	339	350	K	QSMDGTMQDIKK	V		1	662.492	AB11.939.939.3.dta	3	gi|30020129|ref|NP_831760.1|	putative murein endopeptidase [Bacillus cereus ATCC 14579],	AB11	AB11$gi|30020129|ref|NP_831760.1|	88	AB11$1273		0	180	MM	2	417
713	381.884	1142.63	1142.63	-0.385077	1	26.14	26.14	296	305	K	VLEVGEDRVK	V		1	672.349	AB11.956.956.3.dta	3	gi|30019051|ref|NP_830682.1|	S-layer protein / peptidoglycan endo-beta-N-acetylglucosaminidase [Bacillus cereus ATCC 14579],	AB11	AB11$gi|30019051|ref|NP_830682.1|	23	AB11$713		0	180		0	417
714	381.884	1142.63	1142.63	0.166283	1	19.24	19.24	296	305	K	VLEVGEDRVK	V		1	674.764	AB11.961.961.3.dta	3	gi|30019051|ref|NP_830682.1|	S-layer protein / peptidoglycan endo-beta-N-acetylglucosaminidase [Bacillus cereus ATCC 14579],	AB11	AB11$gi|30019051|ref|NP_830682.1|	23	AB11$714		0	180		0	417
1094	439.918	1316.73	1316.73	0.536177	1	30.6	30.6	120	132	K	VDKNGVITTVSGK	V		1	680.129	AB11.972.972.3.dta	3	gi|30023381|ref|NP_835012.1|	bacillolysin [Bacillus cereus ATCC 14579],	AB11	AB11$gi|30023381|ref|NP_835012.1|	43	AB11$1094		0	180		0	417
1792	524.958	1571.85	1571.85	-0.120877	2	22.85	22.85	251	264	K	GKEINNSILEAEKK	A		1	685.851	AB11.981.981.3.dta	3	gi|30021216|ref|NP_832847.1|	hemolysin BL lytic component L2 [Bacillus cereus ATCC 14579],	AB11	AB11$gi|30021216|ref|NP_832847.1|	119	AB11$1792		0	180		0	417
1791	524.958	1571.85	1571.85	-0.235391	2	33.06	33.06	251	264	K	GKEINNSILEAEKK	A		1	686.764	AB11.983.983.3.dta	3	gi|30021216|ref|NP_832847.1|	hemolysin BL lytic component L2 [Bacillus cereus ATCC 14579],	AB11	AB11$gi|30021216|ref|NP_832847.1|	119	AB11$1791		0	180		0	417
1093	659.372	1316.73	1316.73	0.145816	1	20.77	20.77	120	132	K	VDKNGVITTVSGK	V		1	691.382	AB11.994.994.2.dta	2	gi|30023381|ref|NP_835012.1|	bacillolysin [Bacillus cereus ATCC 14579],	AB11	AB11$gi|30023381|ref|NP_835012.1|	43	AB11$1093		0	180		0	417
1092	659.372	1316.73	1316.73	0.0546809	1	30.36	30.36	120	132	K	VDKNGVITTVSGK	V		1	692.615	AB11.997.997.2.dta	2	gi|30023381|ref|NP_835012.1|	bacillolysin [Bacillus cereus ATCC 14579],	AB11	AB11$gi|30023381|ref|NP_835012.1|	43	AB11$1092		0	180		0	417
1905	443.502	1769.98	1769.98	-0.120905	1	20.41	20.41	322	336	K	LQQQFAAKPEKVEVR	Y		1	674.081	AB12.1002.1002.4.dta	4	gi|30020129|ref|NP_831760.1|	putative murein endopeptidase [Bacillus cereus ATCC 14579],	AB12	AB12$gi|30020129|ref|NP_831760.1|	122	AB12$1905		0	0		0	0
2071	631.334	1890.98	1890.98	0.689061	1	21.28	21.28	542	559	R	VATNKYGANTAEVQAVQK	A		1	674.832	AB12.1004.1004.3.dta	3	gi|30020857|ref|NP_832488.1|	bacillolysin [Bacillus cereus ATCC 14579],	AB12	AB12$gi|30020857|ref|NP_832488.1|	26	AB12$2071		0	0		0	0
1911	443.502	1769.98	1769.98	0.647465	1	20.3	20.3	322	336	K	LQQQFAAKPEKVEVR	Y		1	675.745	AB12.1006.1006.4.dta	4	gi|30020129|ref|NP_831760.1|	putative murein endopeptidase [Bacillus cereus ATCC 14579],	AB12	AB12$gi|30020129|ref|NP_831760.1|	122	AB12$1911		0	0		0	0
2072	631.335	1890.98	1890.98	1.27606	1	15.69	15.69	542	559	R	VATNKYGANTAEVQAVQK	A		1	676.473	AB12.1008.1008.3.dta	3	gi|30020857|ref|NP_832488.1|	bacillolysin [Bacillus cereus ATCC 14579],	AB12	AB12$gi|30020857|ref|NP_832488.1|	26	AB12$2072		0	0		0	0
959	636.364	1270.71	1270.71	0.354919	1	38.1	38.1	365	375	K	ELKVETVTPQK	-		1	677.405	AB12.1010.1010.2.dta	2	gi|30021214|ref|NP_832845.1|	hemolysin BL binding component precursor [Bacillus cereus ATCC 14579],	AB12	AB12$gi|30021214|ref|NP_832845.1|	52	AB12$959		0	0		0	0
962	636.365	1270.71	1270.71	1.33075	1	33.75	33.75	365	375	K	ELKVETVTPQK	-		1	678.284	AB12.1012.1012.2.dta	2	gi|30021214|ref|NP_832845.1|	hemolysin BL binding component precursor [Bacillus cereus ATCC 14579],	AB12	AB12$gi|30021214|ref|NP_832845.1|	52	AB12$962		0	0		0	0
1270	708.871	1415.73	1415.73	1.26225	0	56.37	56.37	72	83	K	LIQNQQETDLSK	I		1	678.625	AB12.1013.1013.2.dta	2	gi|30019953|ref|NP_831584.1|	enterotoxin C [Bacillus cereus ATCC 14579],	AB12	AB12$gi|30019953|ref|NP_831584.1|	5	AB12$1270		0	0		0	0
1271	708.871	1415.73	1415.73	1.51654	0	50.19	50.19	72	83	K	LIQNQQETDLSK	I		1	679.874	AB12.1016.1016.2.dta	2	gi|30019953|ref|NP_831584.1|	enterotoxin C [Bacillus cereus ATCC 14579],	AB12	AB12$gi|30019953|ref|NP_831584.1|	5	AB12$1271		0	0		0	0
1913	885.999	1769.98	1769.98	2.17969	1	42.26	42.26	322	336	K	LQQQFAAKPEKVEVR	Y		1	680.586	AB12.1018.1018.2.dta	2	gi|30020129|ref|NP_831760.1|	putative murein endopeptidase [Bacillus cereus ATCC 14579],	AB12	AB12$gi|30020129|ref|NP_831760.1|	122	AB12$1913		0	0		0	0
1912	885.998	1769.98	1769.98	1.8294	1	45.66	45.66	322	336	K	LQQQFAAKPEKVEVR	Y		1	681.474	AB12.1020.1020.2.dta	2	gi|30020129|ref|NP_831760.1|	putative murein endopeptidase [Bacillus cereus ATCC 14579],	AB12	AB12$gi|30020129|ref|NP_831760.1|	122	AB12$1912		0	0		0	0
1857	578.296	1731.87	1731.86	1.04858	1	15.27	15.27	129	144	K	SVSGDSAQNLKQEELK	K		1	685	AB12.1029.1029.3.dta	3	gi|30020857|ref|NP_832488.1|	bacillolysin [Bacillus cereus ATCC 14579],	AB12	AB12$gi|30020857|ref|NP_832488.1|	26	AB12$1857		0	0		0	0
1971	606.659	1816.95	1816.95	0.467266	2	16.09	16.09	95	110	K	LVATNVISEDKEKDTR	V		1	688.747	AB12.1038.1038.3.dta	3	gi|30022623|ref|NP_834254.1|	cell surface protein [Bacillus cereus ATCC 14579],	AB12	AB12$gi|30022623|ref|NP_834254.1|	29	AB12$1971		0	0		0	0
1858	866.94	1731.87	1731.86	1.47356	1	41.66	41.66	129	144	K	SVSGDSAQNLKQEELK	K		1	689.508	AB12.1040.1040.2.dta	2	gi|30020857|ref|NP_832488.1|	bacillolysin [Bacillus cereus ATCC 14579],	AB12	AB12$gi|30020857|ref|NP_832488.1|	26	AB12$1858		0	0		0	0
1855	866.939	1731.86	1731.86	-0.0046193	1	35.51	35.51	129	144	K	SVSGDSAQNLKQEELK	K		1	693.561	AB12.1050.1050.2.dta	2	gi|30020857|ref|NP_832488.1|	bacillolysin [Bacillus cereus ATCC 14579],	AB12	AB12$gi|30020857|ref|NP_832488.1|	26	AB12$1855		0	0		0	0
1064	661.851	1321.69	1321.69	0.509197	1	34.53	34.53	135	147	K	FLSTDKGGAADIK	V		2	698.85	AB12.1063.1063.2.dta	2	gi|30019803|ref|NP_831434.1|	flagellin [Bacillus cereus ATCC 14579],	AB12	AB12$gi|30019803|ref|NP_831434.1|	54	AB12$1064		0	0		0	0
1727	558.273	1671.8	1671.8	0.0520398	2	19.8	19.8	337	350	R	YKQSMDGTMQDIKK	V		1	699.198	AB12.1064.1064.3.dta	3	gi|30020129|ref|NP_831760.1|	putative murein endopeptidase [Bacillus cereus ATCC 14579],	AB12	AB12$gi|30020129|ref|NP_831760.1|	122	AB12$1727		0	0	MM	2	2
1958	604.655	1810.94	1810.94	0.932111	1	23.08	23.08	46	62	R	SGELTQPSQKAPENVVK	D		1	700.397	AB12.1067.1067.3.dta	3	gi|30020857|ref|NP_832488.1|	bacillolysin [Bacillus cereus ATCC 14579],	AB12	AB12$gi|30020857|ref|NP_832488.1|	26	AB12$1958		0	0		0	2
1068	661.852	1321.69	1321.69	1.61385	1	32.78	32.78	135	147	K	FLSTDKGGAADIK	V		2	700.772	AB12.1068.1068.2.dta	2	gi|30019803|ref|NP_831434.1|	flagellin [Bacillus cereus ATCC 14579],	AB12	AB12$gi|30019803|ref|NP_831434.1|	54	AB12$1068		0	0		0	2
1892	582.284	1743.83	1743.83	0.595242	0	18.97	18.97	172	187	R	VLTAMGHDLTANPNMK	V	Oxidation (M) [5], Oxidation (M) [15]	2	701.117	AB12.1069.1069.3.dta	3	gi|XX|ref|AE016877_ATCC14579_6_pos3681751@3681008|	3D domain protein,	AB12	AB12$gi|XX|ref|AE016877_ATCC14579_6_pos3681751@3681008|	4	AB12$1892	MM	2	2	MM	2	4
1957	604.655	1810.94	1810.94	0.236341	1	29.53	29.53	46	62	R	SGELTQPSQKAPENVVK	D		1	701.989	AB12.1071.1071.3.dta	3	gi|30020857|ref|NP_832488.1|	bacillolysin [Bacillus cereus ATCC 14579],	AB12	AB12$gi|30020857|ref|NP_832488.1|	26	AB12$1957		0	2		0	4
2167	675.004	2021.99	2021.99	1.83977	1	19.05	19.05	406	423	K	LSTNVDTTSEQSQKDTLR	Q		1	704.333	AB12.1077.1077.3.dta	3	gi|30021216|ref|NP_832847.1|	hemolysin BL lytic component L2 [Bacillus cereus ATCC 14579],	AB12	AB12$gi|30021216|ref|NP_832847.1|	73	AB12$2167		0	2		0	4
2166	675.003	2021.99	2021.99	0.934724	1	29.27	29.27	406	423	K	LSTNVDTTSEQSQKDTLR	Q		1	705.205	AB12.1079.1079.3.dta	3	gi|30021216|ref|NP_832847.1|	hemolysin BL lytic component L2 [Bacillus cereus ATCC 14579],	AB12	AB12$gi|30021216|ref|NP_832847.1|	73	AB12$2166		0	2		0	4
1893	582.284	1743.83	1743.83	1.23177	0	15.2	15.2	172	187	R	VLTAMGHDLTANPNMK	V	Oxidation (M) [5], Oxidation (M) [15]	2	705.59	AB12.1080.1080.3.dta	3	gi|XX|ref|AE016877_ATCC14579_6_pos3681751@3681008|	3D domain protein,	AB12	AB12$gi|XX|ref|AE016877_ATCC14579_6_pos3681751@3681008|	4	AB12$1893	MM	2	4	MM	2	6
932	629.818	1257.62	1257.62	0.51844	0	54.55	54.55	290	300	K	ELDNAQAEIQK	I		1	706.839	AB12.1083.1083.2.dta	2	gi|30019952|ref|NP_831583.1|	non-hemolytic enterotoxin lytic component L1 [Bacillus cereus ATCC 14579],	AB12	AB12$gi|30019952|ref|NP_831583.1|	10	AB12$932		0	4		0	6
1069	441.571	1321.69	1321.69	1.98004	1	23.35	23.35	135	147	K	FLSTDKGGAADIK	V		2	708.435	AB12.1087.1087.3.dta	3	gi|30019803|ref|NP_831434.1|	flagellin [Bacillus cereus ATCC 14579],	AB12	AB12$gi|30019803|ref|NP_831434.1|	54	AB12$1069		0	4		0	6
933	629.818	1257.62	1257.62	1.58394	0	39.05	39.05	290	300	K	ELDNAQAEIQK	I		1	708.71	AB12.1088.1088.2.dta	2	gi|30019952|ref|NP_831583.1|	non-hemolytic enterotoxin lytic component L1 [Bacillus cereus ATCC 14579],	AB12	AB12$gi|30019952|ref|NP_831583.1|	10	AB12$933		0	4		0	6
1959	906.481	1810.95	1810.94	2.6362	1	18.03	18.03	46	62	R	SGELTQPSQKAPENVVK	D		1	709.051	AB12.1089.1089.2.dta	2	gi|30020857|ref|NP_832488.1|	bacillolysin [Bacillus cereus ATCC 14579],	AB12	AB12$gi|30020857|ref|NP_832488.1|	26	AB12$1959		0	4		0	6
1067	441.57	1321.69	1321.69	1.41259	1	17.85	17.85	135	147	K	FLSTDKGGAADIK	V		2	709.929	AB12.1091.1091.3.dta	3	gi|30019803|ref|NP_831434.1|	flagellin [Bacillus cereus ATCC 14579],	AB12	AB12$gi|30019803|ref|NP_831434.1|	54	AB12$1067		0	4		0	6
1411	489.917	1466.73	1466.73	0.257034	0	26.06	26.06	357	370	K	SALGHNLTANPNMK	L		1	710.208	AB12.1092.1092.3.dta	3	gi|30018972|ref|NP_830603.1|	enterotoxin / cell-wall binding protein [Bacillus cereus ATCC 14579],	AB12	AB12$gi|30018972|ref|NP_830603.1|	59	AB12$1411		0	4	M	1	7
1412	489.917	1466.73	1466.73	0.257034	0	39.3	39.3	357	370	K	SALGHNLTANPNMK	L		1	711.067	AB12.1094.1094.3.dta	3	gi|30018972|ref|NP_830603.1|	enterotoxin / cell-wall binding protein [Bacillus cereus ATCC 14579],	AB12	AB12$gi|30018972|ref|NP_830603.1|	59	AB12$1412		0	4	M	1	8
2169	1012	2021.99	2021.99	2.35709	1	59.83	59.83	406	423	K	LSTNVDTTSEQSQKDTLR	Q		1	711.424	AB12.1095.1095.2.dta	2	gi|30021216|ref|NP_832847.1|	hemolysin BL lytic component L2 [Bacillus cereus ATCC 14579],	AB12	AB12$gi|30021216|ref|NP_832847.1|	73	AB12$2169		0	4		0	8
2170	1012	2021.99	2021.99	2.35709	1	67.4	67.4	406	423	K	LSTNVDTTSEQSQKDTLR	Q		1	712.672	AB12.1098.1098.2.dta	2	gi|30021216|ref|NP_832847.1|	hemolysin BL lytic component L2 [Bacillus cereus ATCC 14579],	AB12	AB12$gi|30021216|ref|NP_832847.1|	73	AB12$2170		0	4		0	8
1166	689.852	1377.69	1377.69	0.609717	0	67.27	67.27	547	559	K	YGANTAEVQAVQK	A		1	713.398	AB12.1100.1100.2.dta	2	gi|30020857|ref|NP_832488.1|	bacillolysin [Bacillus cereus ATCC 14579],	AB12	AB12$gi|30020857|ref|NP_832488.1|	26	AB12$1166		0	4		0	8
1167	689.852	1377.69	1377.69	1.14685	0	73.41	73.41	547	559	K	YGANTAEVQAVQK	A		1	714.235	AB12.1102.1102.2.dta	2	gi|30020857|ref|NP_832488.1|	bacillolysin [Bacillus cereus ATCC 14579],	AB12	AB12$gi|30020857|ref|NP_832488.1|	26	AB12$1167		0	4		0	8
1414	734.373	1466.73	1466.73	1.48834	0	55.31	55.31	357	370	K	SALGHNLTANPNMK	L		1	714.582	AB12.1103.1103.2.dta	2	gi|30018972|ref|NP_830603.1|	enterotoxin / cell-wall binding protein [Bacillus cereus ATCC 14579],	AB12	AB12$gi|30018972|ref|NP_830603.1|	59	AB12$1414		0	4	M	1	9
1413	734.373	1466.73	1466.73	1.2429	0	61.51	61.51	357	370	K	SALGHNLTANPNMK	L		1	715.802	AB12.1106.1106.2.dta	2	gi|30018972|ref|NP_830603.1|	enterotoxin / cell-wall binding protein [Bacillus cereus ATCC 14579],	AB12	AB12$gi|30018972|ref|NP_830603.1|	59	AB12$1413		0	4	M	1	10
766	587.838	1173.66	1173.66	0.729342	1	49.76	49.76	354	364	R	TDAVTLKEGIK	E		1	718.991	AB12.1114.1114.2.dta	2	gi|30021214|ref|NP_832845.1|	hemolysin BL binding component precursor [Bacillus cereus ATCC 14579],	AB12	AB12$gi|30021214|ref|NP_832845.1|	52	AB12$766		0	4		0	10
1943	600.944	1799.81	1799.81	1.04622	2	17	17	121	135	K	SFVDNKEDREGFSDR	L		1	719.723	AB12.1116.1116.3.dta	3	gi|30021216|ref|NP_832847.1|	hemolysin BL lytic component L2 [Bacillus cereus ATCC 14579],	AB12	AB12$gi|30021216|ref|NP_832847.1|	73	AB12$1943		0	4		0	10
765	587.837	1173.66	1173.66	-0.105652	1	62.57	62.57	354	364	R	TDAVTLKEGIK	E		1	720.581	AB12.1118.1118.2.dta	2	gi|30021214|ref|NP_832845.1|	hemolysin BL binding component precursor [Bacillus cereus ATCC 14579],	AB12	AB12$gi|30021214|ref|NP_832845.1|	52	AB12$765		0	4		0	10
1942	600.943	1799.81	1799.81	0.64618	2	15.13	15.13	121	135	K	SFVDNKEDREGFSDR	L		1	720.92	AB12.1119.1119.3.dta	3	gi|30021216|ref|NP_832847.1|	hemolysin BL lytic component L2 [Bacillus cereus ATCC 14579],	AB12	AB12$gi|30021216|ref|NP_832847.1|	73	AB12$1942		0	4		0	10
1294	475.256	1422.75	1422.75	-0.036549	0	15.42	15.42	59	71	K	GVGETHDVLIQQK	K		1	721.298	AB12.1120.1120.3.dta	3	gi|30019790|ref|NP_831421.1|	flagellar hook-basal body protein FliE [Bacillus cereus ATCC 14579],	AB12	AB12$gi|30019790|ref|NP_831421.1|	2	AB12$1294		0	4		0	10
585	373.224	1116.65	1116.65	0.880311	1	33.26	33.26	351	360	K	TLRTDAVTLK	E		1	725.857	AB12.1131.1131.3.dta	3	gi|30021214|ref|NP_832845.1|	hemolysin BL binding component precursor [Bacillus cereus ATCC 14579],	AB12	AB12$gi|30021214|ref|NP_832845.1|	52	AB12$585		0	4		0	10
584	373.224	1116.65	1116.65	0.638517	1	31.32	31.32	351	360	K	TLRTDAVTLK	E		1	727.062	AB12.1134.1134.3.dta	3	gi|30021214|ref|NP_832845.1|	hemolysin BL binding component precursor [Bacillus cereus ATCC 14579],	AB12	AB12$gi|30021214|ref|NP_832845.1|	52	AB12$584		0	4		0	10
583	559.333	1116.65	1116.65	0.518515	1	26.53	26.53	351	360	K	TLRTDAVTLK	E		1	730.423	AB12.1141.1141.2.dta	2	gi|30021214|ref|NP_832845.1|	hemolysin BL binding component precursor [Bacillus cereus ATCC 14579],	AB12	AB12$gi|30021214|ref|NP_832845.1|	52	AB12$583		0	4		0	10
1623	530.61	1588.81	1588.81	1.44637	1	32.97	32.97	161	174	R	SRVTEEEVNQLSAK	D		1	737.233	AB12.1158.1158.3.dta	3	gi|30022353|ref|NP_833984.1|	penicillin-binding protein [Bacillus cereus ATCC 14579],	AB12	AB12$gi|30022353|ref|NP_833984.1|	16	AB12$1623		0	4		0	10
1535	515.574	1543.7	1543.7	0.0919867	1	30.63	30.63	337	349	R	YKQSMDGTMQDIK	K		1	740.07	AB12.1165.1165.3.dta	3	gi|30020129|ref|NP_831760.1|	putative murein endopeptidase [Bacillus cereus ATCC 14579],	AB12	AB12$gi|30020129|ref|NP_831760.1|	122	AB12$1535		0	4	MM	2	12
961	636.364	1270.71	1270.71	0.653963	1	20.06	20.06	365	375	K	ELKVETVTPQK	-		1	740.434	AB12.1166.1166.2.dta	2	gi|30021214|ref|NP_832845.1|	hemolysin BL binding component precursor [Bacillus cereus ATCC 14579],	AB12	AB12$gi|30021214|ref|NP_832845.1|	52	AB12$961		0	4		0	12
2182	681.024	2040.05	2040.05	0.968604	1	21.16	21.16	77	93	K	IVQQQKENQELQAEVEK	L		1	740.776	AB12.1167.1167.3.dta	3	gi|30022006|ref|NP_833637.1|	cell division protein ftsL [Bacillus cereus ATCC 14579],	AB12	AB12$gi|30022006|ref|NP_833637.1|	1	AB12$2182		0	4		0	12
1536	515.575	1543.7	1543.7	0.675001	1	37.42	37.42	337	349	R	YKQSMDGTMQDIK	K		1	741.667	AB12.1169.1169.3.dta	3	gi|30020129|ref|NP_831760.1|	putative murein endopeptidase [Bacillus cereus ATCC 14579],	AB12	AB12$gi|30020129|ref|NP_831760.1|	122	AB12$1536		0	4	MM	2	14
1538	772.859	1543.7	1543.7	1.087	1	46.62	46.62	337	349	R	YKQSMDGTMQDIK	K		1	742.029	AB12.1170.1170.2.dta	2	gi|30020129|ref|NP_831760.1|	putative murein endopeptidase [Bacillus cereus ATCC 14579],	AB12	AB12$gi|30020129|ref|NP_831760.1|	122	AB12$1538		0	4	MM	2	16
1539	772.859	1543.7	1543.7	1.24247	1	57.51	57.51	337	349	R	YKQSMDGTMQDIK	K		1	743.282	AB12.1173.1173.2.dta	2	gi|30020129|ref|NP_831760.1|	putative murein endopeptidase [Bacillus cereus ATCC 14579],	AB12	AB12$gi|30020129|ref|NP_831760.1|	122	AB12$1539		0	4	MM	2	18
852	408.555	1222.64	1222.64	0.87679	0	15.89	15.89	94	103	K	NIHLNQELSR	I		1	745.242	AB12.1178.1178.3.dta	3	gi|30021215|ref|NP_832846.1|	hemolysin BL lytic component L1 [Bacillus cereus ATCC 14579],	AB12	AB12$gi|30021215|ref|NP_832846.1|	19	AB12$852		0	4		0	18
2303	817.737	2450.19	2450.18	1.55335	2	18.13	18.13	153	173	K	ILESDEDIMKTQQEDQASVKK	D	Oxidation (M) [9]	1	747.099	AB12.1183.1183.3.dta	3	gi|30023229|ref|NP_834860.1|	N-acetylmuramoyl-L-alanine amidase [Bacillus cereus ATCC 14579],	AB12	AB12$gi|30023229|ref|NP_834860.1|	15	AB12$2303	M	1	5	M	1	19
1654	807.916	1613.82	1613.82	1.19344	0	50.72	50.72	136	150	K	AYIVTNNHVVDGANK	L		1	750.384	AB12.1191.1191.2.dta	2	gi|30021701|ref|NP_833332.1|	protease HhoA [Bacillus cereus ATCC 14579],	AB12	AB12$gi|30021701|ref|NP_833332.1|	7	AB12$1654		0	5		0	19
632	565.297	1128.58	1128.58	0.885185	0	35.42	35.42	198	207	K	AQAELQDNLK	K		1	751.279	AB12.1193.1193.2.dta	2	gi|30018861|ref|NP_830492.1|	cell wall-binding protein [Bacillus cereus ATCC 14579],	AB12	AB12$gi|30018861|ref|NP_830492.1|	8	AB12$632		0	5		0	19
1655	807.917	1613.82	1613.82	2.09813	0	42.68	42.68	136	150	K	AYIVTNNHVVDGANK	L		1	751.614	AB12.1194.1194.2.dta	2	gi|30021701|ref|NP_833332.1|	protease HhoA [Bacillus cereus ATCC 14579],	AB12	AB12$gi|30021701|ref|NP_833332.1|	7	AB12$1655		0	5		0	19
631	565.296	1128.58	1128.58	0.548478	0	27.29	27.29	198	207	K	AQAELQDNLK	K		1	752.505	AB12.1196.1196.2.dta	2	gi|30018861|ref|NP_830492.1|	cell wall-binding protein [Bacillus cereus ATCC 14579],	AB12	AB12$gi|30018861|ref|NP_830492.1|	8	AB12$631		0	5		0	19
963	636.366	1270.72	1270.71	2.57414	1	25.53	25.53	365	375	K	ELKVETVTPQK	-		1	753.711	AB12.1199.1199.2.dta	2	gi|30021214|ref|NP_832845.1|	hemolysin BL binding component precursor [Bacillus cereus ATCC 14579],	AB12	AB12$gi|30021214|ref|NP_832845.1|	52	AB12$963		0	5		0	19
769	588.299	1174.58	1174.58	1.0608	0	37.05	37.05	109	120	R	AGANTDSEILGK	L		2	755.493	AB12.1203.1203.2.dta	2	gi|30018972|ref|NP_830603.1|	enterotoxin / cell-wall binding protein [Bacillus cereus ATCC 14579],	AB12	AB12$gi|30018972|ref|NP_830603.1|	59	AB12$769		0	5		0	19
770	588.299	1174.58	1174.58	1.26513	0	28.55	28.55	109	120	R	AGANTDSEILGK	L		2	756.362	AB12.1205.1205.2.dta	2	gi|30018972|ref|NP_830603.1|	enterotoxin / cell-wall binding protein [Bacillus cereus ATCC 14579],	AB12	AB12$gi|30018972|ref|NP_830603.1|	59	AB12$770		0	5		0	19
850	612.329	1222.64	1222.64	0.61179	0	19.48	19.48	94	103	K	NIHLNQELSR	I		1	757.228	AB12.1207.1207.2.dta	2	gi|30021215|ref|NP_832846.1|	hemolysin BL lytic component L1 [Bacillus cereus ATCC 14579],	AB12	AB12$gi|30021215|ref|NP_832846.1|	19	AB12$850		0	5		0	19
1784	568.313	1701.92	1701.91	1.44896	2	27.29	27.29	180	194	K	TIDEKEASLVVDKQK	L		1	757.569	AB12.1208.1208.3.dta	3	gi|30018861|ref|NP_830492.1|	cell wall-binding protein [Bacillus cereus ATCC 14579],	AB12	AB12$gi|30018861|ref|NP_830492.1|	8	AB12$1784		0	5		0	19
851	612.329	1222.64	1222.64	0.709938	0	21.04	21.04	94	103	K	NIHLNQELSR	I		1	758.793	AB12.1211.1211.2.dta	2	gi|30021215|ref|NP_832846.1|	hemolysin BL lytic component L1 [Bacillus cereus ATCC 14579],	AB12	AB12$gi|30021215|ref|NP_832846.1|	19	AB12$851		0	5		0	19
1783	568.313	1701.92	1701.91	0.585223	2	33.27	33.27	180	194	K	TIDEKEASLVVDKQK	L		1	759.509	AB12.1213.1213.3.dta	3	gi|30018861|ref|NP_830492.1|	cell wall-binding protein [Bacillus cereus ATCC 14579],	AB12	AB12$gi|30018861|ref|NP_830492.1|	8	AB12$1783		0	5		0	19
1066	661.852	1321.69	1321.69	1.25067	1	18.04	18.04	135	147	K	FLSTDKGGAADIK	V		2	762.227	AB12.1219.1219.2.dta	2	gi|30019803|ref|NP_831434.1|	flagellin [Bacillus cereus ATCC 14579],	AB12	AB12$gi|30019803|ref|NP_831434.1|	54	AB12$1066		0	5		0	19
2253	735.698	2204.07	2204.07	0.559873	1	24.09	24.09	73	91	K	AQQEQVTTEKNVDFQPTNK	E		1	763.854	AB12.1223.1223.3.dta	3	gi|30023381|ref|NP_835012.1|	bacillolysin [Bacillus cereus ATCC 14579],	AB12	AB12$gi|30023381|ref|NP_835012.1|	52	AB12$2253		0	5		0	19
2254	735.698	2204.07	2204.07	0.559873	1	19.85	19.85	73	91	K	AQQEQVTTEKNVDFQPTNK	E		1	765.992	AB12.1228.1228.3.dta	3	gi|30023381|ref|NP_835012.1|	bacillolysin [Bacillus cereus ATCC 14579],	AB12	AB12$gi|30023381|ref|NP_835012.1|	52	AB12$2254		0	5		0	19
1997	914.956	1827.9	1827.9	0.66634	1	48.85	46.8933	234	251	K	AQADAEAQAEVKAQEAAK	A		1	766.374	AB12.1229.1229.2.dta	2	gi|30018972|ref|NP_830603.1|	enterotoxin / cell-wall binding protein [Bacillus cereus ATCC 14579],	AB12	AB12$gi|30018972|ref|NP_830603.1|	59	AB12$1997		0	5		0	19
568	372.557	1114.65	1114.65	0.153411	0	33.89	33.89	337	346	K	FLKPNLNAAK	D		1	767.274	AB12.1231.1231.3.dta	3	gi|30021214|ref|NP_832845.1|	hemolysin BL binding component precursor [Bacillus cereus ATCC 14579],	AB12	AB12$gi|30021214|ref|NP_832845.1|	52	AB12$568		0	5		0	19
1996	610.306	1827.9	1827.9	0.520817	1	41.31	39.3533	234	251	K	AQADAEAQAEVKAQEAAK	A		1	767.607	AB12.1232.1232.3.dta	3	gi|30018972|ref|NP_830603.1|	enterotoxin / cell-wall binding protein [Bacillus cereus ATCC 14579],	AB12	AB12$gi|30018972|ref|NP_830603.1|	59	AB12$1996		0	5		0	19
569	372.557	1114.65	1114.65	0.476383	0	29.25	29.25	337	346	K	FLKPNLNAAK	D		1	768.861	AB12.1235.1235.3.dta	3	gi|30021214|ref|NP_832845.1|	hemolysin BL binding component precursor [Bacillus cereus ATCC 14579],	AB12	AB12$gi|30021214|ref|NP_832845.1|	52	AB12$569		0	5		0	19
1998	610.307	1827.9	1827.9	0.931125	1	25.39	23.4333	234	251	K	AQADAEAQAEVKAQEAAK	A		1	769.202	AB12.1236.1236.3.dta	3	gi|30018972|ref|NP_830603.1|	enterotoxin / cell-wall binding protein [Bacillus cereus ATCC 14579],	AB12	AB12$gi|30018972|ref|NP_830603.1|	59	AB12$1998		0	5		0	19
1995	914.956	1827.9	1827.9	0.403743	1	52.27	50.3133	234	251	K	AQADAEAQAEVKAQEAAK	A		1	770.766	AB12.1240.1240.2.dta	2	gi|30018972|ref|NP_830603.1|	enterotoxin / cell-wall binding protein [Bacillus cereus ATCC 14579],	AB12	AB12$gi|30018972|ref|NP_830603.1|	59	AB12$1995		0	5		0	19
2028	622.331	1863.97	1863.97	0.36374	2	15.25	15.25	55	69	K	KQIDNREENITITYK	T		1	773.651	AB12.1247.1247.3.dta	3	gi|30020129|ref|NP_831760.1|	putative murein endopeptidase [Bacillus cereus ATCC 14579],	AB12	AB12$gi|30020129|ref|NP_831760.1|	122	AB12$2028		0	5		0	19
2026	622.33	1863.97	1863.97	-0.119101	2	21.32	21.32	55	69	K	KQIDNREENITITYK	T		1	775.255	AB12.1251.1251.3.dta	3	gi|30020129|ref|NP_831760.1|	putative murein endopeptidase [Bacillus cereus ATCC 14579],	AB12	AB12$gi|30020129|ref|NP_831760.1|	122	AB12$2026		0	5		0	19
1886	581.298	1740.87	1740.87	0.467582	0	18.26	18.26	138	153	K	SIVGSIVKPGMDEHEK	V	Oxidation (M) [11]	1	776.844	AB12.1255.1255.3.dta	3	gi|30020129|ref|NP_831760.1|	putative murein endopeptidase [Bacillus cereus ATCC 14579],	AB12	AB12$gi|30020129|ref|NP_831760.1|	122	AB12$1886	M	1	6	M	1	20
1599	788.894	1575.77	1575.77	1.20132	0	35.6	35.6	280	293	R	VVGVAYSNINEMHK	A	Oxidation (M) [12]	1	780.733	AB12.1265.1265.2.dta	2	gi|30021214|ref|NP_832845.1|	hemolysin BL binding component precursor [Bacillus cereus ATCC 14579],	AB12	AB12$gi|30021214|ref|NP_832845.1|	52	AB12$1599	M	1	7	M	1	21
1596	788.894	1575.77	1575.77	0.655552	0	38.83	38.83	280	293	R	VVGVAYSNINEMHK	A	Oxidation (M) [12]	1	781.585	AB12.1267.1267.2.dta	2	gi|30021214|ref|NP_832845.1|	hemolysin BL binding component precursor [Bacillus cereus ATCC 14579],	AB12	AB12$gi|30021214|ref|NP_832845.1|	52	AB12$1596	M	1	8	M	1	22
2032	932.994	1863.97	1863.97	2.20712	2	29.89	29.89	55	69	K	KQIDNREENITITYK	T		1	783.481	AB12.1272.1272.2.dta	2	gi|30020129|ref|NP_831760.1|	putative murein endopeptidase [Bacillus cereus ATCC 14579],	AB12	AB12$gi|30020129|ref|NP_831760.1|	122	AB12$2032		0	8		0	22
1889	871.445	1740.88	1740.87	2.20579	0	40	40	138	153	K	SIVGSIVKPGMDEHEK	V	Oxidation (M) [11]	1	783.852	AB12.1273.1273.2.dta	2	gi|30020129|ref|NP_831760.1|	putative murein endopeptidase [Bacillus cereus ATCC 14579],	AB12	AB12$gi|30020129|ref|NP_831760.1|	122	AB12$1889	M	1	9	M	1	23
2031	932.993	1863.97	1863.97	1.69209	2	29.5	29.5	55	69	K	KQIDNREENITITYK	T		1	784.706	AB12.1275.1275.2.dta	2	gi|30020129|ref|NP_831760.1|	putative murein endopeptidase [Bacillus cereus ATCC 14579],	AB12	AB12$gi|30020129|ref|NP_831760.1|	122	AB12$2031		0	9		0	23
1888	871.444	1740.87	1740.87	1.14885	0	20.42	20.42	138	153	K	SIVGSIVKPGMDEHEK	V	Oxidation (M) [11]	1	785.077	AB12.1276.1276.2.dta	2	gi|30020129|ref|NP_831760.1|	putative murein endopeptidase [Bacillus cereus ATCC 14579],	AB12	AB12$gi|30020129|ref|NP_831760.1|	122	AB12$1888	M	1	10	M	1	24
2192	684.355	2050.04	2050.04	-0.0360968	1	20.39	20.39	64	80	K	LQQHKENVDQTLNELNK	V		1	787.211	AB12.1281.1281.3.dta	3	gi|30021331|ref|NP_832962.1|	surface protein [Bacillus cereus ATCC 14579],	AB12	AB12$gi|30021331|ref|NP_832962.1|	5	AB12$2192		0	10		0	24
1002	431.25	1290.73	1290.73	-0.198337	2	18.28	18.28	391	400	K	RYKEDLNLIK	N		1	788.444	AB12.1284.1284.3.dta	3	gi|30021216|ref|NP_832847.1|	hemolysin BL lytic component L2 [Bacillus cereus ATCC 14579],	AB12	AB12$gi|30021216|ref|NP_832847.1|	73	AB12$1002		0	10		0	24
450	531.772	1061.53	1061.53	0.150726	0	54.54	54.54	3	11	R	INTNINSMR	T		3	789.943	AB12.1288.1288.2.dta	2	gi|30019803|ref|NP_831434.1|	flagellin [Bacillus cereus ATCC 14579],	AB12	AB12$gi|30019803|ref|NP_831434.1|	54	AB12$450		0	10	M	1	25
284	490.259	978.502	978.502	0.292283	0	31.28	31.28	79	86	K	AVEQYIEK	K		1	790.274	AB12.1289.1289.2.dta	2	gi|30018848|ref|NP_830479.1|	immune inhibitor A precursor [Bacillus cereus ATCC 14579],	AB12	AB12$gi|30018848|ref|NP_830479.1|	39	AB12$284		0	10		0	25
[truncated: 46,460 more rows]
