# Supplementary material for: Time-course proteomics dataset to monitor protein-bound methionine oxidation in Bacillus cereus ATCC 14579
Source: Data Brief. 2018 Mar 10;18:394–8. doi: 10.1016/j.dib.2018.03.030 (PMC5996235; doi:10.1016/j.dib.2018.03.030)
Supplement: Supplementary file 5 — Supplementary material [file mmc4.xlsx]

## Sheet: Table S3
Table S3 : List of cellular proteins containing at least two Met oxidized peptides in two replicates.
		Number of peptides containg oxidized Methionine residues
	Strains -->	WT									ΔmsrAB
	Growth phase -->	EE			LE			S			EE			LE			S
	Replicates -->	1	2	3	1	2	3	1	2	3	1	2	3	1	2	3	1	2	3
Gene number	Protein name
1/Central Metabolism
BC4048	PtsA	1	0	2	0	0	0	0	0	0	0	0	0	0	0	1	6	0	0
BC5320	Ccr	0	0	0	0	0	0	0	0	0	0	0	0	0	0	0	1	1	0
BC5138	Pgk	1	0	5	0	0	0	0	0	0	1	2	0	0	0	1	0	0	0
BC3970	PdhD	4	4	5	4	2	1	2	1	0	5	7	4	1	3	3	4	3	3
BC3971	PdhC	4	2	7	13	9	4	1	0	0	1	1	3	0	2	0	4	1	0
BC3972	PdhB	0	0	0	3	2	0	0	0	0	4	0	0	0	0	0	0	7	0
BC3973	PdhA	0	0	2	6	3	1	0	0	0	2	2	0	0	1	2	3	5	1
BC4157	BfmBB	5	7	6	5	0	3	0	0	0	4	6	4	0	0	0	0	0	0
BC4600	Pfk	6	5	6	3	3	3	0	0	2	6	7	4	2	2	1	2	3	0
BC5135	Eno	18	5	12	18	16	17	3	2	0	21	11	16	3	2	0	9	6	1
BC5140	GapA2	24	33	15	15	16	34	15	12	11	36	44	22	16	11	14	17	23	14
BC4637	Ack	10	11	16	0	0	0	0	0	0	17	16	17	0	0	0	1	2	0
BC1251	SucB	3	0	2	0	0	0	0	0	0	0	0	3	0	0	0	0	0	0
BC1712	FumB	0	0	1	2	0	0	1	0	0	0	0	0	0	0	0	3	0	0
BC3774	PorA	1	1	4	2	0	0	0	0	0	7	4	1	0	0	0	0	0	0
BC3833	SucD	0	1	0	2	3	0	1	0	1	1	0	0	0	1	3	2	3	1
BC3834	SucC	0	1	2	3	4	1	1	0	1	4	0	0	0	2	4	3	3	1
BC4517	SdhB	1	1	5	0	0	0	0	0	0	1	2	0	0	0	0	0	0	0
BC0055	Prs	1	3	0	6	5	2	1	0	2	3	2	0	3	0	1	2	5	0
BC0698	QoxA	1	0	5	0	0	0	0	0	0	2	3	5	0	0	0	0	0	0
BC2826	PpaC	0	0	0	1	0	0	0	0	0	1	1	0	0	0	0	0	0	0
BC5061	Ndh (yjlD)	3	2	2	5	2	2	2	0	1	2	3	1	1	2	1	2	2	1
BC5306	AtpD	2	5	6	6	5	7	0	0	0	27	15	8	2	0	0	0	0	0
BC5308	AtpA	1	1	0	0	0	1	0	0	0	3	2	1	0	1	0	1	0	0
2/Extracellular proteins
BC1809	NheA	0	0	0	0	0	0	0	0	1	0	0	0	1	0	0	2	0	0
BC3102	HblB	0	0	0	1	0	0	0	0	3	0	0	0	1	0	4	4	4	0
BC0014	DacC	4	0	9	0	0	0	0	0	0	1	4	5	0	0	0	0	0	0
BC1705	BC1706	0	0	0	4	2	2	0	0	0	0	0	0	0	0	0	2	1	0
BC1991	TgC	0	0	0	2	0	0	4	3	10	0	0	0	0	0	6	10	5	0
BC3778	YmdA	0	1	2	1	0	0	0	0	0	1	1	0	0	0	0	0	0	0
BC5152	ClpP	0	0	0	2	5	0	2	0	0	0	0	0	0	0	0	3	4	0
3/ Fatty acid and phospholipid metabolism
BC1216	FabI	1	0	4	1	0	0	0	0	0	2	2	3	0	0	0	1	0	0
BC3849	FabG2	0	0	0	1	1	0	0	0	0	0	0	0	0	0	0	0	0	0
BC4184	AccB	2	3	3	4	4	3	3	1	3	4	2	3	2	3	2	3	4	2
BC5002	AcdA	0	0	0	6	0	1	1	0	0	4	0	0	0	2	2	4	0	0
	YloV	1	2	2	4	0	0	0	0	0	0	1	0	0	0	0	0	0	0
4/ Cell wall, cell surface and membrane biogenesis
BC3914	MurE	0	0	1	0	0	0	0	0	0	1	1	0	0	0	0	0	0	0
BC5264	EPSX	0	0	2	0	0	0	0	0	0	1	1	1	0	0	0	0	0	0
BC5279	CapA	0	0	3	0	0	0	0	0	0	2	3	7	0	0	0	0	0	0
5/ Nucleotide metabolism
BC0007	GyrA	0	0	2	0	0	0	0	0	0	2	1	0	0	0	0	0	0	0
BC0123	RpoB	0	0	1	0	0	5	0	0	0	0	1	0	0	0	0	0	0	0
BC0124	RpoC	0	3	5	1	0	3	0	0	0	1	3	0	0	0	0	0	0	0
BC0159	RpoA	2	4	4	0	0	1	0	0	0	4	6	2	0	0	0	0	0	0
BC0296	GuaA	1	0	2	0	0	0	0	0	0	0	0	0	0	0	1	1	0	0
BC0324	PurK	0	0	0	0	0	0	0	0	0	1	0	1	0	0	0	0	0	0
BC0326	AdSL	3	0	10	3	0	1	0	0	0	4	5	7	0	0	0	2	0	0
BC0326	PurC	0	0	0	0	0	0	0	0	0	3	1	0	0	0	0	0	0	0
BC0330	PurL	0	1	1	2	0	3	0	0	0	6	8	0	0	0	0	1	0	0
BC0330	PurF	0	0	0	0	0	0	0	0	0	1	0	3	0	0	0	0	0	0
BC1355	NrdA	1	0	2	2	0	0	0	0	0	3	1	0	0	0	1	3	0	0
BC3729	Hup3	0	0	0	1	0	3	2	0	1	0	0	0	1	1	1	3	4	1
BC3823	PyrH	0	0	1	0	0	0	0	0	0	0	1	4	0	0	0	0	0	0
BC3887	CarB	0	6	9	0	0	7	0	0	0	3	11	0	0	0	0	0	0	0
BC3888	CarA	2	0	5	0	0	0	0	0	0	4	1	4	0	0	0	0	0	0
BC4086	PunA	0	0	0	0	0	0	1	0	1	0	0	0	0	0	0	3	3	1
BC4402	Apt	0	0	0	1	1	1	0	0	0	1	0	0	0	0	0	0	1	0
BC5315	Upp	0	0	0	1	3	0	0	0	0	0	0	0	0	0	0	0	0	0
BC5452	GuaC	2	3	3	0	0	0	0	0	0	4	3	2	0	0	0	0	0	0
6/ DNA replication and reparation systems
BC3780	RecA	8	4	9	5	2	0	3	0	1	9	5	5	1	0	2	5	10	2
7/ Amino acid biosynthesis and metabolism
BC3706	GlnA	1	0	0	1	0	0	0	0	0	5	2	0	0	0	0	0	0	0
BC0345	RocA	0	0	2	5	0	0	3	0	0	2	2	0	0	6	6	9	2	4
BC2205	AsnS	0	0	4	0	0	0	0	0	0	2	1	0	0	0	0	0	0	0
BC4623	AlD	0	0	0	0	0	0	0	0	0	0	0	0	0	0	0	3	1	0
BC1238	TrpB	3	1	3	5	3	5	1	0	2	1	0	1	0	0	0	1	0	0
BC1239	TrpA	2	0	3	5	16	8	0	0	4	1	0	2	2	0	0	2	4	0
BC4225	GcvA	0	0	2	0	0	0	0	0	0	1	2	1	0	0	0	0	0	0
BC4991	GcvP	0	0	0	0	0	0	0	0	1	0	0	0	0	0	0	1	2	0
BC5317	GlyA	0	0	3	0	0	0	0	0	0	2	1	1	0	0	0	0	0	0
BC4762	MetK	1	1	1	6	0	0	0	0	0	4	3	3	0	0	0	1	1	0
BC4982	DcyD	3	1	3	1	0	0	0	0	0	3	2	3	0	0	0	0	0	0
BC4158	BfmBAB	1	0	0	1	0	0	0	0	0	1	0	1	0	0	0	0	0	0
BC3797	DapA	1	0	1	1	0	0	0	0	0	0	0	0	0	0	0	0	0	0
BC3982	DapD	1	0	1	6	6	4	1	0	4	0	0	0	1	2	2	6	10	0
BC1150	RocD	0	0	6	11	1	1	0	0	0	2	0	0	0	2	6	5	6	0
BC1233	TrpE	0	0	0	0	0	8	1	0	0	0	0	0	0	0	0	0	0	0
BC1234	TrpD	2	0	3	4	4	3	1	0	2	1	1	3	1	0	0	0	0	0
BC2942	AroH	6	3	5	5	5	3	4	4	5	5	6	6	4	3	4	5	7	5
BC5201	MnaA	0	0	0	1	0	0	0	0	0	0	0	0	0	0	0	1	1	0
BC5289	MurA	0	0	4	2	0	1	0	0	0	6	5	2	1	0	0	0	0	0
8/ Translation ribosomal structure and biogenesis
BC0119	RplA	3	1	5	1	3	2	0	0	2	5	4	3	0	0	2	2	3	2
BC0119	RplJ	0	0	0	7	0	0	0	0	4	0	0	0	0	0	0	4	6	0
BC0121	RplL	0	0	1	5	2	0	4	1	2	0	0	0	1	3	6	4	7	2
BC0127	RpsG	0	0	3	20	7	6	3	0	2	0	0	2	2	9	10	8	8	0
BC0130	RpsJ	1	1	4	3	4	4	1	0	4	2	2	3	0	3	3	1	3	0
BC0132	RplC	0	0	0	5	1	0	0	0	1	0	0	0	0	1	1	2	3	0
BC0135	RplB	0	0	7	20	1	11	3	0	1	0	0	0	2	7	10	4	6	1
BC0136	RpsS	0	0	0	7	0	0	5	5	4	0	0	0	1	4	8	9	7	3
BC0137	RplV	0	0	0	8	1	0	0	0	0	0	0	0	0	3	1	0	0	0
BC0138	RpsC	1	0	1	0	2	1	0	0	0	2	1	3	1	0	0	0	0	0
BC0138	RplP	0	0	3	4	1	0	0	0	0	0	0	1	0	0	0	0	2	0
BC0142	RplX	0	0	0	4	0	3	2	1	3	0	0	0	0	4	4	3	3	0
BC0144	RplE	2	0	2	1	7	2	1	0	0	2	2	0	0	3	3	5	4	0
BC0146	RpsH	1	0	5	16	17	12	7	3	9	2	0	5	9	11	7	8	11	3
BC0146	RplF	2	2	2	3	4	2	2	2	2	2	2	2	2	2	2	2	1	0
BC0149	RpsE	3	3	3	8	8	2	6	3	7	4	1	4	8	5	6	6	6	3
BC0156	RpsM	0	0	2	5	9	2	0	0	2	0	0	4	4	0	3	0	7	0
BC0158	RpsK	2	1	9	10	10	7	8	3	8	5	6	6	8	10	7	9	10	3
BC0160	RplQ	0	0	5	5	5	6	4	4	5	1	1	4	3	5	5	6	4	3
BC0164	RplM	0	0	0	3	1	0	0	0	0	0	0	0	0	0	0	0	0	0
BC1498	RrpsA	1	0	0	3	0	0	0	0	0	0	0	0	0	0	1	2	0	0
BC3826	RpsB	14	9	22	11	14	10	0	0	4	20	21	29	4	2	2	4	6	0
BC3839	RplS	4	1	3	5	4	1	0	0	0	4	4	4	0	1	0	0	0	0
BC3843	RpsP	0	0	0	5	1	2	4	1	6	0	0	0	2	6	5	5	7	2
BC4438	RplU	1	0	0	2	3	0	0	0	0	3	2	2	0	0	0	0	0	0
BC4574	RplT	0	0	2	6	6	6	1	0	4	0	0	0	4	3	6	3	5	0
BC4656	rpsD	0	0	2	1	4	0	0	0	0	0	0	0	0	0	0	0	1	0
BC5076	RplK2	0	0	0	3	0	0	0	0	0	0	0	0	0	1	2	4	3	0
BC5331	RpmE2	0	0	0	2	0	0	0	0	2	0	0	0	0	1	2	3	4	0
BC5475	RpsR	0	0	1	4	3	0	2	0	4	0	1	0	0	2	2	4	4	2
BC5477	RpsF	0	0	0	0	2	0	0	0	0	0	0	0	0	2	1	0	1	0
BC0085	LysS	1	0	4	0	0	0	0	0	0	0	0	0	0	0	0	1	0	0
BC1345	QueF	0	0	0	0	0	0	0	0	0	0	0	0	0	2	2	2	3	1
BC4559	AsnC	0	0	1	0	0	0	0	0	0	1	0	1	0	0	0	1	0	0
BC5364	ArgS	1	0	1	0	0	0	0	0	0	1	0	0	0	0	0	0	0	0
BC1225	BC1226	0	0	0	0	0	0	0	0	0	0	0	0	0	0	1	3	4	2
BC3797	YmfA	0	2	3	7	0	3	1	0	0	0	2	0	0	0	0	2	0	0
BC0130	Tuf	77	72	88	95	72	32	11	2	7	157	131	76	22	12	17	28	42	3
BC3825	Tsf	11	10	10	1	5	0	0	0	1	10	8	12	0	0	1	3	7	0
9/ Cell motility and chemotaxis
BC1658	FlaA	0	0	0	2	2	3	2	0	2	0	0	0	0	0	0	0	0	0
BC1628	CheA	0	0	0	0	0	0	0	0	0	1	4	0	0	0	0	0	0	0
BC1655	CheV	0	0	1	0	0	0	0	0	0	1	7	4	0	0	0	0	0	0
10/ Transcription, RNA processing and degradation
BC0260	DeaD2	2	0	9	2	0	0	0	0	0	1	4	1	0	0	0	0	0	0
BC3814	NusA	2	1	1	1	0	0	0	0	0	3	2	3	0	0	0	0	0	0
11/ Transcriptional regulators
BC0102	ClpC	3	17	28	11	0	0	5	2	0	2	0	0	0	0	4	19	0	0
BC0614	ArsR1	0	1	2	6	10	2	2	0	0	0	0	0	5	2	4	5	11	1
BC2551	TenA2	0	0	0	0	0	0	0	0	0	1	1	1	0	0	0	0	0	0
BC4916	ComA	0	0	0	0	1	0	1	0	0	0	0	0	0	2	2	3	6	1
12/Cell division
BC0073	FtsH	1	0	8	0	0	0	0	0	0	4	6	3	0	0	0	0	0	0
13/Rod shape etermining protein
BC4446	MreB	6	3	6	8	7	4	0	0	0	9	9	10	3	1	0	2	7	0
14/ Transporters
BC0383	BC0383	0	0	0	3	0	0	0	0	0	0	3	3	0	0	0	0	0	0
BC0745	BC0745	3	0	8	5	3	0	0	0	0	4	5	5	0	0	0	0	0	0
BC1182	OppD	0	0	2	2	2	1	0	0	0	0	0	0	0	0	0	0	0	0
BC1183	OppF	2	0	2	5	0	2	0	0	0	0	2	0	0	0	0	0	0	0
BC3738	BC3738	0	0	4	7	3	3	2	0	2	1	0	0	1	1	1	5	5	2
BC4528	BC4528	0	0	0	0	0	2	0	0	0	0	0	0	0	0	0	0	0	0
BC4979	SufB	3	1	2	6	0	2	0	0	0	4	2	1	0	0	0	1	0	0
15/ Protein secretion/export apparatus
BC3843	Ffh	0	1	1	0	0	0	0	0	0	2	2	1	0	0	0	0	0	0
BC5488	YidC2	0	0	3	0	1	0	0	0	0	7	3	11	0	0	0	0	0	0
16/ Biosynthesis of cofactors
BC5413	BC5413	2	0	0	0	5	0	0	0	0	1	0	0	1	0	0	1	3	0
BC4109	RibD	0	0	0	1	0	0	0	0	0	0	0	0	0	0	1	5	2	0
BC4110	RibE	0	0	0	0	0	0	0	0	1	0	0	0	0	1	2	3	3	2
BC4111	RibA	0	0	0	0	0	0	0	0	0	0	0	0	0	3	0	3	3	1
BC4112	RibH	0	0	0	16	0	0	7	0	3	0	1	0	1	17	23	35	54	18
BC4421	NadA	0	0	1	0	0	0	0	0	0	2	1	1	0	0	0	0	0	0
BC0015	PDX1	0	0	0	11	1	0	2	1	2	0	0	0	0	5	2	7	10	1
BC1342	BC1342	0	0	0	0	0	0	0	0	0	1	0	0	0	2	1	0	2	0
BC4468	HemL2	1	0	2	14	2	2	1	0	0	9	0	0	4	2	1	5	2	1
17/Stress response
BC0376	AhpF	7	12	14	27	1	2	23	8	4	3	12	0	0	11	26	40	13	23
BC0377	AhpC	10	11	16	24	16	6	24	15	24	7	11	6	5	17	20	29	35	20
BC0442	TerD	0	0	0	2	1	0	0	0	0	0	0	0	0	1	0	0	1	0
BC0786	BC0786	0	0	0	2	2	0	0	0	0	0	0	0	0	0	0	1	1	0
BC1155	KatE	0	0	1	4	0	2	14	7	0	0	0	0	0	8	8	14	1	12
BC2011	Dps1	0	0	0	0	0	0	1	0	4	0	0	0	0	1	0	3	5	0
BC3956	TypA/BipA	0	0	1	0	0	0	0	0	0	1	2	0	0	0	0	0	0	0
BC4182	Gls24	2	1	0	1	4	2	0	0	7	0	0	1	0	0	3	0	3	0
BC4639	Tpx	0	0	0	0	1	0	1	0	0	0	0	0	0	0	0	1	1	0
BC5044	Dps2	6	5	3	4	1	0	22	13	33	1	5	0	0	1	3	23	39	9
BC5159	TrxB	1	0	0	0	0	0	0	0	0	0	1	0	0	0	0	1	3	0
18/ Chaperones and heat shock proteins
BC0294	GroES	0	0	0	2	6	0	3	2	1	0	0	0	0	5	3	5	6	1
BC0295	GroEL	11	17	27	91	2	27	42	17	0	19	29	6	0	31	37	67	0	28
BC1043	PrsA1	7	0	3	5	10	2	0	0	0	0	1	3	0	0	0	3	3	0
BC4312	DnaK	1	1	0	6	0	2	1	0	0	1	0	0	0	2	4	6	0	0
19/ Unclassified, unknown
BC4511	LppC	4	0	6	2	2	2	0	0	0	1	3	5	1	0	1	1	1	0
BC2101	Fhs	0	3	1	4	0	1	0	0	0	7	1	0	0	0	0	1	0	0
BC2305	DhbB	0	0	0	1	0	0	1	0	0	0	0	0	0	0	0	1	1	1
BC4801	PspA	0	0	0	7	5	0	0	0	1	0	0	0	1	1	2	3	7	0
BC5076	BC0025	1	1	0	1	1	0	0	0	0	0	0	0	0	0	0	1	1	0
BC0025	BC0880	0	0	0	0	1	0	2	0	3	0	0	0	0	1	1	1	3	2
BC1012	BC1012	1	0	0	0	2	0	2	1	4	0	0	0	1	0	3	5	12	0
BC1528	BC1528	0	0	3	1	1	1	0	0	0	1	1	1	0	0	0	0	0	0
BC3680	BC3680	5	0	5	0	3	0	0	0	0	8	1	8	0	0	0	0	1	0
BC4371	BC4371	3	0	5	2	1	0	0	0	0	4	2	6	0	0	0	0	0	0
BC4483	BC4483	1	0	0	3	0	0	0	0	0	0	0	0	0	2	1	0	3	0
BC5156	BC5156	1	0	1	0	0	0	0	0	0	0	0	0	0	0	0	0	0	0
