# Supplementary material for: Time-course proteomics dataset to monitor protein-bound methionine oxidation in Bacillus cereus ATCC 14579
Source: Data Brief. 2018 Mar 10;18:394–8. doi: 10.1016/j.dib.2018.03.030 (PMC5996235; doi:10.1016/j.dib.2018.03.030)
Supplement: Supplementary file 6 — Supplementary material [file mmc5.xlsx]

## Sheet: TableS4
Table S4. List of extracellular proteins containing at least two methionine oxidized peptides in two replicates.
	Strains -->	WT									ΔmsrAB
	Growth phase -->	EE			LE			S			EE			LE			S
	Replicates -->	1	2	3	1	2	3	1	2	3	1	2	3	1	2	3	1	2	3
Gene name	Protein name
1/ Central metabolism
BC5137	Tpi	1	0	3	0	0	0	0	0	0	0	0	0	0	0	0	0	0	0
BC4600	Pfk	0	1	2	0	0	0	0	0	0	0	0	0	0	0	0	0	0	0
BC4898	Pgi	4	2	8	0	1	2	0	0	0	0	0	2	0	0	0	0	0	3
BC5135	Eno	8	6	7	4	3	4	2	3	4	0	2	4	0	0	0	0	5	0
BC5140	GapA2	4	2	4	0	0	0	0	0	0	0	2	4	0	0	0	0	4	0
2/ Pathogenesis
BC3716	EntD	0	0	0	0	0	0	0	0	0	0	0	0	2	5	0	0	0	0
BC0813	EntC	6	11	7	8	8	3	12	9	9	11	10	15	5	13	14	6	9	11
BC1110	CytK	2	1	3	0	0	0	0	0	0	3	1	0	0	0	0	0	0	0
BC1809	NheA	12	11	17	9	7	8	2	1	0	9	8	12	6	6	10	4	4	0
BC1810	NheB	6	7	8	8	8	10	4	5	3	4	4	5	1	2	7	2	6	4
BC1953	EntFM	2	2	2	1	1	2	2	0	1	1	0	2	0	0	2	0	2	2
BC2952	EntB	0	0	0	0	1	0	0	0	0	0	3	2	0	2	1	0	0	0
BC3101	HblB'	2	2	5	2	0	1	0	0	0	2	6	4	0	0	2	0	0	0
BC3102	HblB	12	11	14	12	11	12	7	4	4	11	10	10	12	12	14	10	9	3
BC3103	HblL1	6	5	10	7	6	6	1	3	0	4	4	5	0	2	11	2	6	3
BC3104	HblL2	18	16	16	10	12	11	6	5	6	12	14	10	2	10	15	8	8	2
BC3523	HlyII	4	4	5	0	0	2	0	0	0	2	2	0	0	0	0	0	0	0
BC5101	HlyI	0	0	0	0	0	0	0	0	0	3	2	0	0	0	0	0	0	0
BC5239	EntA	7	12	12	9	2	1	5	6	8	12	9	11	0	0	3	2	2	4
BC0556	ColC	0	0	0	0	1	1	0	0	0	6	4	0	0	0	0	0	0	0
BC0666	InhA2	0	0	0	2	1	2	2	0	4	4	3	0	0	1	5	2	4	2
BC0671	Sph	0	0	0	2	0	1	0	0	0	0	0	0	0	0	0	0	0	0
BC1991	TgC	13	12	16	31	31	33	17	22	18	15	11	6	17	28	44	21	23	21
BC2735	NprP2	0	1	4	11	8	7	10	6	16	0	0	0	0	0	14	2	5	6
BC5351	NprB	0	2	3	6	4	5	6	4	6	4	2	0	0	1	12	5	9	4
BC2077	BC2077	4	4	4	3	1	4	4	4	4	0	0	4	0	0	2	0	2	0
3/ Lipid and Fatty acid metabolism
BC3761	PlcA	0	1	2	2	2	2	4	2	3	1	1	0	4	6	5	6	5	4
4/ Cell wall and cell surface membrane biogenesis
BC0679	Smc	1	1	2	1	0	0	0	2	0	5	7	7	0	1	2	0	0	1
BC4547	LsdA	0	0	0	3	1	0	0	0	0	0	0	0	3	1	0	3	0	2
BC4548	IsdA1	0	2	2	2	2	2	2	2	2	0	0	0	2	2	2	2	2	2
BC4549	BC4549	0	0	0	0	0	0	2	2	2	0	0	0	0	1	0	0	2	2
BC5196	CwlD	5	8	5	6	3	2	4	5	7	7	7	10	3	3	6	7	7	1
BC5234	CwlC	2	4	2	4	0	0	1	0	0	2	0	0	0	0	4	2	6	2
BC5232	YvgJ2	0	0	1	0	0	0	0	0	0	3	1	2	0	0	0	0	0	0
5/ DNA related proteins
BC0687	BC0687	0	2	0	0	0	0	0	0	0	2	2	0	0	0	0	0	0	0
BC3738	BC3738	0	0	0	0	0	0	6	1	6	0	0	0	0	2	1	4	7	6
6/ Amino acid metabolism-related protein
BC5316	GlyA	2	0	3	0	0	0	0	0	0	0	0	0	0	0	0	0	0	0
BC4162	ldh	1	0	4	0	0	0	0	0	0	0	0	0	0	0	0	0	2	0
7/Translation-related proteins
BC0118	RplA	2	1	2	0	0	0	0	0	0	0	2	2	0	0	0	0	0	0
BC0119	RplJ	2	2	2	0	0	2	2	0	0	0	0	0	0	0	0	0	0	0
BC0128	FusA	0	0	2	0	0	0	0	0	0	0	3	2	0	0	0	0	2	0
BC0129	Tuf	16	12	21	0	0	0	0	0	0	0	2	11	0	0	0	0	2	0
8/ Mobility
BC1638	FliD	0	0	0	0	0	0	0	0	0	0	4	2	0	0	0	0	0	0
BC1651	FglE	0	0	0	0	0	0	0	0	0	0	1	1	0	0	0	0	0	0
BC1657	FlaA	18	19	8	9	8	7	26	9	27	14	19	3	14	7	19	20	23	4
BC1658	FlaB	8	8	23	31	37	27	2	35	2	3	0	26	0	0	1	9	13	0
BC1659	FlaC	4	4	3	4	4	5	13	4	13	3	12	4	3	7	14	4	4	9
9/ Transcription
BC2193	MecA	0	0	0	0	0	0	2	2	2	0	0	0	0	0	0	0	2	1
10/ Transporters
BC1273-BC1274	BC1273-BC1274	0	0	0	2	1	3	4	2	4	2	0	0	0	0	4	2	5	5
BC3070	SipA	0	0	0	2	0	0	2	2	2	0	0	0	2	2	2	2	2	1
BC5379	BC5379	0	0	0	2	0	0	4	2	4	0	0	0	0	0	2	0	0	2
11/ Stress related proteins
BC0376	AhpF	2	0	2	0	0	0	0	0	0	0	0	8	0	0	0	0	9	0
BC0377	AhpC	10	6	6	0	0	0	0	0	0	0	1	6	0	0	0	0	6	0
BC1155	KatE	2	0	2	0	0	0	0	0	0	0	0	2	0	0	0	0	6	0
BC2011	Dps1	4	0	3	0	0	0	4	0	0	0	0	0	0	0	0	0	0	0
BC4521	TrxA	0	0	1	0	0	0	0	0	0	0	0	2	0	0	0	0	3	4
BC5044	Dps2	11	8	16	2	0	0	7	0	0	0	0	7	0	0	0	0	2	5
12/ Chaperone proteins
BC0295	GroEL	21	10	16	0	0	2	1	0	0	2	4	23	0	0	0	0	6	1
13/Biosynthesis of cofactors
BC4112	RibH	2	0	2	0	0	0	2	0	0	0	0	0	0	0	0	0	7	0
14/ Uncategorized
BC4062	BC4062	0	0	0	0	0	0	2	0	0	0	0	0	0	0	2	1	2	1
BC4062	BC4062	0	0	0	0	0	0	0	0	0	0	0	0	0	1	0	2	2	0
BC4371	BC4371	0	0	0	0	0	0	1	1	2	0	0	0	0	2	1	2	2	0
BC1862	BC1862	2	2	2	0	0	0	0	0	0	0	2	2	0	0	0	0	0	0
BC1862	BC1862	1	0	2	0	0	0	0	0	0	0	0	0	0	0	0	0	0	0
BC1894	BC1894	6	2	6	4	2	2	2	2	2	0	0	0	0	0	0	0	0	0
BC1894	BC1894	2	2	2	0	0	0	0	0	0	0	0	2	0	0	0	0	0	0
BC1894	BC1894	2	0	2	0	0	0	0	0	0	0	0	0	0	0	0	0	0	0
BC1901	BC1901	2	0	2	0	0	0	0	0	0	0	0	1	0	0	0	0	0	0
BC1902	BC1902	2	2	1	0	0	0	0	0	0	0	0	1	0	0	0	0	0	0
BC1904	BC1904	2	0	2	0	0	0	0	0	0	0	0	2	0	0	0	0	0	0
	70
